# Supplementary material for: Identification of biomarkers for pediatric sepsis based on machine learning and bioinformatics analysis
Source: Front Immunol. 2026 Apr 7;17:1768323. doi: 10.3389/fimmu.2026.1768323 (PMC13095569; doi:10.3389/fimmu.2026.1768323)
Supplement: Supplementary file 1 [file Table1.xlsx]

## Sheet: GSE13904
sample_id	title	geo_accession	status	submission_date	last_update_date	type	channel_count	source_name_ch1	organism_ch1	characteristics_ch1	treatment_protocol_ch1	molecule_ch1	extract_protocol_ch1	extract_protocol_ch1.1	label_ch1	label_protocol_ch1	taxid_ch1	hyb_protocol	hyb_protocol.1	scan_protocol	description	data_processing	data_processing.1	data_processing.2	platform_id	contact_name	contact_email	contact_phone	contact_fax	contact_department	contact_institute	contact_address	contact_city	contact_state	contact_zip/postal_code	contact_country	supplementary_file	data_row_count	relation	relation.1
GSM350139	04-0011C_Control_day1_66	GSM350139	Public on Dec 12 2008	Dec 10 2008	Aug 28 2018	RNA	1	Control_day3	Homo sapiens	Whole blood from normal children and children with SIRS, sepsis, or septic shock.	Samples were not manipulated.	total RNA	Total RNA was extracted from whole blood using the PaxGene protocol.	Quality control steps: Total RNA was purified using RNeasy columns [Qiagen, Valencia, CA] according to the manufacturer鈥檚 directions and quality was assessed using an Agilent 2100 Bioanalyzer [Agilent Technologies, Inc., Palo Alto, CA].	biotin	120 ng of total RNA from 2 wild type [WT] and 4 beta-catenin knock-out [KO] pancreata at the 14.5 and 16.5 time points was amplified twice with the Arcturus RiboAmp kit [Arcturus Bioscience, Inc., Mountain View, CA] and cRNA was labeled with biotin-UTP, CTP using T7 RNA polymerase [Enzo Life Sciences, Inc., Farmingdale, NY].	9606	Create a hybridization cocktail for a single probe array that contains 0.05 ug/uL fragmented cRNA, 50 pM Control Oligonucleotide B2 (Affymetrix), 20X Eukaryotic Hybridization Controls (1.5 pM bioB, 5 pM bioC, 25 pM bioD, 100 pM cre) (Affymetrix), 0.1 mg/mL Herring Sperm DNA (Promega), 0.5 mg/mL Acetylated BSA (Invitrogen), and 1X Hybridization Buffer. Heat hybridization cocktail to 99掳C for 5 min…	Fluidics: Wash and Stain probe arrays using the Fluidics Station 450 (Affymetrix) utilizing the fluidics protocol EukGE-WS2v5_450. Arrays were stained with phycoerythrin-conjugated streptavidin [Molecular Probes, Eugene, OR] and hybridization signals were amplified using antibody amplification with goat IgG [Sigma-Aldrich] and anti-streptavidin biotinylated antibody [Vector Laboratories, Burlinga…	Images were scanned using a Genechip scanner 3000 [Affymetrix]	1) Controls: 2) Septic shock; 3) Sepsis; 4) SIRS; 5) SIRS resolved	Commercial Affymetrix Human Genome U133 Plus 2.0 GeneChip (Affymetrix, Santa Clara, CA). GeneChip CEL files were subjected to RMA normalization using the GeneSpring GX 7.1.	Standard Affymetrix internal control genes were used to check the quality of the assay by the signals of the 3' probe set to the 5' probe set of the internal control genes, GAPDH and beta-actin, with acceptable 3' to 5' ratios between 1 and 3. Eukaryotic Spike controls were used to determine that the hybridization of target RNA to the array occurred properly.	GeneSpring 7.2 (Agilent technologies Inc. Palo Alto, California) was used for normalization, clustering, filtering, and statistical analyses. The Raw CEL files were processed using the RMA (Robust Multichip Average) built in GeneSpring software. All the samples were then normalized to the median of the controls.	GPL570	Hector,R,Wong	hector.wong@cchmc.org	513-636-4259	513-636-4267	Division of Critical Care Medicine	CIncinnati Children's Hospital Medical Center	3333 Burnet Ave	Cincinnati	OH	45229-3039	USA	ftp://ftp.ncbi.nlm.nih.gov/geo/samples/GSM350nnn/GSM350139/suppl/GSM350139.CEL.gz	54675	Reanalyzed by: GSM1617594	Reanalyzed by: GSE119087
GSM350140	04-0010C_Control_day1_72	GSM350140	Public on Dec 12 2008	Dec 10 2008	Aug 28 2018	RNA	1	Control_day3	Homo sapiens	Whole blood from normal children and children with SIRS, sepsis, or septic shock.	Samples were not manipulated.	total RNA	Total RNA was extracted from whole blood using the PaxGene protocol.	Quality control steps: Total RNA was purified using RNeasy columns [Qiagen, Valencia, CA] according to the manufacturer鈥檚 directions and quality was assessed using an Agilent 2100 Bioanalyzer [Agilent Technologies, Inc., Palo Alto, CA].	biotin	120 ng of total RNA from 2 wild type [WT] and 4 beta-catenin knock-out [KO] pancreata at the 14.5 and 16.5 time points was amplified twice with the Arcturus RiboAmp kit [Arcturus Bioscience, Inc., Mountain View, CA] and cRNA was labeled with biotin-UTP, CTP using T7 RNA polymerase [Enzo Life Sciences, Inc., Farmingdale, NY].	9606	Create a hybridization cocktail for a single probe array that contains 0.05 ug/uL fragmented cRNA, 50 pM Control Oligonucleotide B2 (Affymetrix), 20X Eukaryotic Hybridization Controls (1.5 pM bioB, 5 pM bioC, 25 pM bioD, 100 pM cre) (Affymetrix), 0.1 mg/mL Herring Sperm DNA (Promega), 0.5 mg/mL Acetylated BSA (Invitrogen), and 1X Hybridization Buffer. Heat hybridization cocktail to 99掳C for 5 min…	Fluidics: Wash and Stain probe arrays using the Fluidics Station 450 (Affymetrix) utilizing the fluidics protocol EukGE-WS2v5_450. Arrays were stained with phycoerythrin-conjugated streptavidin [Molecular Probes, Eugene, OR] and hybridization signals were amplified using antibody amplification with goat IgG [Sigma-Aldrich] and anti-streptavidin biotinylated antibody [Vector Laboratories, Burlinga…	Images were scanned using a Genechip scanner 3000 [Affymetrix]	1) Controls: 2) Septic shock; 3) Sepsis; 4) SIRS; 5) SIRS resolved	Commercial Affymetrix Human Genome U133 Plus 2.0 GeneChip (Affymetrix, Santa Clara, CA). GeneChip CEL files were subjected to RMA normalization using the GeneSpring GX 7.1.	Standard Affymetrix internal control genes were used to check the quality of the assay by the signals of the 3' probe set to the 5' probe set of the internal control genes, GAPDH and beta-actin, with acceptable 3' to 5' ratios between 1 and 3. Eukaryotic Spike controls were used to determine that the hybridization of target RNA to the array occurred properly.	GeneSpring 7.2 (Agilent technologies Inc. Palo Alto, California) was used for normalization, clustering, filtering, and statistical analyses. The Raw CEL files were processed using the RMA (Robust Multichip Average) built in GeneSpring software. All the samples were then normalized to the median of the controls.	GPL570	Hector,R,Wong	hector.wong@cchmc.org	513-636-4259	513-636-4267	Division of Critical Care Medicine	CIncinnati Children's Hospital Medical Center	3333 Burnet Ave	Cincinnati	OH	45229-3039	USA	ftp://ftp.ncbi.nlm.nih.gov/geo/samples/GSM350nnn/GSM350140/suppl/GSM350140.CEL.gz	54675	Reanalyzed by: GSM1617595	Reanalyzed by: GSE119087
GSM350141	11-0052C_Control_day1_135	GSM350141	Public on Dec 12 2008	Dec 10 2008	Aug 28 2018	RNA	1	Control_day3	Homo sapiens	Whole blood from normal children and children with SIRS, sepsis, or septic shock.	Samples were not manipulated.	total RNA	Total RNA was extracted from whole blood using the PaxGene protocol.	Quality control steps: Total RNA was purified using RNeasy columns [Qiagen, Valencia, CA] according to the manufacturer鈥檚 directions and quality was assessed using an Agilent 2100 Bioanalyzer [Agilent Technologies, Inc., Palo Alto, CA].	biotin	120 ng of total RNA from 2 wild type [WT] and 4 beta-catenin knock-out [KO] pancreata at the 14.5 and 16.5 time points was amplified twice with the Arcturus RiboAmp kit [Arcturus Bioscience, Inc., Mountain View, CA] and cRNA was labeled with biotin-UTP, CTP using T7 RNA polymerase [Enzo Life Sciences, Inc., Farmingdale, NY].	9606	Create a hybridization cocktail for a single probe array that contains 0.05 ug/uL fragmented cRNA, 50 pM Control Oligonucleotide B2 (Affymetrix), 20X Eukaryotic Hybridization Controls (1.5 pM bioB, 5 pM bioC, 25 pM bioD, 100 pM cre) (Affymetrix), 0.1 mg/mL Herring Sperm DNA (Promega), 0.5 mg/mL Acetylated BSA (Invitrogen), and 1X Hybridization Buffer. Heat hybridization cocktail to 99掳C for 5 min…	Fluidics: Wash and Stain probe arrays using the Fluidics Station 450 (Affymetrix) utilizing the fluidics protocol EukGE-WS2v5_450. Arrays were stained with phycoerythrin-conjugated streptavidin [Molecular Probes, Eugene, OR] and hybridization signals were amplified using antibody amplification with goat IgG [Sigma-Aldrich] and anti-streptavidin biotinylated antibody [Vector Laboratories, Burlinga…	Images were scanned using a Genechip scanner 3000 [Affymetrix]	1) Controls: 2) Septic shock; 3) Sepsis; 4) SIRS; 5) SIRS resolved	Commercial Affymetrix Human Genome U133 Plus 2.0 GeneChip (Affymetrix, Santa Clara, CA). GeneChip CEL files were subjected to RMA normalization using the GeneSpring GX 7.1.	Standard Affymetrix internal control genes were used to check the quality of the assay by the signals of the 3' probe set to the 5' probe set of the internal control genes, GAPDH and beta-actin, with acceptable 3' to 5' ratios between 1 and 3. Eukaryotic Spike controls were used to determine that the hybridization of target RNA to the array occurred properly.	GeneSpring 7.2 (Agilent technologies Inc. Palo Alto, California) was used for normalization, clustering, filtering, and statistical analyses. The Raw CEL files were processed using the RMA (Robust Multichip Average) built in GeneSpring software. All the samples were then normalized to the median of the controls.	GPL570	Hector,R,Wong	hector.wong@cchmc.org	513-636-4259	513-636-4267	Division of Critical Care Medicine	CIncinnati Children's Hospital Medical Center	3333 Burnet Ave	Cincinnati	OH	45229-3039	USA	ftp://ftp.ncbi.nlm.nih.gov/geo/samples/GSM350nnn/GSM350141/suppl/GSM350141.CEL.gz	54675	Reanalyzed by: GSM1617596	Reanalyzed by: GSE119087
GSM350142	11-0008_Control_day1_146	GSM350142	Public on Dec 12 2008	Dec 10 2008	Mar 18 2009	RNA	1	Control_day3	Homo sapiens	Whole blood from normal children and children with SIRS, sepsis, or septic shock.	Samples were not manipulated.	total RNA	Total RNA was extracted from whole blood using the PaxGene protocol.	Quality control steps: Total RNA was purified using RNeasy columns [Qiagen, Valencia, CA] according to the manufacturer鈥檚 directions and quality was assessed using an Agilent 2100 Bioanalyzer [Agilent Technologies, Inc., Palo Alto, CA].	biotin	120 ng of total RNA from 2 wild type [WT] and 4 beta-catenin knock-out [KO] pancreata at the 14.5 and 16.5 time points was amplified twice with the Arcturus RiboAmp kit [Arcturus Bioscience, Inc., Mountain View, CA] and cRNA was labeled with biotin-UTP, CTP using T7 RNA polymerase [Enzo Life Sciences, Inc., Farmingdale, NY].	9606	Create a hybridization cocktail for a single probe array that contains 0.05 ug/uL fragmented cRNA, 50 pM Control Oligonucleotide B2 (Affymetrix), 20X Eukaryotic Hybridization Controls (1.5 pM bioB, 5 pM bioC, 25 pM bioD, 100 pM cre) (Affymetrix), 0.1 mg/mL Herring Sperm DNA (Promega), 0.5 mg/mL Acetylated BSA (Invitrogen), and 1X Hybridization Buffer. Heat hybridization cocktail to 99掳C for 5 min…	Fluidics: Wash and Stain probe arrays using the Fluidics Station 450 (Affymetrix) utilizing the fluidics protocol EukGE-WS2v5_450. Arrays were stained with phycoerythrin-conjugated streptavidin [Molecular Probes, Eugene, OR] and hybridization signals were amplified using antibody amplification with goat IgG [Sigma-Aldrich] and anti-streptavidin biotinylated antibody [Vector Laboratories, Burlinga…	Images were scanned using a Genechip scanner 3000 [Affymetrix]	1) Controls: 2) Septic shock; 3) Sepsis; 4) SIRS; 5) SIRS resolved	Commercial Affymetrix Human Genome U133 Plus 2.0 GeneChip (Affymetrix, Santa Clara, CA). GeneChip CEL files were subjected to RMA normalization using the GeneSpring GX 7.1.	Standard Affymetrix internal control genes were used to check the quality of the assay by the signals of the 3' probe set to the 5' probe set of the internal control genes, GAPDH and beta-actin, with acceptable 3' to 5' ratios between 1 and 3. Eukaryotic Spike controls were used to determine that the hybridization of target RNA to the array occurred properly.	GeneSpring 7.2 (Agilent technologies Inc. Palo Alto, California) was used for normalization, clustering, filtering, and statistical analyses. The Raw CEL files were processed using the RMA (Robust Multichip Average) built in GeneSpring software. All the samples were then normalized to the median of the controls.	GPL570	Hector,R,Wong	hector.wong@cchmc.org	513-636-4259	513-636-4267	Division of Critical Care Medicine	CIncinnati Children's Hospital Medical Center	3333 Burnet Ave	Cincinnati	OH	45229-3039	USA	ftp://ftp.ncbi.nlm.nih.gov/geo/samples/GSM350nnn/GSM350142/suppl/GSM350142.CEL.gz	54675
GSM350143	11-0009_Control_day1_147	GSM350143	Public on Dec 12 2008	Dec 10 2008	Mar 18 2009	RNA	1	Control_day3	Homo sapiens	Whole blood from normal children and children with SIRS, sepsis, or septic shock.	Samples were not manipulated.	total RNA	Total RNA was extracted from whole blood using the PaxGene protocol.	Quality control steps: Total RNA was purified using RNeasy columns [Qiagen, Valencia, CA] according to the manufacturer鈥檚 directions and quality was assessed using an Agilent 2100 Bioanalyzer [Agilent Technologies, Inc., Palo Alto, CA].	biotin	120 ng of total RNA from 2 wild type [WT] and 4 beta-catenin knock-out [KO] pancreata at the 14.5 and 16.5 time points was amplified twice with the Arcturus RiboAmp kit [Arcturus Bioscience, Inc., Mountain View, CA] and cRNA was labeled with biotin-UTP, CTP using T7 RNA polymerase [Enzo Life Sciences, Inc., Farmingdale, NY].	9606	Create a hybridization cocktail for a single probe array that contains 0.05 ug/uL fragmented cRNA, 50 pM Control Oligonucleotide B2 (Affymetrix), 20X Eukaryotic Hybridization Controls (1.5 pM bioB, 5 pM bioC, 25 pM bioD, 100 pM cre) (Affymetrix), 0.1 mg/mL Herring Sperm DNA (Promega), 0.5 mg/mL Acetylated BSA (Invitrogen), and 1X Hybridization Buffer. Heat hybridization cocktail to 99掳C for 5 min…	Fluidics: Wash and Stain probe arrays using the Fluidics Station 450 (Affymetrix) utilizing the fluidics protocol EukGE-WS2v5_450. Arrays were stained with phycoerythrin-conjugated streptavidin [Molecular Probes, Eugene, OR] and hybridization signals were amplified using antibody amplification with goat IgG [Sigma-Aldrich] and anti-streptavidin biotinylated antibody [Vector Laboratories, Burlinga…	Images were scanned using a Genechip scanner 3000 [Affymetrix]	1) Controls: 2) Septic shock; 3) Sepsis; 4) SIRS; 5) SIRS resolved	Commercial Affymetrix Human Genome U133 Plus 2.0 GeneChip (Affymetrix, Santa Clara, CA). GeneChip CEL files were subjected to RMA normalization using the GeneSpring GX 7.1.	Standard Affymetrix internal control genes were used to check the quality of the assay by the signals of the 3' probe set to the 5' probe set of the internal control genes, GAPDH and beta-actin, with acceptable 3' to 5' ratios between 1 and 3. Eukaryotic Spike controls were used to determine that the hybridization of target RNA to the array occurred properly.	GeneSpring 7.2 (Agilent technologies Inc. Palo Alto, California) was used for normalization, clustering, filtering, and statistical analyses. The Raw CEL files were processed using the RMA (Robust Multichip Average) built in GeneSpring software. All the samples were then normalized to the median of the controls.	GPL570	Hector,R,Wong	hector.wong@cchmc.org	513-636-4259	513-636-4267	Division of Critical Care Medicine	CIncinnati Children's Hospital Medical Center	3333 Burnet Ave	Cincinnati	OH	45229-3039	USA	ftp://ftp.ncbi.nlm.nih.gov/geo/samples/GSM350nnn/GSM350143/suppl/GSM350143.CEL.gz	54675
GSM350144	11-0011_Control_day1_149	GSM350144	Public on Dec 12 2008	Dec 10 2008	Mar 18 2009	RNA	1	Control_day3	Homo sapiens	Whole blood from normal children and children with SIRS, sepsis, or septic shock.	Samples were not manipulated.	total RNA	Total RNA was extracted from whole blood using the PaxGene protocol.	Quality control steps: Total RNA was purified using RNeasy columns [Qiagen, Valencia, CA] according to the manufacturer鈥檚 directions and quality was assessed using an Agilent 2100 Bioanalyzer [Agilent Technologies, Inc., Palo Alto, CA].	biotin	120 ng of total RNA from 2 wild type [WT] and 4 beta-catenin knock-out [KO] pancreata at the 14.5 and 16.5 time points was amplified twice with the Arcturus RiboAmp kit [Arcturus Bioscience, Inc., Mountain View, CA] and cRNA was labeled with biotin-UTP, CTP using T7 RNA polymerase [Enzo Life Sciences, Inc., Farmingdale, NY].	9606	Create a hybridization cocktail for a single probe array that contains 0.05 ug/uL fragmented cRNA, 50 pM Control Oligonucleotide B2 (Affymetrix), 20X Eukaryotic Hybridization Controls (1.5 pM bioB, 5 pM bioC, 25 pM bioD, 100 pM cre) (Affymetrix), 0.1 mg/mL Herring Sperm DNA (Promega), 0.5 mg/mL Acetylated BSA (Invitrogen), and 1X Hybridization Buffer. Heat hybridization cocktail to 99掳C for 5 min…	Fluidics: Wash and Stain probe arrays using the Fluidics Station 450 (Affymetrix) utilizing the fluidics protocol EukGE-WS2v5_450. Arrays were stained with phycoerythrin-conjugated streptavidin [Molecular Probes, Eugene, OR] and hybridization signals were amplified using antibody amplification with goat IgG [Sigma-Aldrich] and anti-streptavidin biotinylated antibody [Vector Laboratories, Burlinga…	Images were scanned using a Genechip scanner 3000 [Affymetrix]	1) Controls: 2) Septic shock; 3) Sepsis; 4) SIRS; 5) SIRS resolved	Commercial Affymetrix Human Genome U133 Plus 2.0 GeneChip (Affymetrix, Santa Clara, CA). GeneChip CEL files were subjected to RMA normalization using the GeneSpring GX 7.1.	Standard Affymetrix internal control genes were used to check the quality of the assay by the signals of the 3' probe set to the 5' probe set of the internal control genes, GAPDH and beta-actin, with acceptable 3' to 5' ratios between 1 and 3. Eukaryotic Spike controls were used to determine that the hybridization of target RNA to the array occurred properly.	GeneSpring 7.2 (Agilent technologies Inc. Palo Alto, California) was used for normalization, clustering, filtering, and statistical analyses. The Raw CEL files were processed using the RMA (Robust Multichip Average) built in GeneSpring software. All the samples were then normalized to the median of the controls.	GPL570	Hector,R,Wong	hector.wong@cchmc.org	513-636-4259	513-636-4267	Division of Critical Care Medicine	CIncinnati Children's Hospital Medical Center	3333 Burnet Ave	Cincinnati	OH	45229-3039	USA	ftp://ftp.ncbi.nlm.nih.gov/geo/samples/GSM350nnn/GSM350144/suppl/GSM350144.CEL.gz	54675
GSM350145	11-0012_Control_day1_150	GSM350145	Public on Dec 12 2008	Dec 10 2008	Mar 18 2009	RNA	1	Control_day3	Homo sapiens	Whole blood from normal children and children with SIRS, sepsis, or septic shock.	Samples were not manipulated.	total RNA	Total RNA was extracted from whole blood using the PaxGene protocol.	Quality control steps: Total RNA was purified using RNeasy columns [Qiagen, Valencia, CA] according to the manufacturer鈥檚 directions and quality was assessed using an Agilent 2100 Bioanalyzer [Agilent Technologies, Inc., Palo Alto, CA].	biotin	120 ng of total RNA from 2 wild type [WT] and 4 beta-catenin knock-out [KO] pancreata at the 14.5 and 16.5 time points was amplified twice with the Arcturus RiboAmp kit [Arcturus Bioscience, Inc., Mountain View, CA] and cRNA was labeled with biotin-UTP, CTP using T7 RNA polymerase [Enzo Life Sciences, Inc., Farmingdale, NY].	9606	Create a hybridization cocktail for a single probe array that contains 0.05 ug/uL fragmented cRNA, 50 pM Control Oligonucleotide B2 (Affymetrix), 20X Eukaryotic Hybridization Controls (1.5 pM bioB, 5 pM bioC, 25 pM bioD, 100 pM cre) (Affymetrix), 0.1 mg/mL Herring Sperm DNA (Promega), 0.5 mg/mL Acetylated BSA (Invitrogen), and 1X Hybridization Buffer. Heat hybridization cocktail to 99掳C for 5 min…	Fluidics: Wash and Stain probe arrays using the Fluidics Station 450 (Affymetrix) utilizing the fluidics protocol EukGE-WS2v5_450. Arrays were stained with phycoerythrin-conjugated streptavidin [Molecular Probes, Eugene, OR] and hybridization signals were amplified using antibody amplification with goat IgG [Sigma-Aldrich] and anti-streptavidin biotinylated antibody [Vector Laboratories, Burlinga…	Images were scanned using a Genechip scanner 3000 [Affymetrix]	1) Controls: 2) Septic shock; 3) Sepsis; 4) SIRS; 5) SIRS resolved	Commercial Affymetrix Human Genome U133 Plus 2.0 GeneChip (Affymetrix, Santa Clara, CA). GeneChip CEL files were subjected to RMA normalization using the GeneSpring GX 7.1.	Standard Affymetrix internal control genes were used to check the quality of the assay by the signals of the 3' probe set to the 5' probe set of the internal control genes, GAPDH and beta-actin, with acceptable 3' to 5' ratios between 1 and 3. Eukaryotic Spike controls were used to determine that the hybridization of target RNA to the array occurred properly.	GeneSpring 7.2 (Agilent technologies Inc. Palo Alto, California) was used for normalization, clustering, filtering, and statistical analyses. The Raw CEL files were processed using the RMA (Robust Multichip Average) built in GeneSpring software. All the samples were then normalized to the median of the controls.	GPL570	Hector,R,Wong	hector.wong@cchmc.org	513-636-4259	513-636-4267	Division of Critical Care Medicine	CIncinnati Children's Hospital Medical Center	3333 Burnet Ave	Cincinnati	OH	45229-3039	USA	ftp://ftp.ncbi.nlm.nih.gov/geo/samples/GSM350nnn/GSM350145/suppl/GSM350145.CEL.gz	54675
GSM350146	11-0013_Control_day1_151	GSM350146	Public on Dec 12 2008	Dec 10 2008	Mar 18 2009	RNA	1	Control_day3	Homo sapiens	Whole blood from normal children and children with SIRS, sepsis, or septic shock.	Samples were not manipulated.	total RNA	Total RNA was extracted from whole blood using the PaxGene protocol.	Quality control steps: Total RNA was purified using RNeasy columns [Qiagen, Valencia, CA] according to the manufacturer鈥檚 directions and quality was assessed using an Agilent 2100 Bioanalyzer [Agilent Technologies, Inc., Palo Alto, CA].	biotin	120 ng of total RNA from 2 wild type [WT] and 4 beta-catenin knock-out [KO] pancreata at the 14.5 and 16.5 time points was amplified twice with the Arcturus RiboAmp kit [Arcturus Bioscience, Inc., Mountain View, CA] and cRNA was labeled with biotin-UTP, CTP using T7 RNA polymerase [Enzo Life Sciences, Inc., Farmingdale, NY].	9606	Create a hybridization cocktail for a single probe array that contains 0.05 ug/uL fragmented cRNA, 50 pM Control Oligonucleotide B2 (Affymetrix), 20X Eukaryotic Hybridization Controls (1.5 pM bioB, 5 pM bioC, 25 pM bioD, 100 pM cre) (Affymetrix), 0.1 mg/mL Herring Sperm DNA (Promega), 0.5 mg/mL Acetylated BSA (Invitrogen), and 1X Hybridization Buffer. Heat hybridization cocktail to 99掳C for 5 min…	Fluidics: Wash and Stain probe arrays using the Fluidics Station 450 (Affymetrix) utilizing the fluidics protocol EukGE-WS2v5_450. Arrays were stained with phycoerythrin-conjugated streptavidin [Molecular Probes, Eugene, OR] and hybridization signals were amplified using antibody amplification with goat IgG [Sigma-Aldrich] and anti-streptavidin biotinylated antibody [Vector Laboratories, Burlinga…	Images were scanned using a Genechip scanner 3000 [Affymetrix]	1) Controls: 2) Septic shock; 3) Sepsis; 4) SIRS; 5) SIRS resolved	Commercial Affymetrix Human Genome U133 Plus 2.0 GeneChip (Affymetrix, Santa Clara, CA). GeneChip CEL files were subjected to RMA normalization using the GeneSpring GX 7.1.	Standard Affymetrix internal control genes were used to check the quality of the assay by the signals of the 3' probe set to the 5' probe set of the internal control genes, GAPDH and beta-actin, with acceptable 3' to 5' ratios between 1 and 3. Eukaryotic Spike controls were used to determine that the hybridization of target RNA to the array occurred properly.	GeneSpring 7.2 (Agilent technologies Inc. Palo Alto, California) was used for normalization, clustering, filtering, and statistical analyses. The Raw CEL files were processed using the RMA (Robust Multichip Average) built in GeneSpring software. All the samples were then normalized to the median of the controls.	GPL570	Hector,R,Wong	hector.wong@cchmc.org	513-636-4259	513-636-4267	Division of Critical Care Medicine	CIncinnati Children's Hospital Medical Center	3333 Burnet Ave	Cincinnati	OH	45229-3039	USA	ftp://ftp.ncbi.nlm.nih.gov/geo/samples/GSM350nnn/GSM350146/suppl/GSM350146.CEL.gz	54675
GSM350147	11-0014_Control_day1_152	GSM350147	Public on Dec 12 2008	Dec 10 2008	Mar 18 2009	RNA	1	Control_day3	Homo sapiens	Whole blood from normal children and children with SIRS, sepsis, or septic shock.	Samples were not manipulated.	total RNA	Total RNA was extracted from whole blood using the PaxGene protocol.	Quality control steps: Total RNA was purified using RNeasy columns [Qiagen, Valencia, CA] according to the manufacturer鈥檚 directions and quality was assessed using an Agilent 2100 Bioanalyzer [Agilent Technologies, Inc., Palo Alto, CA].	biotin	120 ng of total RNA from 2 wild type [WT] and 4 beta-catenin knock-out [KO] pancreata at the 14.5 and 16.5 time points was amplified twice with the Arcturus RiboAmp kit [Arcturus Bioscience, Inc., Mountain View, CA] and cRNA was labeled with biotin-UTP, CTP using T7 RNA polymerase [Enzo Life Sciences, Inc., Farmingdale, NY].	9606	Create a hybridization cocktail for a single probe array that contains 0.05 ug/uL fragmented cRNA, 50 pM Control Oligonucleotide B2 (Affymetrix), 20X Eukaryotic Hybridization Controls (1.5 pM bioB, 5 pM bioC, 25 pM bioD, 100 pM cre) (Affymetrix), 0.1 mg/mL Herring Sperm DNA (Promega), 0.5 mg/mL Acetylated BSA (Invitrogen), and 1X Hybridization Buffer. Heat hybridization cocktail to 99掳C for 5 min…	Fluidics: Wash and Stain probe arrays using the Fluidics Station 450 (Affymetrix) utilizing the fluidics protocol EukGE-WS2v5_450. Arrays were stained with phycoerythrin-conjugated streptavidin [Molecular Probes, Eugene, OR] and hybridization signals were amplified using antibody amplification with goat IgG [Sigma-Aldrich] and anti-streptavidin biotinylated antibody [Vector Laboratories, Burlinga…	Images were scanned using a Genechip scanner 3000 [Affymetrix]	1) Controls: 2) Septic shock; 3) Sepsis; 4) SIRS; 5) SIRS resolved	Commercial Affymetrix Human Genome U133 Plus 2.0 GeneChip (Affymetrix, Santa Clara, CA). GeneChip CEL files were subjected to RMA normalization using the GeneSpring GX 7.1.	Standard Affymetrix internal control genes were used to check the quality of the assay by the signals of the 3' probe set to the 5' probe set of the internal control genes, GAPDH and beta-actin, with acceptable 3' to 5' ratios between 1 and 3. Eukaryotic Spike controls were used to determine that the hybridization of target RNA to the array occurred properly.	GeneSpring 7.2 (Agilent technologies Inc. Palo Alto, California) was used for normalization, clustering, filtering, and statistical analyses. The Raw CEL files were processed using the RMA (Robust Multichip Average) built in GeneSpring software. All the samples were then normalized to the median of the controls.	GPL570	Hector,R,Wong	hector.wong@cchmc.org	513-636-4259	513-636-4267	Division of Critical Care Medicine	CIncinnati Children's Hospital Medical Center	3333 Burnet Ave	Cincinnati	OH	45229-3039	USA	ftp://ftp.ncbi.nlm.nih.gov/geo/samples/GSM350nnn/GSM350147/suppl/GSM350147.CEL.gz	54675
GSM350148	11-0018_Control_day1_159	GSM350148	Public on Dec 12 2008	Dec 10 2008	Mar 18 2009	RNA	1	Control_day3	Homo sapiens	Whole blood from normal children and children with SIRS, sepsis, or septic shock.	Samples were not manipulated.	total RNA	Total RNA was extracted from whole blood using the PaxGene protocol.	Quality control steps: Total RNA was purified using RNeasy columns [Qiagen, Valencia, CA] according to the manufacturer鈥檚 directions and quality was assessed using an Agilent 2100 Bioanalyzer [Agilent Technologies, Inc., Palo Alto, CA].	biotin	120 ng of total RNA from 2 wild type [WT] and 4 beta-catenin knock-out [KO] pancreata at the 14.5 and 16.5 time points was amplified twice with the Arcturus RiboAmp kit [Arcturus Bioscience, Inc., Mountain View, CA] and cRNA was labeled with biotin-UTP, CTP using T7 RNA polymerase [Enzo Life Sciences, Inc., Farmingdale, NY].	9606	Create a hybridization cocktail for a single probe array that contains 0.05 ug/uL fragmented cRNA, 50 pM Control Oligonucleotide B2 (Affymetrix), 20X Eukaryotic Hybridization Controls (1.5 pM bioB, 5 pM bioC, 25 pM bioD, 100 pM cre) (Affymetrix), 0.1 mg/mL Herring Sperm DNA (Promega), 0.5 mg/mL Acetylated BSA (Invitrogen), and 1X Hybridization Buffer. Heat hybridization cocktail to 99掳C for 5 min…	Fluidics: Wash and Stain probe arrays using the Fluidics Station 450 (Affymetrix) utilizing the fluidics protocol EukGE-WS2v5_450. Arrays were stained with phycoerythrin-conjugated streptavidin [Molecular Probes, Eugene, OR] and hybridization signals were amplified using antibody amplification with goat IgG [Sigma-Aldrich] and anti-streptavidin biotinylated antibody [Vector Laboratories, Burlinga…	Images were scanned using a Genechip scanner 3000 [Affymetrix]	1) Controls: 2) Septic shock; 3) Sepsis; 4) SIRS; 5) SIRS resolved	Commercial Affymetrix Human Genome U133 Plus 2.0 GeneChip (Affymetrix, Santa Clara, CA). GeneChip CEL files were subjected to RMA normalization using the GeneSpring GX 7.1.	Standard Affymetrix internal control genes were used to check the quality of the assay by the signals of the 3' probe set to the 5' probe set of the internal control genes, GAPDH and beta-actin, with acceptable 3' to 5' ratios between 1 and 3. Eukaryotic Spike controls were used to determine that the hybridization of target RNA to the array occurred properly.	GeneSpring 7.2 (Agilent technologies Inc. Palo Alto, California) was used for normalization, clustering, filtering, and statistical analyses. The Raw CEL files were processed using the RMA (Robust Multichip Average) built in GeneSpring software. All the samples were then normalized to the median of the controls.	GPL570	Hector,R,Wong	hector.wong@cchmc.org	513-636-4259	513-636-4267	Division of Critical Care Medicine	CIncinnati Children's Hospital Medical Center	3333 Burnet Ave	Cincinnati	OH	45229-3039	USA	ftp://ftp.ncbi.nlm.nih.gov/geo/samples/GSM350nnn/GSM350148/suppl/GSM350148.CEL.gz	54675
GSM350149	11-0019_Control_day1_160	GSM350149	Public on Dec 12 2008	Dec 10 2008	Mar 18 2009	RNA	1	Control_day3	Homo sapiens	Whole blood from normal children and children with SIRS, sepsis, or septic shock.	Samples were not manipulated.	total RNA	Total RNA was extracted from whole blood using the PaxGene protocol.	Quality control steps: Total RNA was purified using RNeasy columns [Qiagen, Valencia, CA] according to the manufacturer鈥檚 directions and quality was assessed using an Agilent 2100 Bioanalyzer [Agilent Technologies, Inc., Palo Alto, CA].	biotin	120 ng of total RNA from 2 wild type [WT] and 4 beta-catenin knock-out [KO] pancreata at the 14.5 and 16.5 time points was amplified twice with the Arcturus RiboAmp kit [Arcturus Bioscience, Inc., Mountain View, CA] and cRNA was labeled with biotin-UTP, CTP using T7 RNA polymerase [Enzo Life Sciences, Inc., Farmingdale, NY].	9606	Create a hybridization cocktail for a single probe array that contains 0.05 ug/uL fragmented cRNA, 50 pM Control Oligonucleotide B2 (Affymetrix), 20X Eukaryotic Hybridization Controls (1.5 pM bioB, 5 pM bioC, 25 pM bioD, 100 pM cre) (Affymetrix), 0.1 mg/mL Herring Sperm DNA (Promega), 0.5 mg/mL Acetylated BSA (Invitrogen), and 1X Hybridization Buffer. Heat hybridization cocktail to 99掳C for 5 min…	Fluidics: Wash and Stain probe arrays using the Fluidics Station 450 (Affymetrix) utilizing the fluidics protocol EukGE-WS2v5_450. Arrays were stained with phycoerythrin-conjugated streptavidin [Molecular Probes, Eugene, OR] and hybridization signals were amplified using antibody amplification with goat IgG [Sigma-Aldrich] and anti-streptavidin biotinylated antibody [Vector Laboratories, Burlinga…	Images were scanned using a Genechip scanner 3000 [Affymetrix]	1) Controls: 2) Septic shock; 3) Sepsis; 4) SIRS; 5) SIRS resolved	Commercial Affymetrix Human Genome U133 Plus 2.0 GeneChip (Affymetrix, Santa Clara, CA). GeneChip CEL files were subjected to RMA normalization using the GeneSpring GX 7.1.	Standard Affymetrix internal control genes were used to check the quality of the assay by the signals of the 3' probe set to the 5' probe set of the internal control genes, GAPDH and beta-actin, with acceptable 3' to 5' ratios between 1 and 3. Eukaryotic Spike controls were used to determine that the hybridization of target RNA to the array occurred properly.	GeneSpring 7.2 (Agilent technologies Inc. Palo Alto, California) was used for normalization, clustering, filtering, and statistical analyses. The Raw CEL files were processed using the RMA (Robust Multichip Average) built in GeneSpring software. All the samples were then normalized to the median of the controls.	GPL570	Hector,R,Wong	hector.wong@cchmc.org	513-636-4259	513-636-4267	Division of Critical Care Medicine	CIncinnati Children's Hospital Medical Center	3333 Burnet Ave	Cincinnati	OH	45229-3039	USA	ftp://ftp.ncbi.nlm.nih.gov/geo/samples/GSM350nnn/GSM350149/suppl/GSM350149.CEL.gz	54675
GSM350150	11-0020_Control_day1_161	GSM350150	Public on Dec 12 2008	Dec 10 2008	Mar 18 2009	RNA	1	Control_day3	Homo sapiens	Whole blood from normal children and children with SIRS, sepsis, or septic shock.	Samples were not manipulated.	total RNA	Total RNA was extracted from whole blood using the PaxGene protocol.	Quality control steps: Total RNA was purified using RNeasy columns [Qiagen, Valencia, CA] according to the manufacturer鈥檚 directions and quality was assessed using an Agilent 2100 Bioanalyzer [Agilent Technologies, Inc., Palo Alto, CA].	biotin	120 ng of total RNA from 2 wild type [WT] and 4 beta-catenin knock-out [KO] pancreata at the 14.5 and 16.5 time points was amplified twice with the Arcturus RiboAmp kit [Arcturus Bioscience, Inc., Mountain View, CA] and cRNA was labeled with biotin-UTP, CTP using T7 RNA polymerase [Enzo Life Sciences, Inc., Farmingdale, NY].	9606	Create a hybridization cocktail for a single probe array that contains 0.05 ug/uL fragmented cRNA, 50 pM Control Oligonucleotide B2 (Affymetrix), 20X Eukaryotic Hybridization Controls (1.5 pM bioB, 5 pM bioC, 25 pM bioD, 100 pM cre) (Affymetrix), 0.1 mg/mL Herring Sperm DNA (Promega), 0.5 mg/mL Acetylated BSA (Invitrogen), and 1X Hybridization Buffer. Heat hybridization cocktail to 99掳C for 5 min…	Fluidics: Wash and Stain probe arrays using the Fluidics Station 450 (Affymetrix) utilizing the fluidics protocol EukGE-WS2v5_450. Arrays were stained with phycoerythrin-conjugated streptavidin [Molecular Probes, Eugene, OR] and hybridization signals were amplified using antibody amplification with goat IgG [Sigma-Aldrich] and anti-streptavidin biotinylated antibody [Vector Laboratories, Burlinga…	Images were scanned using a Genechip scanner 3000 [Affymetrix]	1) Controls: 2) Septic shock; 3) Sepsis; 4) SIRS; 5) SIRS resolved	Commercial Affymetrix Human Genome U133 Plus 2.0 GeneChip (Affymetrix, Santa Clara, CA). GeneChip CEL files were subjected to RMA normalization using the GeneSpring GX 7.1.	Standard Affymetrix internal control genes were used to check the quality of the assay by the signals of the 3' probe set to the 5' probe set of the internal control genes, GAPDH and beta-actin, with acceptable 3' to 5' ratios between 1 and 3. Eukaryotic Spike controls were used to determine that the hybridization of target RNA to the array occurred properly.	GeneSpring 7.2 (Agilent technologies Inc. Palo Alto, California) was used for normalization, clustering, filtering, and statistical analyses. The Raw CEL files were processed using the RMA (Robust Multichip Average) built in GeneSpring software. All the samples were then normalized to the median of the controls.	GPL570	Hector,R,Wong	hector.wong@cchmc.org	513-636-4259	513-636-4267	Division of Critical Care Medicine	CIncinnati Children's Hospital Medical Center	3333 Burnet Ave	Cincinnati	OH	45229-3039	USA	ftp://ftp.ncbi.nlm.nih.gov/geo/samples/GSM350nnn/GSM350150/suppl/GSM350150.CEL.gz	54675
GSM350151	11-0027_Control_day1_167	GSM350151	Public on Dec 12 2008	Dec 10 2008	Mar 18 2009	RNA	1	Control_day3	Homo sapiens	Whole blood from normal children and children with SIRS, sepsis, or septic shock.	Samples were not manipulated.	total RNA	Total RNA was extracted from whole blood using the PaxGene protocol.	Quality control steps: Total RNA was purified using RNeasy columns [Qiagen, Valencia, CA] according to the manufacturer鈥檚 directions and quality was assessed using an Agilent 2100 Bioanalyzer [Agilent Technologies, Inc., Palo Alto, CA].	biotin	120 ng of total RNA from 2 wild type [WT] and 4 beta-catenin knock-out [KO] pancreata at the 14.5 and 16.5 time points was amplified twice with the Arcturus RiboAmp kit [Arcturus Bioscience, Inc., Mountain View, CA] and cRNA was labeled with biotin-UTP, CTP using T7 RNA polymerase [Enzo Life Sciences, Inc., Farmingdale, NY].	9606	Create a hybridization cocktail for a single probe array that contains 0.05 ug/uL fragmented cRNA, 50 pM Control Oligonucleotide B2 (Affymetrix), 20X Eukaryotic Hybridization Controls (1.5 pM bioB, 5 pM bioC, 25 pM bioD, 100 pM cre) (Affymetrix), 0.1 mg/mL Herring Sperm DNA (Promega), 0.5 mg/mL Acetylated BSA (Invitrogen), and 1X Hybridization Buffer. Heat hybridization cocktail to 99掳C for 5 min…	Fluidics: Wash and Stain probe arrays using the Fluidics Station 450 (Affymetrix) utilizing the fluidics protocol EukGE-WS2v5_450. Arrays were stained with phycoerythrin-conjugated streptavidin [Molecular Probes, Eugene, OR] and hybridization signals were amplified using antibody amplification with goat IgG [Sigma-Aldrich] and anti-streptavidin biotinylated antibody [Vector Laboratories, Burlinga…	Images were scanned using a Genechip scanner 3000 [Affymetrix]	1) Controls: 2) Septic shock; 3) Sepsis; 4) SIRS; 5) SIRS resolved	Commercial Affymetrix Human Genome U133 Plus 2.0 GeneChip (Affymetrix, Santa Clara, CA). GeneChip CEL files were subjected to RMA normalization using the GeneSpring GX 7.1.	Standard Affymetrix internal control genes were used to check the quality of the assay by the signals of the 3' probe set to the 5' probe set of the internal control genes, GAPDH and beta-actin, with acceptable 3' to 5' ratios between 1 and 3. Eukaryotic Spike controls were used to determine that the hybridization of target RNA to the array occurred properly.	GeneSpring 7.2 (Agilent technologies Inc. Palo Alto, California) was used for normalization, clustering, filtering, and statistical analyses. The Raw CEL files were processed using the RMA (Robust Multichip Average) built in GeneSpring software. All the samples were then normalized to the median of the controls.	GPL570	Hector,R,Wong	hector.wong@cchmc.org	513-636-4259	513-636-4267	Division of Critical Care Medicine	CIncinnati Children's Hospital Medical Center	3333 Burnet Ave	Cincinnati	OH	45229-3039	USA	ftp://ftp.ncbi.nlm.nih.gov/geo/samples/GSM350nnn/GSM350151/suppl/GSM350151.CEL.gz	54675
GSM350152	11-0037_Control_day1_173	GSM350152	Public on Dec 12 2008	Dec 10 2008	Mar 18 2009	RNA	1	Control_day3	Homo sapiens	Whole blood from normal children and children with SIRS, sepsis, or septic shock.	Samples were not manipulated.	total RNA	Total RNA was extracted from whole blood using the PaxGene protocol.	Quality control steps: Total RNA was purified using RNeasy columns [Qiagen, Valencia, CA] according to the manufacturer鈥檚 directions and quality was assessed using an Agilent 2100 Bioanalyzer [Agilent Technologies, Inc., Palo Alto, CA].	biotin	120 ng of total RNA from 2 wild type [WT] and 4 beta-catenin knock-out [KO] pancreata at the 14.5 and 16.5 time points was amplified twice with the Arcturus RiboAmp kit [Arcturus Bioscience, Inc., Mountain View, CA] and cRNA was labeled with biotin-UTP, CTP using T7 RNA polymerase [Enzo Life Sciences, Inc., Farmingdale, NY].	9606	Create a hybridization cocktail for a single probe array that contains 0.05 ug/uL fragmented cRNA, 50 pM Control Oligonucleotide B2 (Affymetrix), 20X Eukaryotic Hybridization Controls (1.5 pM bioB, 5 pM bioC, 25 pM bioD, 100 pM cre) (Affymetrix), 0.1 mg/mL Herring Sperm DNA (Promega), 0.5 mg/mL Acetylated BSA (Invitrogen), and 1X Hybridization Buffer. Heat hybridization cocktail to 99掳C for 5 min…	Fluidics: Wash and Stain probe arrays using the Fluidics Station 450 (Affymetrix) utilizing the fluidics protocol EukGE-WS2v5_450. Arrays were stained with phycoerythrin-conjugated streptavidin [Molecular Probes, Eugene, OR] and hybridization signals were amplified using antibody amplification with goat IgG [Sigma-Aldrich] and anti-streptavidin biotinylated antibody [Vector Laboratories, Burlinga…	Images were scanned using a Genechip scanner 3000 [Affymetrix]	1) Controls: 2) Septic shock; 3) Sepsis; 4) SIRS; 5) SIRS resolved	Commercial Affymetrix Human Genome U133 Plus 2.0 GeneChip (Affymetrix, Santa Clara, CA). GeneChip CEL files were subjected to RMA normalization using the GeneSpring GX 7.1.	Standard Affymetrix internal control genes were used to check the quality of the assay by the signals of the 3' probe set to the 5' probe set of the internal control genes, GAPDH and beta-actin, with acceptable 3' to 5' ratios between 1 and 3. Eukaryotic Spike controls were used to determine that the hybridization of target RNA to the array occurred properly.	GeneSpring 7.2 (Agilent technologies Inc. Palo Alto, California) was used for normalization, clustering, filtering, and statistical analyses. The Raw CEL files were processed using the RMA (Robust Multichip Average) built in GeneSpring software. All the samples were then normalized to the median of the controls.	GPL570	Hector,R,Wong	hector.wong@cchmc.org	513-636-4259	513-636-4267	Division of Critical Care Medicine	CIncinnati Children's Hospital Medical Center	3333 Burnet Ave	Cincinnati	OH	45229-3039	USA	ftp://ftp.ncbi.nlm.nih.gov/geo/samples/GSM350nnn/GSM350152/suppl/GSM350152.CEL.gz	54675
GSM350153	15-0001_Control_day1_204	GSM350153	Public on Dec 12 2008	Dec 10 2008	Mar 18 2009	RNA	1	Control_day3	Homo sapiens	Whole blood from normal children and children with SIRS, sepsis, or septic shock.	Samples were not manipulated.	total RNA	Total RNA was extracted from whole blood using the PaxGene protocol.	Quality control steps: Total RNA was purified using RNeasy columns [Qiagen, Valencia, CA] according to the manufacturer鈥檚 directions and quality was assessed using an Agilent 2100 Bioanalyzer [Agilent Technologies, Inc., Palo Alto, CA].	biotin	120 ng of total RNA from 2 wild type [WT] and 4 beta-catenin knock-out [KO] pancreata at the 14.5 and 16.5 time points was amplified twice with the Arcturus RiboAmp kit [Arcturus Bioscience, Inc., Mountain View, CA] and cRNA was labeled with biotin-UTP, CTP using T7 RNA polymerase [Enzo Life Sciences, Inc., Farmingdale, NY].	9606	Create a hybridization cocktail for a single probe array that contains 0.05 ug/uL fragmented cRNA, 50 pM Control Oligonucleotide B2 (Affymetrix), 20X Eukaryotic Hybridization Controls (1.5 pM bioB, 5 pM bioC, 25 pM bioD, 100 pM cre) (Affymetrix), 0.1 mg/mL Herring Sperm DNA (Promega), 0.5 mg/mL Acetylated BSA (Invitrogen), and 1X Hybridization Buffer. Heat hybridization cocktail to 99掳C for 5 min…	Fluidics: Wash and Stain probe arrays using the Fluidics Station 450 (Affymetrix) utilizing the fluidics protocol EukGE-WS2v5_450. Arrays were stained with phycoerythrin-conjugated streptavidin [Molecular Probes, Eugene, OR] and hybridization signals were amplified using antibody amplification with goat IgG [Sigma-Aldrich] and anti-streptavidin biotinylated antibody [Vector Laboratories, Burlinga…	Images were scanned using a Genechip scanner 3000 [Affymetrix]	1) Controls: 2) Septic shock; 3) Sepsis; 4) SIRS; 5) SIRS resolved	Commercial Affymetrix Human Genome U133 Plus 2.0 GeneChip (Affymetrix, Santa Clara, CA). GeneChip CEL files were subjected to RMA normalization using the GeneSpring GX 7.1.	Standard Affymetrix internal control genes were used to check the quality of the assay by the signals of the 3' probe set to the 5' probe set of the internal control genes, GAPDH and beta-actin, with acceptable 3' to 5' ratios between 1 and 3. Eukaryotic Spike controls were used to determine that the hybridization of target RNA to the array occurred properly.	GeneSpring 7.2 (Agilent technologies Inc. Palo Alto, California) was used for normalization, clustering, filtering, and statistical analyses. The Raw CEL files were processed using the RMA (Robust Multichip Average) built in GeneSpring software. All the samples were then normalized to the median of the controls.	GPL570	Hector,R,Wong	hector.wong@cchmc.org	513-636-4259	513-636-4267	Division of Critical Care Medicine	CIncinnati Children's Hospital Medical Center	3333 Burnet Ave	Cincinnati	OH	45229-3039	USA	ftp://ftp.ncbi.nlm.nih.gov/geo/samples/GSM350nnn/GSM350153/suppl/GSM350153.CEL.gz	54675
GSM350154	15-0002_Control_day1_205	GSM350154	Public on Dec 12 2008	Dec 10 2008	Mar 18 2009	RNA	1	Control_day3	Homo sapiens	Whole blood from normal children and children with SIRS, sepsis, or septic shock.	Samples were not manipulated.	total RNA	Total RNA was extracted from whole blood using the PaxGene protocol.	Quality control steps: Total RNA was purified using RNeasy columns [Qiagen, Valencia, CA] according to the manufacturer鈥檚 directions and quality was assessed using an Agilent 2100 Bioanalyzer [Agilent Technologies, Inc., Palo Alto, CA].	biotin	120 ng of total RNA from 2 wild type [WT] and 4 beta-catenin knock-out [KO] pancreata at the 14.5 and 16.5 time points was amplified twice with the Arcturus RiboAmp kit [Arcturus Bioscience, Inc., Mountain View, CA] and cRNA was labeled with biotin-UTP, CTP using T7 RNA polymerase [Enzo Life Sciences, Inc., Farmingdale, NY].	9606	Create a hybridization cocktail for a single probe array that contains 0.05 ug/uL fragmented cRNA, 50 pM Control Oligonucleotide B2 (Affymetrix), 20X Eukaryotic Hybridization Controls (1.5 pM bioB, 5 pM bioC, 25 pM bioD, 100 pM cre) (Affymetrix), 0.1 mg/mL Herring Sperm DNA (Promega), 0.5 mg/mL Acetylated BSA (Invitrogen), and 1X Hybridization Buffer. Heat hybridization cocktail to 99掳C for 5 min…	Fluidics: Wash and Stain probe arrays using the Fluidics Station 450 (Affymetrix) utilizing the fluidics protocol EukGE-WS2v5_450. Arrays were stained with phycoerythrin-conjugated streptavidin [Molecular Probes, Eugene, OR] and hybridization signals were amplified using antibody amplification with goat IgG [Sigma-Aldrich] and anti-streptavidin biotinylated antibody [Vector Laboratories, Burlinga…	Images were scanned using a Genechip scanner 3000 [Affymetrix]	1) Controls: 2) Septic shock; 3) Sepsis; 4) SIRS; 5) SIRS resolved	Commercial Affymetrix Human Genome U133 Plus 2.0 GeneChip (Affymetrix, Santa Clara, CA). GeneChip CEL files were subjected to RMA normalization using the GeneSpring GX 7.1.	Standard Affymetrix internal control genes were used to check the quality of the assay by the signals of the 3' probe set to the 5' probe set of the internal control genes, GAPDH and beta-actin, with acceptable 3' to 5' ratios between 1 and 3. Eukaryotic Spike controls were used to determine that the hybridization of target RNA to the array occurred properly.	GeneSpring 7.2 (Agilent technologies Inc. Palo Alto, California) was used for normalization, clustering, filtering, and statistical analyses. The Raw CEL files were processed using the RMA (Robust Multichip Average) built in GeneSpring software. All the samples were then normalized to the median of the controls.	GPL570	Hector,R,Wong	hector.wong@cchmc.org	513-636-4259	513-636-4267	Division of Critical Care Medicine	CIncinnati Children's Hospital Medical Center	3333 Burnet Ave	Cincinnati	OH	45229-3039	USA	ftp://ftp.ncbi.nlm.nih.gov/geo/samples/GSM350nnn/GSM350154/suppl/GSM350154.CEL.gz	54675
GSM350155	15-0003_Control_day1_206	GSM350155	Public on Dec 12 2008	Dec 10 2008	Mar 18 2009	RNA	1	Control_day3	Homo sapiens	Whole blood from normal children and children with SIRS, sepsis, or septic shock.	Samples were not manipulated.	total RNA	Total RNA was extracted from whole blood using the PaxGene protocol.	Quality control steps: Total RNA was purified using RNeasy columns [Qiagen, Valencia, CA] according to the manufacturer鈥檚 directions and quality was assessed using an Agilent 2100 Bioanalyzer [Agilent Technologies, Inc., Palo Alto, CA].	biotin	120 ng of total RNA from 2 wild type [WT] and 4 beta-catenin knock-out [KO] pancreata at the 14.5 and 16.5 time points was amplified twice with the Arcturus RiboAmp kit [Arcturus Bioscience, Inc., Mountain View, CA] and cRNA was labeled with biotin-UTP, CTP using T7 RNA polymerase [Enzo Life Sciences, Inc., Farmingdale, NY].	9606	Create a hybridization cocktail for a single probe array that contains 0.05 ug/uL fragmented cRNA, 50 pM Control Oligonucleotide B2 (Affymetrix), 20X Eukaryotic Hybridization Controls (1.5 pM bioB, 5 pM bioC, 25 pM bioD, 100 pM cre) (Affymetrix), 0.1 mg/mL Herring Sperm DNA (Promega), 0.5 mg/mL Acetylated BSA (Invitrogen), and 1X Hybridization Buffer. Heat hybridization cocktail to 99掳C for 5 min…	Fluidics: Wash and Stain probe arrays using the Fluidics Station 450 (Affymetrix) utilizing the fluidics protocol EukGE-WS2v5_450. Arrays were stained with phycoerythrin-conjugated streptavidin [Molecular Probes, Eugene, OR] and hybridization signals were amplified using antibody amplification with goat IgG [Sigma-Aldrich] and anti-streptavidin biotinylated antibody [Vector Laboratories, Burlinga…	Images were scanned using a Genechip scanner 3000 [Affymetrix]	1) Controls: 2) Septic shock; 3) Sepsis; 4) SIRS; 5) SIRS resolved	Commercial Affymetrix Human Genome U133 Plus 2.0 GeneChip (Affymetrix, Santa Clara, CA). GeneChip CEL files were subjected to RMA normalization using the GeneSpring GX 7.1.	Standard Affymetrix internal control genes were used to check the quality of the assay by the signals of the 3' probe set to the 5' probe set of the internal control genes, GAPDH and beta-actin, with acceptable 3' to 5' ratios between 1 and 3. Eukaryotic Spike controls were used to determine that the hybridization of target RNA to the array occurred properly.	GeneSpring 7.2 (Agilent technologies Inc. Palo Alto, California) was used for normalization, clustering, filtering, and statistical analyses. The Raw CEL files were processed using the RMA (Robust Multichip Average) built in GeneSpring software. All the samples were then normalized to the median of the controls.	GPL570	Hector,R,Wong	hector.wong@cchmc.org	513-636-4259	513-636-4267	Division of Critical Care Medicine	CIncinnati Children's Hospital Medical Center	3333 Burnet Ave	Cincinnati	OH	45229-3039	USA	ftp://ftp.ncbi.nlm.nih.gov/geo/samples/GSM350nnn/GSM350155/suppl/GSM350155.CEL.gz	54675
GSM350156	15-0005_Control_day1_209	GSM350156	Public on Dec 12 2008	Dec 10 2008	Mar 18 2009	RNA	1	Control_day3	Homo sapiens	Whole blood from normal children and children with SIRS, sepsis, or septic shock.	Samples were not manipulated.	total RNA	Total RNA was extracted from whole blood using the PaxGene protocol.	Quality control steps: Total RNA was purified using RNeasy columns [Qiagen, Valencia, CA] according to the manufacturer鈥檚 directions and quality was assessed using an Agilent 2100 Bioanalyzer [Agilent Technologies, Inc., Palo Alto, CA].	biotin	120 ng of total RNA from 2 wild type [WT] and 4 beta-catenin knock-out [KO] pancreata at the 14.5 and 16.5 time points was amplified twice with the Arcturus RiboAmp kit [Arcturus Bioscience, Inc., Mountain View, CA] and cRNA was labeled with biotin-UTP, CTP using T7 RNA polymerase [Enzo Life Sciences, Inc., Farmingdale, NY].	9606	Create a hybridization cocktail for a single probe array that contains 0.05 ug/uL fragmented cRNA, 50 pM Control Oligonucleotide B2 (Affymetrix), 20X Eukaryotic Hybridization Controls (1.5 pM bioB, 5 pM bioC, 25 pM bioD, 100 pM cre) (Affymetrix), 0.1 mg/mL Herring Sperm DNA (Promega), 0.5 mg/mL Acetylated BSA (Invitrogen), and 1X Hybridization Buffer. Heat hybridization cocktail to 99掳C for 5 min…	Fluidics: Wash and Stain probe arrays using the Fluidics Station 450 (Affymetrix) utilizing the fluidics protocol EukGE-WS2v5_450. Arrays were stained with phycoerythrin-conjugated streptavidin [Molecular Probes, Eugene, OR] and hybridization signals were amplified using antibody amplification with goat IgG [Sigma-Aldrich] and anti-streptavidin biotinylated antibody [Vector Laboratories, Burlinga…	Images were scanned using a Genechip scanner 3000 [Affymetrix]	1) Controls: 2) Septic shock; 3) Sepsis; 4) SIRS; 5) SIRS resolved	Commercial Affymetrix Human Genome U133 Plus 2.0 GeneChip (Affymetrix, Santa Clara, CA). GeneChip CEL files were subjected to RMA normalization using the GeneSpring GX 7.1.	Standard Affymetrix internal control genes were used to check the quality of the assay by the signals of the 3' probe set to the 5' probe set of the internal control genes, GAPDH and beta-actin, with acceptable 3' to 5' ratios between 1 and 3. Eukaryotic Spike controls were used to determine that the hybridization of target RNA to the array occurred properly.	GeneSpring 7.2 (Agilent technologies Inc. Palo Alto, California) was used for normalization, clustering, filtering, and statistical analyses. The Raw CEL files were processed using the RMA (Robust Multichip Average) built in GeneSpring software. All the samples were then normalized to the median of the controls.	GPL570	Hector,R,Wong	hector.wong@cchmc.org	513-636-4259	513-636-4267	Division of Critical Care Medicine	CIncinnati Children's Hospital Medical Center	3333 Burnet Ave	Cincinnati	OH	45229-3039	USA	ftp://ftp.ncbi.nlm.nih.gov/geo/samples/GSM350nnn/GSM350156/suppl/GSM350156.CEL.gz	54675
GSM350157	01-0039A_SIRS_day1_5	GSM350157	Public on Dec 12 2008	Dec 10 2008	Aug 28 2018	RNA	1	SIRS_day3	Homo sapiens	Whole blood from normal children and children with SIRS, sepsis, or septic shock.	Samples were not manipulated.	total RNA	Total RNA was extracted from whole blood using the PaxGene protocol.	Quality control steps: Total RNA was purified using RNeasy columns [Qiagen, Valencia, CA] according to the manufacturer鈥檚 directions and quality was assessed using an Agilent 2100 Bioanalyzer [Agilent Technologies, Inc., Palo Alto, CA].	biotin	120 ng of total RNA from 2 wild type [WT] and 4 beta-catenin knock-out [KO] pancreata at the 14.5 and 16.5 time points was amplified twice with the Arcturus RiboAmp kit [Arcturus Bioscience, Inc., Mountain View, CA] and cRNA was labeled with biotin-UTP, CTP using T7 RNA polymerase [Enzo Life Sciences, Inc., Farmingdale, NY].	9606	Create a hybridization cocktail for a single probe array that contains 0.05 ug/uL fragmented cRNA, 50 pM Control Oligonucleotide B2 (Affymetrix), 20X Eukaryotic Hybridization Controls (1.5 pM bioB, 5 pM bioC, 25 pM bioD, 100 pM cre) (Affymetrix), 0.1 mg/mL Herring Sperm DNA (Promega), 0.5 mg/mL Acetylated BSA (Invitrogen), and 1X Hybridization Buffer. Heat hybridization cocktail to 99掳C for 5 min…	Fluidics: Wash and Stain probe arrays using the Fluidics Station 450 (Affymetrix) utilizing the fluidics protocol EukGE-WS2v5_450. Arrays were stained with phycoerythrin-conjugated streptavidin [Molecular Probes, Eugene, OR] and hybridization signals were amplified using antibody amplification with goat IgG [Sigma-Aldrich] and anti-streptavidin biotinylated antibody [Vector Laboratories, Burlinga…	Images were scanned using a Genechip scanner 3000 [Affymetrix]	1) Controls: 2) Septic shock; 3) Sepsis; 4) SIRS; 5) SIRS resolved	Commercial Affymetrix Human Genome U133 Plus 2.0 GeneChip (Affymetrix, Santa Clara, CA). GeneChip CEL files were subjected to RMA normalization using the GeneSpring GX 7.1.	Standard Affymetrix internal control genes were used to check the quality of the assay by the signals of the 3' probe set to the 5' probe set of the internal control genes, GAPDH and beta-actin, with acceptable 3' to 5' ratios between 1 and 3. Eukaryotic Spike controls were used to determine that the hybridization of target RNA to the array occurred properly.	GeneSpring 7.2 (Agilent technologies Inc. Palo Alto, California) was used for normalization, clustering, filtering, and statistical analyses. The Raw CEL files were processed using the RMA (Robust Multichip Average) built in GeneSpring software. All the samples were then normalized to the median of the controls.	GPL570	Hector,R,Wong	hector.wong@cchmc.org	513-636-4259	513-636-4267	Division of Critical Care Medicine	CIncinnati Children's Hospital Medical Center	3333 Burnet Ave	Cincinnati	OH	45229-3039	USA	ftp://ftp.ncbi.nlm.nih.gov/geo/samples/GSM350nnn/GSM350157/suppl/GSM350157.CEL.gz	54675	Reanalyzed by: GSM1617597	Reanalyzed by: GSE119087
GSM350158	01-0063A_SIRS_day1_19	GSM350158	Public on Dec 12 2008	Dec 10 2008	Feb 23 2015	RNA	1	SIRS_day3	Homo sapiens	Whole blood from normal children and children with SIRS, sepsis, or septic shock.	Samples were not manipulated.	total RNA	Total RNA was extracted from whole blood using the PaxGene protocol.	Quality control steps: Total RNA was purified using RNeasy columns [Qiagen, Valencia, CA] according to the manufacturer鈥檚 directions and quality was assessed using an Agilent 2100 Bioanalyzer [Agilent Technologies, Inc., Palo Alto, CA].	biotin	120 ng of total RNA from 2 wild type [WT] and 4 beta-catenin knock-out [KO] pancreata at the 14.5 and 16.5 time points was amplified twice with the Arcturus RiboAmp kit [Arcturus Bioscience, Inc., Mountain View, CA] and cRNA was labeled with biotin-UTP, CTP using T7 RNA polymerase [Enzo Life Sciences, Inc., Farmingdale, NY].	9606	Create a hybridization cocktail for a single probe array that contains 0.05 ug/uL fragmented cRNA, 50 pM Control Oligonucleotide B2 (Affymetrix), 20X Eukaryotic Hybridization Controls (1.5 pM bioB, 5 pM bioC, 25 pM bioD, 100 pM cre) (Affymetrix), 0.1 mg/mL Herring Sperm DNA (Promega), 0.5 mg/mL Acetylated BSA (Invitrogen), and 1X Hybridization Buffer. Heat hybridization cocktail to 99掳C for 5 min…	Fluidics: Wash and Stain probe arrays using the Fluidics Station 450 (Affymetrix) utilizing the fluidics protocol EukGE-WS2v5_450. Arrays were stained with phycoerythrin-conjugated streptavidin [Molecular Probes, Eugene, OR] and hybridization signals were amplified using antibody amplification with goat IgG [Sigma-Aldrich] and anti-streptavidin biotinylated antibody [Vector Laboratories, Burlinga…	Images were scanned using a Genechip scanner 3000 [Affymetrix]	1) Controls: 2) Septic shock; 3) Sepsis; 4) SIRS; 5) SIRS resolved	Commercial Affymetrix Human Genome U133 Plus 2.0 GeneChip (Affymetrix, Santa Clara, CA). GeneChip CEL files were subjected to RMA normalization using the GeneSpring GX 7.1.	Standard Affymetrix internal control genes were used to check the quality of the assay by the signals of the 3' probe set to the 5' probe set of the internal control genes, GAPDH and beta-actin, with acceptable 3' to 5' ratios between 1 and 3. Eukaryotic Spike controls were used to determine that the hybridization of target RNA to the array occurred properly.	GeneSpring 7.2 (Agilent technologies Inc. Palo Alto, California) was used for normalization, clustering, filtering, and statistical analyses. The Raw CEL files were processed using the RMA (Robust Multichip Average) built in GeneSpring software. All the samples were then normalized to the median of the controls.	GPL570	Hector,R,Wong	hector.wong@cchmc.org	513-636-4259	513-636-4267	Division of Critical Care Medicine	CIncinnati Children's Hospital Medical Center	3333 Burnet Ave	Cincinnati	OH	45229-3039	USA	ftp://ftp.ncbi.nlm.nih.gov/geo/samples/GSM350nnn/GSM350158/suppl/GSM350158.CEL.gz	54675	Reanalyzed by: GSM1617598
GSM350159	01-0037A_SIRS_day1_41	GSM350159	Public on Dec 12 2008	Dec 10 2008	Aug 28 2018	RNA	1	SIRS_day3	Homo sapiens	Whole blood from normal children and children with SIRS, sepsis, or septic shock.	Samples were not manipulated.	total RNA	Total RNA was extracted from whole blood using the PaxGene protocol.	Quality control steps: Total RNA was purified using RNeasy columns [Qiagen, Valencia, CA] according to the manufacturer鈥檚 directions and quality was assessed using an Agilent 2100 Bioanalyzer [Agilent Technologies, Inc., Palo Alto, CA].	biotin	120 ng of total RNA from 2 wild type [WT] and 4 beta-catenin knock-out [KO] pancreata at the 14.5 and 16.5 time points was amplified twice with the Arcturus RiboAmp kit [Arcturus Bioscience, Inc., Mountain View, CA] and cRNA was labeled with biotin-UTP, CTP using T7 RNA polymerase [Enzo Life Sciences, Inc., Farmingdale, NY].	9606	Create a hybridization cocktail for a single probe array that contains 0.05 ug/uL fragmented cRNA, 50 pM Control Oligonucleotide B2 (Affymetrix), 20X Eukaryotic Hybridization Controls (1.5 pM bioB, 5 pM bioC, 25 pM bioD, 100 pM cre) (Affymetrix), 0.1 mg/mL Herring Sperm DNA (Promega), 0.5 mg/mL Acetylated BSA (Invitrogen), and 1X Hybridization Buffer. Heat hybridization cocktail to 99掳C for 5 min…	Fluidics: Wash and Stain probe arrays using the Fluidics Station 450 (Affymetrix) utilizing the fluidics protocol EukGE-WS2v5_450. Arrays were stained with phycoerythrin-conjugated streptavidin [Molecular Probes, Eugene, OR] and hybridization signals were amplified using antibody amplification with goat IgG [Sigma-Aldrich] and anti-streptavidin biotinylated antibody [Vector Laboratories, Burlinga…	Images were scanned using a Genechip scanner 3000 [Affymetrix]	1) Controls: 2) Septic shock; 3) Sepsis; 4) SIRS; 5) SIRS resolved	Commercial Affymetrix Human Genome U133 Plus 2.0 GeneChip (Affymetrix, Santa Clara, CA). GeneChip CEL files were subjected to RMA normalization using the GeneSpring GX 7.1.	Standard Affymetrix internal control genes were used to check the quality of the assay by the signals of the 3' probe set to the 5' probe set of the internal control genes, GAPDH and beta-actin, with acceptable 3' to 5' ratios between 1 and 3. Eukaryotic Spike controls were used to determine that the hybridization of target RNA to the array occurred properly.	GeneSpring 7.2 (Agilent technologies Inc. Palo Alto, California) was used for normalization, clustering, filtering, and statistical analyses. The Raw CEL files were processed using the RMA (Robust Multichip Average) built in GeneSpring software. All the samples were then normalized to the median of the controls.	GPL570	Hector,R,Wong	hector.wong@cchmc.org	513-636-4259	513-636-4267	Division of Critical Care Medicine	CIncinnati Children's Hospital Medical Center	3333 Burnet Ave	Cincinnati	OH	45229-3039	USA	ftp://ftp.ncbi.nlm.nih.gov/geo/samples/GSM350nnn/GSM350159/suppl/GSM350159.CEL.gz	54675	Reanalyzed by: GSM1617599	Reanalyzed by: GSE119087
GSM350160	04-0008A_SIRS_day1_71	GSM350160	Public on Dec 12 2008	Dec 10 2008	Aug 28 2018	RNA	1	SIRS_day3	Homo sapiens	Whole blood from normal children and children with SIRS, sepsis, or septic shock.	Samples were not manipulated.	total RNA	Total RNA was extracted from whole blood using the PaxGene protocol.	Quality control steps: Total RNA was purified using RNeasy columns [Qiagen, Valencia, CA] according to the manufacturer鈥檚 directions and quality was assessed using an Agilent 2100 Bioanalyzer [Agilent Technologies, Inc., Palo Alto, CA].	biotin	120 ng of total RNA from 2 wild type [WT] and 4 beta-catenin knock-out [KO] pancreata at the 14.5 and 16.5 time points was amplified twice with the Arcturus RiboAmp kit [Arcturus Bioscience, Inc., Mountain View, CA] and cRNA was labeled with biotin-UTP, CTP using T7 RNA polymerase [Enzo Life Sciences, Inc., Farmingdale, NY].	9606	Create a hybridization cocktail for a single probe array that contains 0.05 ug/uL fragmented cRNA, 50 pM Control Oligonucleotide B2 (Affymetrix), 20X Eukaryotic Hybridization Controls (1.5 pM bioB, 5 pM bioC, 25 pM bioD, 100 pM cre) (Affymetrix), 0.1 mg/mL Herring Sperm DNA (Promega), 0.5 mg/mL Acetylated BSA (Invitrogen), and 1X Hybridization Buffer. Heat hybridization cocktail to 99掳C for 5 min…	Fluidics: Wash and Stain probe arrays using the Fluidics Station 450 (Affymetrix) utilizing the fluidics protocol EukGE-WS2v5_450. Arrays were stained with phycoerythrin-conjugated streptavidin [Molecular Probes, Eugene, OR] and hybridization signals were amplified using antibody amplification with goat IgG [Sigma-Aldrich] and anti-streptavidin biotinylated antibody [Vector Laboratories, Burlinga…	Images were scanned using a Genechip scanner 3000 [Affymetrix]	1) Controls: 2) Septic shock; 3) Sepsis; 4) SIRS; 5) SIRS resolved	Commercial Affymetrix Human Genome U133 Plus 2.0 GeneChip (Affymetrix, Santa Clara, CA). GeneChip CEL files were subjected to RMA normalization using the GeneSpring GX 7.1.	Standard Affymetrix internal control genes were used to check the quality of the assay by the signals of the 3' probe set to the 5' probe set of the internal control genes, GAPDH and beta-actin, with acceptable 3' to 5' ratios between 1 and 3. Eukaryotic Spike controls were used to determine that the hybridization of target RNA to the array occurred properly.	GeneSpring 7.2 (Agilent technologies Inc. Palo Alto, California) was used for normalization, clustering, filtering, and statistical analyses. The Raw CEL files were processed using the RMA (Robust Multichip Average) built in GeneSpring software. All the samples were then normalized to the median of the controls.	GPL570	Hector,R,Wong	hector.wong@cchmc.org	513-636-4259	513-636-4267	Division of Critical Care Medicine	CIncinnati Children's Hospital Medical Center	3333 Burnet Ave	Cincinnati	OH	45229-3039	USA	ftp://ftp.ncbi.nlm.nih.gov/geo/samples/GSM350nnn/GSM350160/suppl/GSM350160.CEL.gz	54675	Reanalyzed by: GSM1617600	Reanalyzed by: GSE119087
GSM350161	06-0002_SIRS_day1_87	GSM350161	Public on Dec 12 2008	Dec 10 2008	Aug 28 2018	RNA	1	SIRS_day3	Homo sapiens	Whole blood from normal children and children with SIRS, sepsis, or septic shock.	Samples were not manipulated.	total RNA	Total RNA was extracted from whole blood using the PaxGene protocol.	Quality control steps: Total RNA was purified using RNeasy columns [Qiagen, Valencia, CA] according to the manufacturer鈥檚 directions and quality was assessed using an Agilent 2100 Bioanalyzer [Agilent Technologies, Inc., Palo Alto, CA].	biotin	120 ng of total RNA from 2 wild type [WT] and 4 beta-catenin knock-out [KO] pancreata at the 14.5 and 16.5 time points was amplified twice with the Arcturus RiboAmp kit [Arcturus Bioscience, Inc., Mountain View, CA] and cRNA was labeled with biotin-UTP, CTP using T7 RNA polymerase [Enzo Life Sciences, Inc., Farmingdale, NY].	9606	Create a hybridization cocktail for a single probe array that contains 0.05 ug/uL fragmented cRNA, 50 pM Control Oligonucleotide B2 (Affymetrix), 20X Eukaryotic Hybridization Controls (1.5 pM bioB, 5 pM bioC, 25 pM bioD, 100 pM cre) (Affymetrix), 0.1 mg/mL Herring Sperm DNA (Promega), 0.5 mg/mL Acetylated BSA (Invitrogen), and 1X Hybridization Buffer. Heat hybridization cocktail to 99掳C for 5 min…	Fluidics: Wash and Stain probe arrays using the Fluidics Station 450 (Affymetrix) utilizing the fluidics protocol EukGE-WS2v5_450. Arrays were stained with phycoerythrin-conjugated streptavidin [Molecular Probes, Eugene, OR] and hybridization signals were amplified using antibody amplification with goat IgG [Sigma-Aldrich] and anti-streptavidin biotinylated antibody [Vector Laboratories, Burlinga…	Images were scanned using a Genechip scanner 3000 [Affymetrix]	1) Controls: 2) Septic shock; 3) Sepsis; 4) SIRS; 5) SIRS resolved	Commercial Affymetrix Human Genome U133 Plus 2.0 GeneChip (Affymetrix, Santa Clara, CA). GeneChip CEL files were subjected to RMA normalization using the GeneSpring GX 7.1.	Standard Affymetrix internal control genes were used to check the quality of the assay by the signals of the 3' probe set to the 5' probe set of the internal control genes, GAPDH and beta-actin, with acceptable 3' to 5' ratios between 1 and 3. Eukaryotic Spike controls were used to determine that the hybridization of target RNA to the array occurred properly.	GeneSpring 7.2 (Agilent technologies Inc. Palo Alto, California) was used for normalization, clustering, filtering, and statistical analyses. The Raw CEL files were processed using the RMA (Robust Multichip Average) built in GeneSpring software. All the samples were then normalized to the median of the controls.	GPL570	Hector,R,Wong	hector.wong@cchmc.org	513-636-4259	513-636-4267	Division of Critical Care Medicine	CIncinnati Children's Hospital Medical Center	3333 Burnet Ave	Cincinnati	OH	45229-3039	USA	ftp://ftp.ncbi.nlm.nih.gov/geo/samples/GSM350nnn/GSM350161/suppl/GSM350161.CEL.gz	54675	Reanalyzed by: GSE119087
GSM350162	10-0022A_SIRS_day1_105	GSM350162	Public on Dec 12 2008	Dec 10 2008	Aug 28 2018	RNA	1	SIRS_day3	Homo sapiens	Whole blood from normal children and children with SIRS, sepsis, or septic shock.	Samples were not manipulated.	total RNA	Total RNA was extracted from whole blood using the PaxGene protocol.	Quality control steps: Total RNA was purified using RNeasy columns [Qiagen, Valencia, CA] according to the manufacturer鈥檚 directions and quality was assessed using an Agilent 2100 Bioanalyzer [Agilent Technologies, Inc., Palo Alto, CA].	biotin	120 ng of total RNA from 2 wild type [WT] and 4 beta-catenin knock-out [KO] pancreata at the 14.5 and 16.5 time points was amplified twice with the Arcturus RiboAmp kit [Arcturus Bioscience, Inc., Mountain View, CA] and cRNA was labeled with biotin-UTP, CTP using T7 RNA polymerase [Enzo Life Sciences, Inc., Farmingdale, NY].	9606	Create a hybridization cocktail for a single probe array that contains 0.05 ug/uL fragmented cRNA, 50 pM Control Oligonucleotide B2 (Affymetrix), 20X Eukaryotic Hybridization Controls (1.5 pM bioB, 5 pM bioC, 25 pM bioD, 100 pM cre) (Affymetrix), 0.1 mg/mL Herring Sperm DNA (Promega), 0.5 mg/mL Acetylated BSA (Invitrogen), and 1X Hybridization Buffer. Heat hybridization cocktail to 99掳C for 5 min…	Fluidics: Wash and Stain probe arrays using the Fluidics Station 450 (Affymetrix) utilizing the fluidics protocol EukGE-WS2v5_450. Arrays were stained with phycoerythrin-conjugated streptavidin [Molecular Probes, Eugene, OR] and hybridization signals were amplified using antibody amplification with goat IgG [Sigma-Aldrich] and anti-streptavidin biotinylated antibody [Vector Laboratories, Burlinga…	Images were scanned using a Genechip scanner 3000 [Affymetrix]	1) Controls: 2) Septic shock; 3) Sepsis; 4) SIRS; 5) SIRS resolved	Commercial Affymetrix Human Genome U133 Plus 2.0 GeneChip (Affymetrix, Santa Clara, CA). GeneChip CEL files were subjected to RMA normalization using the GeneSpring GX 7.1.	Standard Affymetrix internal control genes were used to check the quality of the assay by the signals of the 3' probe set to the 5' probe set of the internal control genes, GAPDH and beta-actin, with acceptable 3' to 5' ratios between 1 and 3. Eukaryotic Spike controls were used to determine that the hybridization of target RNA to the array occurred properly.	GeneSpring 7.2 (Agilent technologies Inc. Palo Alto, California) was used for normalization, clustering, filtering, and statistical analyses. The Raw CEL files were processed using the RMA (Robust Multichip Average) built in GeneSpring software. All the samples were then normalized to the median of the controls.	GPL570	Hector,R,Wong	hector.wong@cchmc.org	513-636-4259	513-636-4267	Division of Critical Care Medicine	CIncinnati Children's Hospital Medical Center	3333 Burnet Ave	Cincinnati	OH	45229-3039	USA	ftp://ftp.ncbi.nlm.nih.gov/geo/samples/GSM350nnn/GSM350162/suppl/GSM350162.CEL.gz	54675	Reanalyzed by: GSM1617601	Reanalyzed by: GSE119087
GSM350163	10-0023A_SIRS_day1_106	GSM350163	Public on Dec 12 2008	Dec 10 2008	Aug 28 2018	RNA	1	SIRS_day3	Homo sapiens	Whole blood from normal children and children with SIRS, sepsis, or septic shock.	Samples were not manipulated.	total RNA	Total RNA was extracted from whole blood using the PaxGene protocol.	Quality control steps: Total RNA was purified using RNeasy columns [Qiagen, Valencia, CA] according to the manufacturer鈥檚 directions and quality was assessed using an Agilent 2100 Bioanalyzer [Agilent Technologies, Inc., Palo Alto, CA].	biotin	120 ng of total RNA from 2 wild type [WT] and 4 beta-catenin knock-out [KO] pancreata at the 14.5 and 16.5 time points was amplified twice with the Arcturus RiboAmp kit [Arcturus Bioscience, Inc., Mountain View, CA] and cRNA was labeled with biotin-UTP, CTP using T7 RNA polymerase [Enzo Life Sciences, Inc., Farmingdale, NY].	9606	Create a hybridization cocktail for a single probe array that contains 0.05 ug/uL fragmented cRNA, 50 pM Control Oligonucleotide B2 (Affymetrix), 20X Eukaryotic Hybridization Controls (1.5 pM bioB, 5 pM bioC, 25 pM bioD, 100 pM cre) (Affymetrix), 0.1 mg/mL Herring Sperm DNA (Promega), 0.5 mg/mL Acetylated BSA (Invitrogen), and 1X Hybridization Buffer. Heat hybridization cocktail to 99掳C for 5 min…	Fluidics: Wash and Stain probe arrays using the Fluidics Station 450 (Affymetrix) utilizing the fluidics protocol EukGE-WS2v5_450. Arrays were stained with phycoerythrin-conjugated streptavidin [Molecular Probes, Eugene, OR] and hybridization signals were amplified using antibody amplification with goat IgG [Sigma-Aldrich] and anti-streptavidin biotinylated antibody [Vector Laboratories, Burlinga…	Images were scanned using a Genechip scanner 3000 [Affymetrix]	1) Controls: 2) Septic shock; 3) Sepsis; 4) SIRS; 5) SIRS resolved	Commercial Affymetrix Human Genome U133 Plus 2.0 GeneChip (Affymetrix, Santa Clara, CA). GeneChip CEL files were subjected to RMA normalization using the GeneSpring GX 7.1.	Standard Affymetrix internal control genes were used to check the quality of the assay by the signals of the 3' probe set to the 5' probe set of the internal control genes, GAPDH and beta-actin, with acceptable 3' to 5' ratios between 1 and 3. Eukaryotic Spike controls were used to determine that the hybridization of target RNA to the array occurred properly.	GeneSpring 7.2 (Agilent technologies Inc. Palo Alto, California) was used for normalization, clustering, filtering, and statistical analyses. The Raw CEL files were processed using the RMA (Robust Multichip Average) built in GeneSpring software. All the samples were then normalized to the median of the controls.	GPL570	Hector,R,Wong	hector.wong@cchmc.org	513-636-4259	513-636-4267	Division of Critical Care Medicine	CIncinnati Children's Hospital Medical Center	3333 Burnet Ave	Cincinnati	OH	45229-3039	USA	ftp://ftp.ncbi.nlm.nih.gov/geo/samples/GSM350nnn/GSM350163/suppl/GSM350163.CEL.gz	54675	Reanalyzed by: GSM1617602	Reanalyzed by: GSE119087
GSM350164	10-0029A_SIRS_day1_108	GSM350164	Public on Dec 12 2008	Dec 10 2008	Mar 18 2009	RNA	1	SIRS_day3	Homo sapiens	Whole blood from normal children and children with SIRS, sepsis, or septic shock.	Samples were not manipulated.	total RNA	Total RNA was extracted from whole blood using the PaxGene protocol.	Quality control steps: Total RNA was purified using RNeasy columns [Qiagen, Valencia, CA] according to the manufacturer鈥檚 directions and quality was assessed using an Agilent 2100 Bioanalyzer [Agilent Technologies, Inc., Palo Alto, CA].	biotin	120 ng of total RNA from 2 wild type [WT] and 4 beta-catenin knock-out [KO] pancreata at the 14.5 and 16.5 time points was amplified twice with the Arcturus RiboAmp kit [Arcturus Bioscience, Inc., Mountain View, CA] and cRNA was labeled with biotin-UTP, CTP using T7 RNA polymerase [Enzo Life Sciences, Inc., Farmingdale, NY].	9606	Create a hybridization cocktail for a single probe array that contains 0.05 ug/uL fragmented cRNA, 50 pM Control Oligonucleotide B2 (Affymetrix), 20X Eukaryotic Hybridization Controls (1.5 pM bioB, 5 pM bioC, 25 pM bioD, 100 pM cre) (Affymetrix), 0.1 mg/mL Herring Sperm DNA (Promega), 0.5 mg/mL Acetylated BSA (Invitrogen), and 1X Hybridization Buffer. Heat hybridization cocktail to 99掳C for 5 min…	Fluidics: Wash and Stain probe arrays using the Fluidics Station 450 (Affymetrix) utilizing the fluidics protocol EukGE-WS2v5_450. Arrays were stained with phycoerythrin-conjugated streptavidin [Molecular Probes, Eugene, OR] and hybridization signals were amplified using antibody amplification with goat IgG [Sigma-Aldrich] and anti-streptavidin biotinylated antibody [Vector Laboratories, Burlinga…	Images were scanned using a Genechip scanner 3000 [Affymetrix]	1) Controls: 2) Septic shock; 3) Sepsis; 4) SIRS; 5) SIRS resolved	Commercial Affymetrix Human Genome U133 Plus 2.0 GeneChip (Affymetrix, Santa Clara, CA). GeneChip CEL files were subjected to RMA normalization using the GeneSpring GX 7.1.	Standard Affymetrix internal control genes were used to check the quality of the assay by the signals of the 3' probe set to the 5' probe set of the internal control genes, GAPDH and beta-actin, with acceptable 3' to 5' ratios between 1 and 3. Eukaryotic Spike controls were used to determine that the hybridization of target RNA to the array occurred properly.	GeneSpring 7.2 (Agilent technologies Inc. Palo Alto, California) was used for normalization, clustering, filtering, and statistical analyses. The Raw CEL files were processed using the RMA (Robust Multichip Average) built in GeneSpring software. All the samples were then normalized to the median of the controls.	GPL570	Hector,R,Wong	hector.wong@cchmc.org	513-636-4259	513-636-4267	Division of Critical Care Medicine	CIncinnati Children's Hospital Medical Center	3333 Burnet Ave	Cincinnati	OH	45229-3039	USA	ftp://ftp.ncbi.nlm.nih.gov/geo/samples/GSM350nnn/GSM350164/suppl/GSM350164.CEL.gz	54675
GSM350165	10-0006_SIRS_day1_114	GSM350165	Public on Dec 12 2008	Dec 10 2008	Aug 28 2018	RNA	1	SIRS_day3	Homo sapiens	Whole blood from normal children and children with SIRS, sepsis, or septic shock.	Samples were not manipulated.	total RNA	Total RNA was extracted from whole blood using the PaxGene protocol.	Quality control steps: Total RNA was purified using RNeasy columns [Qiagen, Valencia, CA] according to the manufacturer鈥檚 directions and quality was assessed using an Agilent 2100 Bioanalyzer [Agilent Technologies, Inc., Palo Alto, CA].	biotin	120 ng of total RNA from 2 wild type [WT] and 4 beta-catenin knock-out [KO] pancreata at the 14.5 and 16.5 time points was amplified twice with the Arcturus RiboAmp kit [Arcturus Bioscience, Inc., Mountain View, CA] and cRNA was labeled with biotin-UTP, CTP using T7 RNA polymerase [Enzo Life Sciences, Inc., Farmingdale, NY].	9606	Create a hybridization cocktail for a single probe array that contains 0.05 ug/uL fragmented cRNA, 50 pM Control Oligonucleotide B2 (Affymetrix), 20X Eukaryotic Hybridization Controls (1.5 pM bioB, 5 pM bioC, 25 pM bioD, 100 pM cre) (Affymetrix), 0.1 mg/mL Herring Sperm DNA (Promega), 0.5 mg/mL Acetylated BSA (Invitrogen), and 1X Hybridization Buffer. Heat hybridization cocktail to 99掳C for 5 min…	Fluidics: Wash and Stain probe arrays using the Fluidics Station 450 (Affymetrix) utilizing the fluidics protocol EukGE-WS2v5_450. Arrays were stained with phycoerythrin-conjugated streptavidin [Molecular Probes, Eugene, OR] and hybridization signals were amplified using antibody amplification with goat IgG [Sigma-Aldrich] and anti-streptavidin biotinylated antibody [Vector Laboratories, Burlinga…	Images were scanned using a Genechip scanner 3000 [Affymetrix]	1) Controls: 2) Septic shock; 3) Sepsis; 4) SIRS; 5) SIRS resolved	Commercial Affymetrix Human Genome U133 Plus 2.0 GeneChip (Affymetrix, Santa Clara, CA). GeneChip CEL files were subjected to RMA normalization using the GeneSpring GX 7.1.	Standard Affymetrix internal control genes were used to check the quality of the assay by the signals of the 3' probe set to the 5' probe set of the internal control genes, GAPDH and beta-actin, with acceptable 3' to 5' ratios between 1 and 3. Eukaryotic Spike controls were used to determine that the hybridization of target RNA to the array occurred properly.	GeneSpring 7.2 (Agilent technologies Inc. Palo Alto, California) was used for normalization, clustering, filtering, and statistical analyses. The Raw CEL files were processed using the RMA (Robust Multichip Average) built in GeneSpring software. All the samples were then normalized to the median of the controls.	GPL570	Hector,R,Wong	hector.wong@cchmc.org	513-636-4259	513-636-4267	Division of Critical Care Medicine	CIncinnati Children's Hospital Medical Center	3333 Burnet Ave	Cincinnati	OH	45229-3039	USA	ftp://ftp.ncbi.nlm.nih.gov/geo/samples/GSM350nnn/GSM350165/suppl/GSM350165.CEL.gz	54675	Reanalyzed by: GSE119087
GSM350166	11-0040A_SIRS_day1_129	GSM350166	Public on Dec 12 2008	Dec 10 2008	Aug 28 2018	RNA	1	SIRS_day3	Homo sapiens	Whole blood from normal children and children with SIRS, sepsis, or septic shock.	Samples were not manipulated.	total RNA	Total RNA was extracted from whole blood using the PaxGene protocol.	Quality control steps: Total RNA was purified using RNeasy columns [Qiagen, Valencia, CA] according to the manufacturer鈥檚 directions and quality was assessed using an Agilent 2100 Bioanalyzer [Agilent Technologies, Inc., Palo Alto, CA].	biotin	120 ng of total RNA from 2 wild type [WT] and 4 beta-catenin knock-out [KO] pancreata at the 14.5 and 16.5 time points was amplified twice with the Arcturus RiboAmp kit [Arcturus Bioscience, Inc., Mountain View, CA] and cRNA was labeled with biotin-UTP, CTP using T7 RNA polymerase [Enzo Life Sciences, Inc., Farmingdale, NY].	9606	Create a hybridization cocktail for a single probe array that contains 0.05 ug/uL fragmented cRNA, 50 pM Control Oligonucleotide B2 (Affymetrix), 20X Eukaryotic Hybridization Controls (1.5 pM bioB, 5 pM bioC, 25 pM bioD, 100 pM cre) (Affymetrix), 0.1 mg/mL Herring Sperm DNA (Promega), 0.5 mg/mL Acetylated BSA (Invitrogen), and 1X Hybridization Buffer. Heat hybridization cocktail to 99掳C for 5 min…	Fluidics: Wash and Stain probe arrays using the Fluidics Station 450 (Affymetrix) utilizing the fluidics protocol EukGE-WS2v5_450. Arrays were stained with phycoerythrin-conjugated streptavidin [Molecular Probes, Eugene, OR] and hybridization signals were amplified using antibody amplification with goat IgG [Sigma-Aldrich] and anti-streptavidin biotinylated antibody [Vector Laboratories, Burlinga…	Images were scanned using a Genechip scanner 3000 [Affymetrix]	1) Controls: 2) Septic shock; 3) Sepsis; 4) SIRS; 5) SIRS resolved	Commercial Affymetrix Human Genome U133 Plus 2.0 GeneChip (Affymetrix, Santa Clara, CA). GeneChip CEL files were subjected to RMA normalization using the GeneSpring GX 7.1.	Standard Affymetrix internal control genes were used to check the quality of the assay by the signals of the 3' probe set to the 5' probe set of the internal control genes, GAPDH and beta-actin, with acceptable 3' to 5' ratios between 1 and 3. Eukaryotic Spike controls were used to determine that the hybridization of target RNA to the array occurred properly.	GeneSpring 7.2 (Agilent technologies Inc. Palo Alto, California) was used for normalization, clustering, filtering, and statistical analyses. The Raw CEL files were processed using the RMA (Robust Multichip Average) built in GeneSpring software. All the samples were then normalized to the median of the controls.	GPL570	Hector,R,Wong	hector.wong@cchmc.org	513-636-4259	513-636-4267	Division of Critical Care Medicine	CIncinnati Children's Hospital Medical Center	3333 Burnet Ave	Cincinnati	OH	45229-3039	USA	ftp://ftp.ncbi.nlm.nih.gov/geo/samples/GSM350nnn/GSM350166/suppl/GSM350166.CEL.gz	54675	Reanalyzed by: GSM1617603	Reanalyzed by: GSE119087
GSM350167	11-0049A_SIRS_day1_132	GSM350167	Public on Dec 12 2008	Dec 10 2008	Aug 28 2018	RNA	1	SIRS_day3	Homo sapiens	Whole blood from normal children and children with SIRS, sepsis, or septic shock.	Samples were not manipulated.	total RNA	Total RNA was extracted from whole blood using the PaxGene protocol.	Quality control steps: Total RNA was purified using RNeasy columns [Qiagen, Valencia, CA] according to the manufacturer鈥檚 directions and quality was assessed using an Agilent 2100 Bioanalyzer [Agilent Technologies, Inc., Palo Alto, CA].	biotin	120 ng of total RNA from 2 wild type [WT] and 4 beta-catenin knock-out [KO] pancreata at the 14.5 and 16.5 time points was amplified twice with the Arcturus RiboAmp kit [Arcturus Bioscience, Inc., Mountain View, CA] and cRNA was labeled with biotin-UTP, CTP using T7 RNA polymerase [Enzo Life Sciences, Inc., Farmingdale, NY].	9606	Create a hybridization cocktail for a single probe array that contains 0.05 ug/uL fragmented cRNA, 50 pM Control Oligonucleotide B2 (Affymetrix), 20X Eukaryotic Hybridization Controls (1.5 pM bioB, 5 pM bioC, 25 pM bioD, 100 pM cre) (Affymetrix), 0.1 mg/mL Herring Sperm DNA (Promega), 0.5 mg/mL Acetylated BSA (Invitrogen), and 1X Hybridization Buffer. Heat hybridization cocktail to 99掳C for 5 min…	Fluidics: Wash and Stain probe arrays using the Fluidics Station 450 (Affymetrix) utilizing the fluidics protocol EukGE-WS2v5_450. Arrays were stained with phycoerythrin-conjugated streptavidin [Molecular Probes, Eugene, OR] and hybridization signals were amplified using antibody amplification with goat IgG [Sigma-Aldrich] and anti-streptavidin biotinylated antibody [Vector Laboratories, Burlinga…	Images were scanned using a Genechip scanner 3000 [Affymetrix]	1) Controls: 2) Septic shock; 3) Sepsis; 4) SIRS; 5) SIRS resolved	Commercial Affymetrix Human Genome U133 Plus 2.0 GeneChip (Affymetrix, Santa Clara, CA). GeneChip CEL files were subjected to RMA normalization using the GeneSpring GX 7.1.	Standard Affymetrix internal control genes were used to check the quality of the assay by the signals of the 3' probe set to the 5' probe set of the internal control genes, GAPDH and beta-actin, with acceptable 3' to 5' ratios between 1 and 3. Eukaryotic Spike controls were used to determine that the hybridization of target RNA to the array occurred properly.	GeneSpring 7.2 (Agilent technologies Inc. Palo Alto, California) was used for normalization, clustering, filtering, and statistical analyses. The Raw CEL files were processed using the RMA (Robust Multichip Average) built in GeneSpring software. All the samples were then normalized to the median of the controls.	GPL570	Hector,R,Wong	hector.wong@cchmc.org	513-636-4259	513-636-4267	Division of Critical Care Medicine	CIncinnati Children's Hospital Medical Center	3333 Burnet Ave	Cincinnati	OH	45229-3039	USA	ftp://ftp.ncbi.nlm.nih.gov/geo/samples/GSM350nnn/GSM350167/suppl/GSM350167.CEL.gz	54675	Reanalyzed by: GSM1617604	Reanalyzed by: GSE119087
GSM350168	11-0051A_SIRS_day1_133	GSM350168	Public on Dec 12 2008	Dec 10 2008	Aug 28 2018	RNA	1	SIRS_day3	Homo sapiens	Whole blood from normal children and children with SIRS, sepsis, or septic shock.	Samples were not manipulated.	total RNA	Total RNA was extracted from whole blood using the PaxGene protocol.	Quality control steps: Total RNA was purified using RNeasy columns [Qiagen, Valencia, CA] according to the manufacturer鈥檚 directions and quality was assessed using an Agilent 2100 Bioanalyzer [Agilent Technologies, Inc., Palo Alto, CA].	biotin	120 ng of total RNA from 2 wild type [WT] and 4 beta-catenin knock-out [KO] pancreata at the 14.5 and 16.5 time points was amplified twice with the Arcturus RiboAmp kit [Arcturus Bioscience, Inc., Mountain View, CA] and cRNA was labeled with biotin-UTP, CTP using T7 RNA polymerase [Enzo Life Sciences, Inc., Farmingdale, NY].	9606	Create a hybridization cocktail for a single probe array that contains 0.05 ug/uL fragmented cRNA, 50 pM Control Oligonucleotide B2 (Affymetrix), 20X Eukaryotic Hybridization Controls (1.5 pM bioB, 5 pM bioC, 25 pM bioD, 100 pM cre) (Affymetrix), 0.1 mg/mL Herring Sperm DNA (Promega), 0.5 mg/mL Acetylated BSA (Invitrogen), and 1X Hybridization Buffer. Heat hybridization cocktail to 99掳C for 5 min…	Fluidics: Wash and Stain probe arrays using the Fluidics Station 450 (Affymetrix) utilizing the fluidics protocol EukGE-WS2v5_450. Arrays were stained with phycoerythrin-conjugated streptavidin [Molecular Probes, Eugene, OR] and hybridization signals were amplified using antibody amplification with goat IgG [Sigma-Aldrich] and anti-streptavidin biotinylated antibody [Vector Laboratories, Burlinga…	Images were scanned using a Genechip scanner 3000 [Affymetrix]	1) Controls: 2) Septic shock; 3) Sepsis; 4) SIRS; 5) SIRS resolved	Commercial Affymetrix Human Genome U133 Plus 2.0 GeneChip (Affymetrix, Santa Clara, CA). GeneChip CEL files were subjected to RMA normalization using the GeneSpring GX 7.1.	Standard Affymetrix internal control genes were used to check the quality of the assay by the signals of the 3' probe set to the 5' probe set of the internal control genes, GAPDH and beta-actin, with acceptable 3' to 5' ratios between 1 and 3. Eukaryotic Spike controls were used to determine that the hybridization of target RNA to the array occurred properly.	GeneSpring 7.2 (Agilent technologies Inc. Palo Alto, California) was used for normalization, clustering, filtering, and statistical analyses. The Raw CEL files were processed using the RMA (Robust Multichip Average) built in GeneSpring software. All the samples were then normalized to the median of the controls.	GPL570	Hector,R,Wong	hector.wong@cchmc.org	513-636-4259	513-636-4267	Division of Critical Care Medicine	CIncinnati Children's Hospital Medical Center	3333 Burnet Ave	Cincinnati	OH	45229-3039	USA	ftp://ftp.ncbi.nlm.nih.gov/geo/samples/GSM350nnn/GSM350168/suppl/GSM350168.CEL.gz	54675	Reanalyzed by: GSM1617605	Reanalyzed by: GSE119087
GSM350169	11-0015_SIRS_day1_153	GSM350169	Public on Dec 12 2008	Dec 10 2008	Aug 28 2018	RNA	1	SIRS_day3	Homo sapiens	Whole blood from normal children and children with SIRS, sepsis, or septic shock.	Samples were not manipulated.	total RNA	Total RNA was extracted from whole blood using the PaxGene protocol.	Quality control steps: Total RNA was purified using RNeasy columns [Qiagen, Valencia, CA] according to the manufacturer鈥檚 directions and quality was assessed using an Agilent 2100 Bioanalyzer [Agilent Technologies, Inc., Palo Alto, CA].	biotin	120 ng of total RNA from 2 wild type [WT] and 4 beta-catenin knock-out [KO] pancreata at the 14.5 and 16.5 time points was amplified twice with the Arcturus RiboAmp kit [Arcturus Bioscience, Inc., Mountain View, CA] and cRNA was labeled with biotin-UTP, CTP using T7 RNA polymerase [Enzo Life Sciences, Inc., Farmingdale, NY].	9606	Create a hybridization cocktail for a single probe array that contains 0.05 ug/uL fragmented cRNA, 50 pM Control Oligonucleotide B2 (Affymetrix), 20X Eukaryotic Hybridization Controls (1.5 pM bioB, 5 pM bioC, 25 pM bioD, 100 pM cre) (Affymetrix), 0.1 mg/mL Herring Sperm DNA (Promega), 0.5 mg/mL Acetylated BSA (Invitrogen), and 1X Hybridization Buffer. Heat hybridization cocktail to 99掳C for 5 min…	Fluidics: Wash and Stain probe arrays using the Fluidics Station 450 (Affymetrix) utilizing the fluidics protocol EukGE-WS2v5_450. Arrays were stained with phycoerythrin-conjugated streptavidin [Molecular Probes, Eugene, OR] and hybridization signals were amplified using antibody amplification with goat IgG [Sigma-Aldrich] and anti-streptavidin biotinylated antibody [Vector Laboratories, Burlinga…	Images were scanned using a Genechip scanner 3000 [Affymetrix]	1) Controls: 2) Septic shock; 3) Sepsis; 4) SIRS; 5) SIRS resolved	Commercial Affymetrix Human Genome U133 Plus 2.0 GeneChip (Affymetrix, Santa Clara, CA). GeneChip CEL files were subjected to RMA normalization using the GeneSpring GX 7.1.	Standard Affymetrix internal control genes were used to check the quality of the assay by the signals of the 3' probe set to the 5' probe set of the internal control genes, GAPDH and beta-actin, with acceptable 3' to 5' ratios between 1 and 3. Eukaryotic Spike controls were used to determine that the hybridization of target RNA to the array occurred properly.	GeneSpring 7.2 (Agilent technologies Inc. Palo Alto, California) was used for normalization, clustering, filtering, and statistical analyses. The Raw CEL files were processed using the RMA (Robust Multichip Average) built in GeneSpring software. All the samples were then normalized to the median of the controls.	GPL570	Hector,R,Wong	hector.wong@cchmc.org	513-636-4259	513-636-4267	Division of Critical Care Medicine	CIncinnati Children's Hospital Medical Center	3333 Burnet Ave	Cincinnati	OH	45229-3039	USA	ftp://ftp.ncbi.nlm.nih.gov/geo/samples/GSM350nnn/GSM350169/suppl/GSM350169.CEL.gz	54675	Reanalyzed by: GSE119087
GSM350170	11-0016_SIRS_day1_155	GSM350170	Public on Dec 12 2008	Dec 10 2008	Aug 28 2018	RNA	1	SIRS_day3	Homo sapiens	Whole blood from normal children and children with SIRS, sepsis, or septic shock.	Samples were not manipulated.	total RNA	Total RNA was extracted from whole blood using the PaxGene protocol.	Quality control steps: Total RNA was purified using RNeasy columns [Qiagen, Valencia, CA] according to the manufacturer鈥檚 directions and quality was assessed using an Agilent 2100 Bioanalyzer [Agilent Technologies, Inc., Palo Alto, CA].	biotin	120 ng of total RNA from 2 wild type [WT] and 4 beta-catenin knock-out [KO] pancreata at the 14.5 and 16.5 time points was amplified twice with the Arcturus RiboAmp kit [Arcturus Bioscience, Inc., Mountain View, CA] and cRNA was labeled with biotin-UTP, CTP using T7 RNA polymerase [Enzo Life Sciences, Inc., Farmingdale, NY].	9606	Create a hybridization cocktail for a single probe array that contains 0.05 ug/uL fragmented cRNA, 50 pM Control Oligonucleotide B2 (Affymetrix), 20X Eukaryotic Hybridization Controls (1.5 pM bioB, 5 pM bioC, 25 pM bioD, 100 pM cre) (Affymetrix), 0.1 mg/mL Herring Sperm DNA (Promega), 0.5 mg/mL Acetylated BSA (Invitrogen), and 1X Hybridization Buffer. Heat hybridization cocktail to 99掳C for 5 min…	Fluidics: Wash and Stain probe arrays using the Fluidics Station 450 (Affymetrix) utilizing the fluidics protocol EukGE-WS2v5_450. Arrays were stained with phycoerythrin-conjugated streptavidin [Molecular Probes, Eugene, OR] and hybridization signals were amplified using antibody amplification with goat IgG [Sigma-Aldrich] and anti-streptavidin biotinylated antibody [Vector Laboratories, Burlinga…	Images were scanned using a Genechip scanner 3000 [Affymetrix]	1) Controls: 2) Septic shock; 3) Sepsis; 4) SIRS; 5) SIRS resolved	Commercial Affymetrix Human Genome U133 Plus 2.0 GeneChip (Affymetrix, Santa Clara, CA). GeneChip CEL files were subjected to RMA normalization using the GeneSpring GX 7.1.	Standard Affymetrix internal control genes were used to check the quality of the assay by the signals of the 3' probe set to the 5' probe set of the internal control genes, GAPDH and beta-actin, with acceptable 3' to 5' ratios between 1 and 3. Eukaryotic Spike controls were used to determine that the hybridization of target RNA to the array occurred properly.	GeneSpring 7.2 (Agilent technologies Inc. Palo Alto, California) was used for normalization, clustering, filtering, and statistical analyses. The Raw CEL files were processed using the RMA (Robust Multichip Average) built in GeneSpring software. All the samples were then normalized to the median of the controls.	GPL570	Hector,R,Wong	hector.wong@cchmc.org	513-636-4259	513-636-4267	Division of Critical Care Medicine	CIncinnati Children's Hospital Medical Center	3333 Burnet Ave	Cincinnati	OH	45229-3039	USA	ftp://ftp.ncbi.nlm.nih.gov/geo/samples/GSM350nnn/GSM350170/suppl/GSM350170.CEL.gz	54675	Reanalyzed by: GSM1617606	Reanalyzed by: GSE119087
GSM350171	11-0031_SIRS_day1_170	GSM350171	Public on Dec 12 2008	Dec 10 2008	Aug 28 2018	RNA	1	SIRS_day3	Homo sapiens	Whole blood from normal children and children with SIRS, sepsis, or septic shock.	Samples were not manipulated.	total RNA	Total RNA was extracted from whole blood using the PaxGene protocol.	Quality control steps: Total RNA was purified using RNeasy columns [Qiagen, Valencia, CA] according to the manufacturer鈥檚 directions and quality was assessed using an Agilent 2100 Bioanalyzer [Agilent Technologies, Inc., Palo Alto, CA].	biotin	120 ng of total RNA from 2 wild type [WT] and 4 beta-catenin knock-out [KO] pancreata at the 14.5 and 16.5 time points was amplified twice with the Arcturus RiboAmp kit [Arcturus Bioscience, Inc., Mountain View, CA] and cRNA was labeled with biotin-UTP, CTP using T7 RNA polymerase [Enzo Life Sciences, Inc., Farmingdale, NY].	9606	Create a hybridization cocktail for a single probe array that contains 0.05 ug/uL fragmented cRNA, 50 pM Control Oligonucleotide B2 (Affymetrix), 20X Eukaryotic Hybridization Controls (1.5 pM bioB, 5 pM bioC, 25 pM bioD, 100 pM cre) (Affymetrix), 0.1 mg/mL Herring Sperm DNA (Promega), 0.5 mg/mL Acetylated BSA (Invitrogen), and 1X Hybridization Buffer. Heat hybridization cocktail to 99掳C for 5 min…	Fluidics: Wash and Stain probe arrays using the Fluidics Station 450 (Affymetrix) utilizing the fluidics protocol EukGE-WS2v5_450. Arrays were stained with phycoerythrin-conjugated streptavidin [Molecular Probes, Eugene, OR] and hybridization signals were amplified using antibody amplification with goat IgG [Sigma-Aldrich] and anti-streptavidin biotinylated antibody [Vector Laboratories, Burlinga…	Images were scanned using a Genechip scanner 3000 [Affymetrix]	1) Controls: 2) Septic shock; 3) Sepsis; 4) SIRS; 5) SIRS resolved	Commercial Affymetrix Human Genome U133 Plus 2.0 GeneChip (Affymetrix, Santa Clara, CA). GeneChip CEL files were subjected to RMA normalization using the GeneSpring GX 7.1.	Standard Affymetrix internal control genes were used to check the quality of the assay by the signals of the 3' probe set to the 5' probe set of the internal control genes, GAPDH and beta-actin, with acceptable 3' to 5' ratios between 1 and 3. Eukaryotic Spike controls were used to determine that the hybridization of target RNA to the array occurred properly.	GeneSpring 7.2 (Agilent technologies Inc. Palo Alto, California) was used for normalization, clustering, filtering, and statistical analyses. The Raw CEL files were processed using the RMA (Robust Multichip Average) built in GeneSpring software. All the samples were then normalized to the median of the controls.	GPL570	Hector,R,Wong	hector.wong@cchmc.org	513-636-4259	513-636-4267	Division of Critical Care Medicine	CIncinnati Children's Hospital Medical Center	3333 Burnet Ave	Cincinnati	OH	45229-3039	USA	ftp://ftp.ncbi.nlm.nih.gov/geo/samples/GSM350nnn/GSM350171/suppl/GSM350171.CEL.gz	54675	Reanalyzed by: GSE119087
GSM350172	11-0036_SIRS_day1_171	GSM350172	Public on Dec 12 2008	Dec 10 2008	Aug 28 2018	RNA	1	SIRS_day3	Homo sapiens	Whole blood from normal children and children with SIRS, sepsis, or septic shock.	Samples were not manipulated.	total RNA	Total RNA was extracted from whole blood using the PaxGene protocol.	Quality control steps: Total RNA was purified using RNeasy columns [Qiagen, Valencia, CA] according to the manufacturer鈥檚 directions and quality was assessed using an Agilent 2100 Bioanalyzer [Agilent Technologies, Inc., Palo Alto, CA].	biotin	120 ng of total RNA from 2 wild type [WT] and 4 beta-catenin knock-out [KO] pancreata at the 14.5 and 16.5 time points was amplified twice with the Arcturus RiboAmp kit [Arcturus Bioscience, Inc., Mountain View, CA] and cRNA was labeled with biotin-UTP, CTP using T7 RNA polymerase [Enzo Life Sciences, Inc., Farmingdale, NY].	9606	Create a hybridization cocktail for a single probe array that contains 0.05 ug/uL fragmented cRNA, 50 pM Control Oligonucleotide B2 (Affymetrix), 20X Eukaryotic Hybridization Controls (1.5 pM bioB, 5 pM bioC, 25 pM bioD, 100 pM cre) (Affymetrix), 0.1 mg/mL Herring Sperm DNA (Promega), 0.5 mg/mL Acetylated BSA (Invitrogen), and 1X Hybridization Buffer. Heat hybridization cocktail to 99掳C for 5 min…	Fluidics: Wash and Stain probe arrays using the Fluidics Station 450 (Affymetrix) utilizing the fluidics protocol EukGE-WS2v5_450. Arrays were stained with phycoerythrin-conjugated streptavidin [Molecular Probes, Eugene, OR] and hybridization signals were amplified using antibody amplification with goat IgG [Sigma-Aldrich] and anti-streptavidin biotinylated antibody [Vector Laboratories, Burlinga…	Images were scanned using a Genechip scanner 3000 [Affymetrix]	1) Controls: 2) Septic shock; 3) Sepsis; 4) SIRS; 5) SIRS resolved	Commercial Affymetrix Human Genome U133 Plus 2.0 GeneChip (Affymetrix, Santa Clara, CA). GeneChip CEL files were subjected to RMA normalization using the GeneSpring GX 7.1.	Standard Affymetrix internal control genes were used to check the quality of the assay by the signals of the 3' probe set to the 5' probe set of the internal control genes, GAPDH and beta-actin, with acceptable 3' to 5' ratios between 1 and 3. Eukaryotic Spike controls were used to determine that the hybridization of target RNA to the array occurred properly.	GeneSpring 7.2 (Agilent technologies Inc. Palo Alto, California) was used for normalization, clustering, filtering, and statistical analyses. The Raw CEL files were processed using the RMA (Robust Multichip Average) built in GeneSpring software. All the samples were then normalized to the median of the controls.	GPL570	Hector,R,Wong	hector.wong@cchmc.org	513-636-4259	513-636-4267	Division of Critical Care Medicine	CIncinnati Children's Hospital Medical Center	3333 Burnet Ave	Cincinnati	OH	45229-3039	USA	ftp://ftp.ncbi.nlm.nih.gov/geo/samples/GSM350nnn/GSM350172/suppl/GSM350172.CEL.gz	54675	Reanalyzed by: GSE119087
GSM350173	11-0045A_SIRS_day1_176	GSM350173	Public on Dec 12 2008	Dec 10 2008	Aug 28 2018	RNA	1	SIRS_day3	Homo sapiens	Whole blood from normal children and children with SIRS, sepsis, or septic shock.	Samples were not manipulated.	total RNA	Total RNA was extracted from whole blood using the PaxGene protocol.	Quality control steps: Total RNA was purified using RNeasy columns [Qiagen, Valencia, CA] according to the manufacturer鈥檚 directions and quality was assessed using an Agilent 2100 Bioanalyzer [Agilent Technologies, Inc., Palo Alto, CA].	biotin	120 ng of total RNA from 2 wild type [WT] and 4 beta-catenin knock-out [KO] pancreata at the 14.5 and 16.5 time points was amplified twice with the Arcturus RiboAmp kit [Arcturus Bioscience, Inc., Mountain View, CA] and cRNA was labeled with biotin-UTP, CTP using T7 RNA polymerase [Enzo Life Sciences, Inc., Farmingdale, NY].	9606	Create a hybridization cocktail for a single probe array that contains 0.05 ug/uL fragmented cRNA, 50 pM Control Oligonucleotide B2 (Affymetrix), 20X Eukaryotic Hybridization Controls (1.5 pM bioB, 5 pM bioC, 25 pM bioD, 100 pM cre) (Affymetrix), 0.1 mg/mL Herring Sperm DNA (Promega), 0.5 mg/mL Acetylated BSA (Invitrogen), and 1X Hybridization Buffer. Heat hybridization cocktail to 99掳C for 5 min…	Fluidics: Wash and Stain probe arrays using the Fluidics Station 450 (Affymetrix) utilizing the fluidics protocol EukGE-WS2v5_450. Arrays were stained with phycoerythrin-conjugated streptavidin [Molecular Probes, Eugene, OR] and hybridization signals were amplified using antibody amplification with goat IgG [Sigma-Aldrich] and anti-streptavidin biotinylated antibody [Vector Laboratories, Burlinga…	Images were scanned using a Genechip scanner 3000 [Affymetrix]	1) Controls: 2) Septic shock; 3) Sepsis; 4) SIRS; 5) SIRS resolved	Commercial Affymetrix Human Genome U133 Plus 2.0 GeneChip (Affymetrix, Santa Clara, CA). GeneChip CEL files were subjected to RMA normalization using the GeneSpring GX 7.1.	Standard Affymetrix internal control genes were used to check the quality of the assay by the signals of the 3' probe set to the 5' probe set of the internal control genes, GAPDH and beta-actin, with acceptable 3' to 5' ratios between 1 and 3. Eukaryotic Spike controls were used to determine that the hybridization of target RNA to the array occurred properly.	GeneSpring 7.2 (Agilent technologies Inc. Palo Alto, California) was used for normalization, clustering, filtering, and statistical analyses. The Raw CEL files were processed using the RMA (Robust Multichip Average) built in GeneSpring software. All the samples were then normalized to the median of the controls.	GPL570	Hector,R,Wong	hector.wong@cchmc.org	513-636-4259	513-636-4267	Division of Critical Care Medicine	CIncinnati Children's Hospital Medical Center	3333 Burnet Ave	Cincinnati	OH	45229-3039	USA	ftp://ftp.ncbi.nlm.nih.gov/geo/samples/GSM350nnn/GSM350173/suppl/GSM350173.CEL.gz	54675	Reanalyzed by: GSM1617607	Reanalyzed by: GSE119087
GSM350174	11-0046A_SIRS_day1_178	GSM350174	Public on Dec 12 2008	Dec 10 2008	Aug 28 2018	RNA	1	SIRS_day3	Homo sapiens	Whole blood from normal children and children with SIRS, sepsis, or septic shock.	Samples were not manipulated.	total RNA	Total RNA was extracted from whole blood using the PaxGene protocol.	Quality control steps: Total RNA was purified using RNeasy columns [Qiagen, Valencia, CA] according to the manufacturer鈥檚 directions and quality was assessed using an Agilent 2100 Bioanalyzer [Agilent Technologies, Inc., Palo Alto, CA].	biotin	120 ng of total RNA from 2 wild type [WT] and 4 beta-catenin knock-out [KO] pancreata at the 14.5 and 16.5 time points was amplified twice with the Arcturus RiboAmp kit [Arcturus Bioscience, Inc., Mountain View, CA] and cRNA was labeled with biotin-UTP, CTP using T7 RNA polymerase [Enzo Life Sciences, Inc., Farmingdale, NY].	9606	Create a hybridization cocktail for a single probe array that contains 0.05 ug/uL fragmented cRNA, 50 pM Control Oligonucleotide B2 (Affymetrix), 20X Eukaryotic Hybridization Controls (1.5 pM bioB, 5 pM bioC, 25 pM bioD, 100 pM cre) (Affymetrix), 0.1 mg/mL Herring Sperm DNA (Promega), 0.5 mg/mL Acetylated BSA (Invitrogen), and 1X Hybridization Buffer. Heat hybridization cocktail to 99掳C for 5 min…	Fluidics: Wash and Stain probe arrays using the Fluidics Station 450 (Affymetrix) utilizing the fluidics protocol EukGE-WS2v5_450. Arrays were stained with phycoerythrin-conjugated streptavidin [Molecular Probes, Eugene, OR] and hybridization signals were amplified using antibody amplification with goat IgG [Sigma-Aldrich] and anti-streptavidin biotinylated antibody [Vector Laboratories, Burlinga…	Images were scanned using a Genechip scanner 3000 [Affymetrix]	1) Controls: 2) Septic shock; 3) Sepsis; 4) SIRS; 5) SIRS resolved	Commercial Affymetrix Human Genome U133 Plus 2.0 GeneChip (Affymetrix, Santa Clara, CA). GeneChip CEL files were subjected to RMA normalization using the GeneSpring GX 7.1.	Standard Affymetrix internal control genes were used to check the quality of the assay by the signals of the 3' probe set to the 5' probe set of the internal control genes, GAPDH and beta-actin, with acceptable 3' to 5' ratios between 1 and 3. Eukaryotic Spike controls were used to determine that the hybridization of target RNA to the array occurred properly.	GeneSpring 7.2 (Agilent technologies Inc. Palo Alto, California) was used for normalization, clustering, filtering, and statistical analyses. The Raw CEL files were processed using the RMA (Robust Multichip Average) built in GeneSpring software. All the samples were then normalized to the median of the controls.	GPL570	Hector,R,Wong	hector.wong@cchmc.org	513-636-4259	513-636-4267	Division of Critical Care Medicine	CIncinnati Children's Hospital Medical Center	3333 Burnet Ave	Cincinnati	OH	45229-3039	USA	ftp://ftp.ncbi.nlm.nih.gov/geo/samples/GSM350nnn/GSM350174/suppl/GSM350174.CEL.gz	54675	Reanalyzed by: GSM1617608	Reanalyzed by: GSE119087
GSM350175	11-0059A_SIRS_day1_185	GSM350175	Public on Dec 12 2008	Dec 10 2008	Aug 28 2018	RNA	1	SIRS_day3	Homo sapiens	Whole blood from normal children and children with SIRS, sepsis, or septic shock.	Samples were not manipulated.	total RNA	Total RNA was extracted from whole blood using the PaxGene protocol.	Quality control steps: Total RNA was purified using RNeasy columns [Qiagen, Valencia, CA] according to the manufacturer鈥檚 directions and quality was assessed using an Agilent 2100 Bioanalyzer [Agilent Technologies, Inc., Palo Alto, CA].	biotin	120 ng of total RNA from 2 wild type [WT] and 4 beta-catenin knock-out [KO] pancreata at the 14.5 and 16.5 time points was amplified twice with the Arcturus RiboAmp kit [Arcturus Bioscience, Inc., Mountain View, CA] and cRNA was labeled with biotin-UTP, CTP using T7 RNA polymerase [Enzo Life Sciences, Inc., Farmingdale, NY].	9606	Create a hybridization cocktail for a single probe array that contains 0.05 ug/uL fragmented cRNA, 50 pM Control Oligonucleotide B2 (Affymetrix), 20X Eukaryotic Hybridization Controls (1.5 pM bioB, 5 pM bioC, 25 pM bioD, 100 pM cre) (Affymetrix), 0.1 mg/mL Herring Sperm DNA (Promega), 0.5 mg/mL Acetylated BSA (Invitrogen), and 1X Hybridization Buffer. Heat hybridization cocktail to 99掳C for 5 min…	Fluidics: Wash and Stain probe arrays using the Fluidics Station 450 (Affymetrix) utilizing the fluidics protocol EukGE-WS2v5_450. Arrays were stained with phycoerythrin-conjugated streptavidin [Molecular Probes, Eugene, OR] and hybridization signals were amplified using antibody amplification with goat IgG [Sigma-Aldrich] and anti-streptavidin biotinylated antibody [Vector Laboratories, Burlinga…	Images were scanned using a Genechip scanner 3000 [Affymetrix]	1) Controls: 2) Septic shock; 3) Sepsis; 4) SIRS; 5) SIRS resolved	Commercial Affymetrix Human Genome U133 Plus 2.0 GeneChip (Affymetrix, Santa Clara, CA). GeneChip CEL files were subjected to RMA normalization using the GeneSpring GX 7.1.	Standard Affymetrix internal control genes were used to check the quality of the assay by the signals of the 3' probe set to the 5' probe set of the internal control genes, GAPDH and beta-actin, with acceptable 3' to 5' ratios between 1 and 3. Eukaryotic Spike controls were used to determine that the hybridization of target RNA to the array occurred properly.	GeneSpring 7.2 (Agilent technologies Inc. Palo Alto, California) was used for normalization, clustering, filtering, and statistical analyses. The Raw CEL files were processed using the RMA (Robust Multichip Average) built in GeneSpring software. All the samples were then normalized to the median of the controls.	GPL570	Hector,R,Wong	hector.wong@cchmc.org	513-636-4259	513-636-4267	Division of Critical Care Medicine	CIncinnati Children's Hospital Medical Center	3333 Burnet Ave	Cincinnati	OH	45229-3039	USA	ftp://ftp.ncbi.nlm.nih.gov/geo/samples/GSM350nnn/GSM350175/suppl/GSM350175.CEL.gz	54675	Reanalyzed by: GSM1617609	Reanalyzed by: GSE119087
GSM350176	11-0060A_SIRS_day1_187	GSM350176	Public on Dec 12 2008	Dec 10 2008	Aug 28 2018	RNA	1	SIRS_day3	Homo sapiens	Whole blood from normal children and children with SIRS, sepsis, or septic shock.	Samples were not manipulated.	total RNA	Total RNA was extracted from whole blood using the PaxGene protocol.	Quality control steps: Total RNA was purified using RNeasy columns [Qiagen, Valencia, CA] according to the manufacturer鈥檚 directions and quality was assessed using an Agilent 2100 Bioanalyzer [Agilent Technologies, Inc., Palo Alto, CA].	biotin	120 ng of total RNA from 2 wild type [WT] and 4 beta-catenin knock-out [KO] pancreata at the 14.5 and 16.5 time points was amplified twice with the Arcturus RiboAmp kit [Arcturus Bioscience, Inc., Mountain View, CA] and cRNA was labeled with biotin-UTP, CTP using T7 RNA polymerase [Enzo Life Sciences, Inc., Farmingdale, NY].	9606	Create a hybridization cocktail for a single probe array that contains 0.05 ug/uL fragmented cRNA, 50 pM Control Oligonucleotide B2 (Affymetrix), 20X Eukaryotic Hybridization Controls (1.5 pM bioB, 5 pM bioC, 25 pM bioD, 100 pM cre) (Affymetrix), 0.1 mg/mL Herring Sperm DNA (Promega), 0.5 mg/mL Acetylated BSA (Invitrogen), and 1X Hybridization Buffer. Heat hybridization cocktail to 99掳C for 5 min…	Fluidics: Wash and Stain probe arrays using the Fluidics Station 450 (Affymetrix) utilizing the fluidics protocol EukGE-WS2v5_450. Arrays were stained with phycoerythrin-conjugated streptavidin [Molecular Probes, Eugene, OR] and hybridization signals were amplified using antibody amplification with goat IgG [Sigma-Aldrich] and anti-streptavidin biotinylated antibody [Vector Laboratories, Burlinga…	Images were scanned using a Genechip scanner 3000 [Affymetrix]	1) Controls: 2) Septic shock; 3) Sepsis; 4) SIRS; 5) SIRS resolved	Commercial Affymetrix Human Genome U133 Plus 2.0 GeneChip (Affymetrix, Santa Clara, CA). GeneChip CEL files were subjected to RMA normalization using the GeneSpring GX 7.1.	Standard Affymetrix internal control genes were used to check the quality of the assay by the signals of the 3' probe set to the 5' probe set of the internal control genes, GAPDH and beta-actin, with acceptable 3' to 5' ratios between 1 and 3. Eukaryotic Spike controls were used to determine that the hybridization of target RNA to the array occurred properly.	GeneSpring 7.2 (Agilent technologies Inc. Palo Alto, California) was used for normalization, clustering, filtering, and statistical analyses. The Raw CEL files were processed using the RMA (Robust Multichip Average) built in GeneSpring software. All the samples were then normalized to the median of the controls.	GPL570	Hector,R,Wong	hector.wong@cchmc.org	513-636-4259	513-636-4267	Division of Critical Care Medicine	CIncinnati Children's Hospital Medical Center	3333 Burnet Ave	Cincinnati	OH	45229-3039	USA	ftp://ftp.ncbi.nlm.nih.gov/geo/samples/GSM350nnn/GSM350176/suppl/GSM350176.CEL.gz	54675	Reanalyzed by: GSM1617610	Reanalyzed by: GSE119087
GSM350177	14-0001A_SIRS_day1_193	GSM350177	Public on Dec 12 2008	Dec 10 2008	Aug 28 2018	RNA	1	SIRS_day3	Homo sapiens	Whole blood from normal children and children with SIRS, sepsis, or septic shock.	Samples were not manipulated.	total RNA	Total RNA was extracted from whole blood using the PaxGene protocol.	Quality control steps: Total RNA was purified using RNeasy columns [Qiagen, Valencia, CA] according to the manufacturer鈥檚 directions and quality was assessed using an Agilent 2100 Bioanalyzer [Agilent Technologies, Inc., Palo Alto, CA].	biotin	120 ng of total RNA from 2 wild type [WT] and 4 beta-catenin knock-out [KO] pancreata at the 14.5 and 16.5 time points was amplified twice with the Arcturus RiboAmp kit [Arcturus Bioscience, Inc., Mountain View, CA] and cRNA was labeled with biotin-UTP, CTP using T7 RNA polymerase [Enzo Life Sciences, Inc., Farmingdale, NY].	9606	Create a hybridization cocktail for a single probe array that contains 0.05 ug/uL fragmented cRNA, 50 pM Control Oligonucleotide B2 (Affymetrix), 20X Eukaryotic Hybridization Controls (1.5 pM bioB, 5 pM bioC, 25 pM bioD, 100 pM cre) (Affymetrix), 0.1 mg/mL Herring Sperm DNA (Promega), 0.5 mg/mL Acetylated BSA (Invitrogen), and 1X Hybridization Buffer. Heat hybridization cocktail to 99掳C for 5 min…	Fluidics: Wash and Stain probe arrays using the Fluidics Station 450 (Affymetrix) utilizing the fluidics protocol EukGE-WS2v5_450. Arrays were stained with phycoerythrin-conjugated streptavidin [Molecular Probes, Eugene, OR] and hybridization signals were amplified using antibody amplification with goat IgG [Sigma-Aldrich] and anti-streptavidin biotinylated antibody [Vector Laboratories, Burlinga…	Images were scanned using a Genechip scanner 3000 [Affymetrix]	1) Controls: 2) Septic shock; 3) Sepsis; 4) SIRS; 5) SIRS resolved	Commercial Affymetrix Human Genome U133 Plus 2.0 GeneChip (Affymetrix, Santa Clara, CA). GeneChip CEL files were subjected to RMA normalization using the GeneSpring GX 7.1.	Standard Affymetrix internal control genes were used to check the quality of the assay by the signals of the 3' probe set to the 5' probe set of the internal control genes, GAPDH and beta-actin, with acceptable 3' to 5' ratios between 1 and 3. Eukaryotic Spike controls were used to determine that the hybridization of target RNA to the array occurred properly.	GeneSpring 7.2 (Agilent technologies Inc. Palo Alto, California) was used for normalization, clustering, filtering, and statistical analyses. The Raw CEL files were processed using the RMA (Robust Multichip Average) built in GeneSpring software. All the samples were then normalized to the median of the controls.	GPL570	Hector,R,Wong	hector.wong@cchmc.org	513-636-4259	513-636-4267	Division of Critical Care Medicine	CIncinnati Children's Hospital Medical Center	3333 Burnet Ave	Cincinnati	OH	45229-3039	USA	ftp://ftp.ncbi.nlm.nih.gov/geo/samples/GSM350nnn/GSM350177/suppl/GSM350177.CEL.gz	54675	Reanalyzed by: GSM1617611	Reanalyzed by: GSE119087
GSM350178	15-0010A_SIRS_day1_199	GSM350178	Public on Dec 12 2008	Dec 10 2008	Aug 28 2018	RNA	1	SIRS_day3	Homo sapiens	Whole blood from normal children and children with SIRS, sepsis, or septic shock.	Samples were not manipulated.	total RNA	Total RNA was extracted from whole blood using the PaxGene protocol.	Quality control steps: Total RNA was purified using RNeasy columns [Qiagen, Valencia, CA] according to the manufacturer鈥檚 directions and quality was assessed using an Agilent 2100 Bioanalyzer [Agilent Technologies, Inc., Palo Alto, CA].	biotin	120 ng of total RNA from 2 wild type [WT] and 4 beta-catenin knock-out [KO] pancreata at the 14.5 and 16.5 time points was amplified twice with the Arcturus RiboAmp kit [Arcturus Bioscience, Inc., Mountain View, CA] and cRNA was labeled with biotin-UTP, CTP using T7 RNA polymerase [Enzo Life Sciences, Inc., Farmingdale, NY].	9606	Create a hybridization cocktail for a single probe array that contains 0.05 ug/uL fragmented cRNA, 50 pM Control Oligonucleotide B2 (Affymetrix), 20X Eukaryotic Hybridization Controls (1.5 pM bioB, 5 pM bioC, 25 pM bioD, 100 pM cre) (Affymetrix), 0.1 mg/mL Herring Sperm DNA (Promega), 0.5 mg/mL Acetylated BSA (Invitrogen), and 1X Hybridization Buffer. Heat hybridization cocktail to 99掳C for 5 min…	Fluidics: Wash and Stain probe arrays using the Fluidics Station 450 (Affymetrix) utilizing the fluidics protocol EukGE-WS2v5_450. Arrays were stained with phycoerythrin-conjugated streptavidin [Molecular Probes, Eugene, OR] and hybridization signals were amplified using antibody amplification with goat IgG [Sigma-Aldrich] and anti-streptavidin biotinylated antibody [Vector Laboratories, Burlinga…	Images were scanned using a Genechip scanner 3000 [Affymetrix]	1) Controls: 2) Septic shock; 3) Sepsis; 4) SIRS; 5) SIRS resolved	Commercial Affymetrix Human Genome U133 Plus 2.0 GeneChip (Affymetrix, Santa Clara, CA). GeneChip CEL files were subjected to RMA normalization using the GeneSpring GX 7.1.	Standard Affymetrix internal control genes were used to check the quality of the assay by the signals of the 3' probe set to the 5' probe set of the internal control genes, GAPDH and beta-actin, with acceptable 3' to 5' ratios between 1 and 3. Eukaryotic Spike controls were used to determine that the hybridization of target RNA to the array occurred properly.	GeneSpring 7.2 (Agilent technologies Inc. Palo Alto, California) was used for normalization, clustering, filtering, and statistical analyses. The Raw CEL files were processed using the RMA (Robust Multichip Average) built in GeneSpring software. All the samples were then normalized to the median of the controls.	GPL570	Hector,R,Wong	hector.wong@cchmc.org	513-636-4259	513-636-4267	Division of Critical Care Medicine	CIncinnati Children's Hospital Medical Center	3333 Burnet Ave	Cincinnati	OH	45229-3039	USA	ftp://ftp.ncbi.nlm.nih.gov/geo/samples/GSM350nnn/GSM350178/suppl/GSM350178.CEL.gz	54675	Reanalyzed by: GSM1617612	Reanalyzed by: GSE119087
GSM350179	10-0029B_SIRS_day3_109	GSM350179	Public on Dec 12 2008	Dec 10 2008	Aug 28 2018	RNA	1	SIRS_day3	Homo sapiens	Whole blood from normal children and children with SIRS, sepsis, or septic shock.	Samples were not manipulated.	total RNA	Total RNA was extracted from whole blood using the PaxGene protocol.	Quality control steps: Total RNA was purified using RNeasy columns [Qiagen, Valencia, CA] according to the manufacturer鈥檚 directions and quality was assessed using an Agilent 2100 Bioanalyzer [Agilent Technologies, Inc., Palo Alto, CA].	biotin	120 ng of total RNA from 2 wild type [WT] and 4 beta-catenin knock-out [KO] pancreata at the 14.5 and 16.5 time points was amplified twice with the Arcturus RiboAmp kit [Arcturus Bioscience, Inc., Mountain View, CA] and cRNA was labeled with biotin-UTP, CTP using T7 RNA polymerase [Enzo Life Sciences, Inc., Farmingdale, NY].	9606	Create a hybridization cocktail for a single probe array that contains 0.05 ug/uL fragmented cRNA, 50 pM Control Oligonucleotide B2 (Affymetrix), 20X Eukaryotic Hybridization Controls (1.5 pM bioB, 5 pM bioC, 25 pM bioD, 100 pM cre) (Affymetrix), 0.1 mg/mL Herring Sperm DNA (Promega), 0.5 mg/mL Acetylated BSA (Invitrogen), and 1X Hybridization Buffer. Heat hybridization cocktail to 99掳C for 5 min…	Fluidics: Wash and Stain probe arrays using the Fluidics Station 450 (Affymetrix) utilizing the fluidics protocol EukGE-WS2v5_450. Arrays were stained with phycoerythrin-conjugated streptavidin [Molecular Probes, Eugene, OR] and hybridization signals were amplified using antibody amplification with goat IgG [Sigma-Aldrich] and anti-streptavidin biotinylated antibody [Vector Laboratories, Burlinga…	Images were scanned using a Genechip scanner 3000 [Affymetrix]	1) Controls: 2) Septic shock; 3) Sepsis; 4) SIRS; 5) SIRS resolved	Commercial Affymetrix Human Genome U133 Plus 2.0 GeneChip (Affymetrix, Santa Clara, CA). GeneChip CEL files were subjected to RMA normalization using the GeneSpring GX 7.1.	Standard Affymetrix internal control genes were used to check the quality of the assay by the signals of the 3' probe set to the 5' probe set of the internal control genes, GAPDH and beta-actin, with acceptable 3' to 5' ratios between 1 and 3. Eukaryotic Spike controls were used to determine that the hybridization of target RNA to the array occurred properly.	GeneSpring 7.2 (Agilent technologies Inc. Palo Alto, California) was used for normalization, clustering, filtering, and statistical analyses. The Raw CEL files were processed using the RMA (Robust Multichip Average) built in GeneSpring software. All the samples were then normalized to the median of the controls.	GPL570	Hector,R,Wong	hector.wong@cchmc.org	513-636-4259	513-636-4267	Division of Critical Care Medicine	CIncinnati Children's Hospital Medical Center	3333 Burnet Ave	Cincinnati	OH	45229-3039	USA	ftp://ftp.ncbi.nlm.nih.gov/geo/samples/GSM350nnn/GSM350179/suppl/GSM350179.CEL.gz	54675	Reanalyzed by: GSE119087
GSM350180	10-0006_SIRS_day3_115	GSM350180	Public on Dec 12 2008	Dec 10 2008	Aug 28 2018	RNA	1	SIRS_day3	Homo sapiens	Whole blood from normal children and children with SIRS, sepsis, or septic shock.	Samples were not manipulated.	total RNA	Total RNA was extracted from whole blood using the PaxGene protocol.	Quality control steps: Total RNA was purified using RNeasy columns [Qiagen, Valencia, CA] according to the manufacturer鈥檚 directions and quality was assessed using an Agilent 2100 Bioanalyzer [Agilent Technologies, Inc., Palo Alto, CA].	biotin	120 ng of total RNA from 2 wild type [WT] and 4 beta-catenin knock-out [KO] pancreata at the 14.5 and 16.5 time points was amplified twice with the Arcturus RiboAmp kit [Arcturus Bioscience, Inc., Mountain View, CA] and cRNA was labeled with biotin-UTP, CTP using T7 RNA polymerase [Enzo Life Sciences, Inc., Farmingdale, NY].	9606	Create a hybridization cocktail for a single probe array that contains 0.05 ug/uL fragmented cRNA, 50 pM Control Oligonucleotide B2 (Affymetrix), 20X Eukaryotic Hybridization Controls (1.5 pM bioB, 5 pM bioC, 25 pM bioD, 100 pM cre) (Affymetrix), 0.1 mg/mL Herring Sperm DNA (Promega), 0.5 mg/mL Acetylated BSA (Invitrogen), and 1X Hybridization Buffer. Heat hybridization cocktail to 99掳C for 5 min…	Fluidics: Wash and Stain probe arrays using the Fluidics Station 450 (Affymetrix) utilizing the fluidics protocol EukGE-WS2v5_450. Arrays were stained with phycoerythrin-conjugated streptavidin [Molecular Probes, Eugene, OR] and hybridization signals were amplified using antibody amplification with goat IgG [Sigma-Aldrich] and anti-streptavidin biotinylated antibody [Vector Laboratories, Burlinga…	Images were scanned using a Genechip scanner 3000 [Affymetrix]	1) Controls: 2) Septic shock; 3) Sepsis; 4) SIRS; 5) SIRS resolved	Commercial Affymetrix Human Genome U133 Plus 2.0 GeneChip (Affymetrix, Santa Clara, CA). GeneChip CEL files were subjected to RMA normalization using the GeneSpring GX 7.1.	Standard Affymetrix internal control genes were used to check the quality of the assay by the signals of the 3' probe set to the 5' probe set of the internal control genes, GAPDH and beta-actin, with acceptable 3' to 5' ratios between 1 and 3. Eukaryotic Spike controls were used to determine that the hybridization of target RNA to the array occurred properly.	GeneSpring 7.2 (Agilent technologies Inc. Palo Alto, California) was used for normalization, clustering, filtering, and statistical analyses. The Raw CEL files were processed using the RMA (Robust Multichip Average) built in GeneSpring software. All the samples were then normalized to the median of the controls.	GPL570	Hector,R,Wong	hector.wong@cchmc.org	513-636-4259	513-636-4267	Division of Critical Care Medicine	CIncinnati Children's Hospital Medical Center	3333 Burnet Ave	Cincinnati	OH	45229-3039	USA	ftp://ftp.ncbi.nlm.nih.gov/geo/samples/GSM350nnn/GSM350180/suppl/GSM350180.CEL.gz	54675	Reanalyzed by: GSE119087
GSM350181	11-0036_SIRS_day3_172	GSM350181	Public on Dec 12 2008	Dec 10 2008	Aug 28 2018	RNA	1	SIRS_day3	Homo sapiens	Whole blood from normal children and children with SIRS, sepsis, or septic shock.	Samples were not manipulated.	total RNA	Total RNA was extracted from whole blood using the PaxGene protocol.	Quality control steps: Total RNA was purified using RNeasy columns [Qiagen, Valencia, CA] according to the manufacturer鈥檚 directions and quality was assessed using an Agilent 2100 Bioanalyzer [Agilent Technologies, Inc., Palo Alto, CA].	biotin	120 ng of total RNA from 2 wild type [WT] and 4 beta-catenin knock-out [KO] pancreata at the 14.5 and 16.5 time points was amplified twice with the Arcturus RiboAmp kit [Arcturus Bioscience, Inc., Mountain View, CA] and cRNA was labeled with biotin-UTP, CTP using T7 RNA polymerase [Enzo Life Sciences, Inc., Farmingdale, NY].	9606	Create a hybridization cocktail for a single probe array that contains 0.05 ug/uL fragmented cRNA, 50 pM Control Oligonucleotide B2 (Affymetrix), 20X Eukaryotic Hybridization Controls (1.5 pM bioB, 5 pM bioC, 25 pM bioD, 100 pM cre) (Affymetrix), 0.1 mg/mL Herring Sperm DNA (Promega), 0.5 mg/mL Acetylated BSA (Invitrogen), and 1X Hybridization Buffer. Heat hybridization cocktail to 99掳C for 5 min…	Fluidics: Wash and Stain probe arrays using the Fluidics Station 450 (Affymetrix) utilizing the fluidics protocol EukGE-WS2v5_450. Arrays were stained with phycoerythrin-conjugated streptavidin [Molecular Probes, Eugene, OR] and hybridization signals were amplified using antibody amplification with goat IgG [Sigma-Aldrich] and anti-streptavidin biotinylated antibody [Vector Laboratories, Burlinga…	Images were scanned using a Genechip scanner 3000 [Affymetrix]	1) Controls: 2) Septic shock; 3) Sepsis; 4) SIRS; 5) SIRS resolved	Commercial Affymetrix Human Genome U133 Plus 2.0 GeneChip (Affymetrix, Santa Clara, CA). GeneChip CEL files were subjected to RMA normalization using the GeneSpring GX 7.1.	Standard Affymetrix internal control genes were used to check the quality of the assay by the signals of the 3' probe set to the 5' probe set of the internal control genes, GAPDH and beta-actin, with acceptable 3' to 5' ratios between 1 and 3. Eukaryotic Spike controls were used to determine that the hybridization of target RNA to the array occurred properly.	GeneSpring 7.2 (Agilent technologies Inc. Palo Alto, California) was used for normalization, clustering, filtering, and statistical analyses. The Raw CEL files were processed using the RMA (Robust Multichip Average) built in GeneSpring software. All the samples were then normalized to the median of the controls.	GPL570	Hector,R,Wong	hector.wong@cchmc.org	513-636-4259	513-636-4267	Division of Critical Care Medicine	CIncinnati Children's Hospital Medical Center	3333 Burnet Ave	Cincinnati	OH	45229-3039	USA	ftp://ftp.ncbi.nlm.nih.gov/geo/samples/GSM350nnn/GSM350181/suppl/GSM350181.CEL.gz	54675	Reanalyzed by: GSE119087
GSM350182	15-0010B_SIRS_day3_200	GSM350182	Public on Dec 12 2008	Dec 10 2008	Aug 28 2018	RNA	1	SIRS_day3	Homo sapiens	Whole blood from normal children and children with SIRS, sepsis, or septic shock.	Samples were not manipulated.	total RNA	Total RNA was extracted from whole blood using the PaxGene protocol.	Quality control steps: Total RNA was purified using RNeasy columns [Qiagen, Valencia, CA] according to the manufacturer鈥檚 directions and quality was assessed using an Agilent 2100 Bioanalyzer [Agilent Technologies, Inc., Palo Alto, CA].	biotin	120 ng of total RNA from 2 wild type [WT] and 4 beta-catenin knock-out [KO] pancreata at the 14.5 and 16.5 time points was amplified twice with the Arcturus RiboAmp kit [Arcturus Bioscience, Inc., Mountain View, CA] and cRNA was labeled with biotin-UTP, CTP using T7 RNA polymerase [Enzo Life Sciences, Inc., Farmingdale, NY].	9606	Create a hybridization cocktail for a single probe array that contains 0.05 ug/uL fragmented cRNA, 50 pM Control Oligonucleotide B2 (Affymetrix), 20X Eukaryotic Hybridization Controls (1.5 pM bioB, 5 pM bioC, 25 pM bioD, 100 pM cre) (Affymetrix), 0.1 mg/mL Herring Sperm DNA (Promega), 0.5 mg/mL Acetylated BSA (Invitrogen), and 1X Hybridization Buffer. Heat hybridization cocktail to 99掳C for 5 min…	Fluidics: Wash and Stain probe arrays using the Fluidics Station 450 (Affymetrix) utilizing the fluidics protocol EukGE-WS2v5_450. Arrays were stained with phycoerythrin-conjugated streptavidin [Molecular Probes, Eugene, OR] and hybridization signals were amplified using antibody amplification with goat IgG [Sigma-Aldrich] and anti-streptavidin biotinylated antibody [Vector Laboratories, Burlinga…	Images were scanned using a Genechip scanner 3000 [Affymetrix]	1) Controls: 2) Septic shock; 3) Sepsis; 4) SIRS; 5) SIRS resolved	Commercial Affymetrix Human Genome U133 Plus 2.0 GeneChip (Affymetrix, Santa Clara, CA). GeneChip CEL files were subjected to RMA normalization using the GeneSpring GX 7.1.	Standard Affymetrix internal control genes were used to check the quality of the assay by the signals of the 3' probe set to the 5' probe set of the internal control genes, GAPDH and beta-actin, with acceptable 3' to 5' ratios between 1 and 3. Eukaryotic Spike controls were used to determine that the hybridization of target RNA to the array occurred properly.	GeneSpring 7.2 (Agilent technologies Inc. Palo Alto, California) was used for normalization, clustering, filtering, and statistical analyses. The Raw CEL files were processed using the RMA (Robust Multichip Average) built in GeneSpring software. All the samples were then normalized to the median of the controls.	GPL570	Hector,R,Wong	hector.wong@cchmc.org	513-636-4259	513-636-4267	Division of Critical Care Medicine	CIncinnati Children's Hospital Medical Center	3333 Burnet Ave	Cincinnati	OH	45229-3039	USA	ftp://ftp.ncbi.nlm.nih.gov/geo/samples/GSM350nnn/GSM350182/suppl/GSM350182.CEL.gz	54675	Reanalyzed by: GSE119087
GSM350183	25-070603_SIRS_day3_221	GSM350183	Public on Dec 12 2008	Dec 10 2008	Mar 18 2009	RNA	1	SIRS_day3	Homo sapiens	Whole blood from normal children and children with SIRS, sepsis, or septic shock.	Samples were not manipulated.	total RNA	Total RNA was extracted from whole blood using the PaxGene protocol.	Quality control steps: Total RNA was purified using RNeasy columns [Qiagen, Valencia, CA] according to the manufacturer鈥檚 directions and quality was assessed using an Agilent 2100 Bioanalyzer [Agilent Technologies, Inc., Palo Alto, CA].	biotin	120 ng of total RNA from 2 wild type [WT] and 4 beta-catenin knock-out [KO] pancreata at the 14.5 and 16.5 time points was amplified twice with the Arcturus RiboAmp kit [Arcturus Bioscience, Inc., Mountain View, CA] and cRNA was labeled with biotin-UTP, CTP using T7 RNA polymerase [Enzo Life Sciences, Inc., Farmingdale, NY].	9606	Create a hybridization cocktail for a single probe array that contains 0.05 ug/uL fragmented cRNA, 50 pM Control Oligonucleotide B2 (Affymetrix), 20X Eukaryotic Hybridization Controls (1.5 pM bioB, 5 pM bioC, 25 pM bioD, 100 pM cre) (Affymetrix), 0.1 mg/mL Herring Sperm DNA (Promega), 0.5 mg/mL Acetylated BSA (Invitrogen), and 1X Hybridization Buffer. Heat hybridization cocktail to 99掳C for 5 min…	Fluidics: Wash and Stain probe arrays using the Fluidics Station 450 (Affymetrix) utilizing the fluidics protocol EukGE-WS2v5_450. Arrays were stained with phycoerythrin-conjugated streptavidin [Molecular Probes, Eugene, OR] and hybridization signals were amplified using antibody amplification with goat IgG [Sigma-Aldrich] and anti-streptavidin biotinylated antibody [Vector Laboratories, Burlinga…	Images were scanned using a Genechip scanner 3000 [Affymetrix]	1) Controls: 2) Septic shock; 3) Sepsis; 4) SIRS; 5) SIRS resolved	Commercial Affymetrix Human Genome U133 Plus 2.0 GeneChip (Affymetrix, Santa Clara, CA). GeneChip CEL files were subjected to RMA normalization using the GeneSpring GX 7.1.	Standard Affymetrix internal control genes were used to check the quality of the assay by the signals of the 3' probe set to the 5' probe set of the internal control genes, GAPDH and beta-actin, with acceptable 3' to 5' ratios between 1 and 3. Eukaryotic Spike controls were used to determine that the hybridization of target RNA to the array occurred properly.	GeneSpring 7.2 (Agilent technologies Inc. Palo Alto, California) was used for normalization, clustering, filtering, and statistical analyses. The Raw CEL files were processed using the RMA (Robust Multichip Average) built in GeneSpring software. All the samples were then normalized to the median of the controls.	GPL570	Hector,R,Wong	hector.wong@cchmc.org	513-636-4259	513-636-4267	Division of Critical Care Medicine	CIncinnati Children's Hospital Medical Center	3333 Burnet Ave	Cincinnati	OH	45229-3039	USA	ftp://ftp.ncbi.nlm.nih.gov/geo/samples/GSM350nnn/GSM350183/suppl/GSM350183.CEL.gz	54675
GSM350184	01-0039B_SIRS resolved_day3_6	GSM350184	Public on Dec 12 2008	Dec 10 2008	Aug 28 2018	RNA	1	SIRS resolved_day3	Homo sapiens	Whole blood from normal children and children with SIRS, sepsis, or septic shock.	Samples were not manipulated.	total RNA	Total RNA was extracted from whole blood using the PaxGene protocol.	Quality control steps: Total RNA was purified using RNeasy columns [Qiagen, Valencia, CA] according to the manufacturer鈥檚 directions and quality was assessed using an Agilent 2100 Bioanalyzer [Agilent Technologies, Inc., Palo Alto, CA].	biotin	120 ng of total RNA from 2 wild type [WT] and 4 beta-catenin knock-out [KO] pancreata at the 14.5 and 16.5 time points was amplified twice with the Arcturus RiboAmp kit [Arcturus Bioscience, Inc., Mountain View, CA] and cRNA was labeled with biotin-UTP, CTP using T7 RNA polymerase [Enzo Life Sciences, Inc., Farmingdale, NY].	9606	Create a hybridization cocktail for a single probe array that contains 0.05 ug/uL fragmented cRNA, 50 pM Control Oligonucleotide B2 (Affymetrix), 20X Eukaryotic Hybridization Controls (1.5 pM bioB, 5 pM bioC, 25 pM bioD, 100 pM cre) (Affymetrix), 0.1 mg/mL Herring Sperm DNA (Promega), 0.5 mg/mL Acetylated BSA (Invitrogen), and 1X Hybridization Buffer. Heat hybridization cocktail to 99掳C for 5 min…	Fluidics: Wash and Stain probe arrays using the Fluidics Station 450 (Affymetrix) utilizing the fluidics protocol EukGE-WS2v5_450. Arrays were stained with phycoerythrin-conjugated streptavidin [Molecular Probes, Eugene, OR] and hybridization signals were amplified using antibody amplification with goat IgG [Sigma-Aldrich] and anti-streptavidin biotinylated antibody [Vector Laboratories, Burlinga…	Images were scanned using a Genechip scanner 3000 [Affymetrix]	1) Controls: 2) Septic shock; 3) Sepsis; 4) SIRS; 5) SIRS resolved	Commercial Affymetrix Human Genome U133 Plus 2.0 GeneChip (Affymetrix, Santa Clara, CA). GeneChip CEL files were subjected to RMA normalization using the GeneSpring GX 7.1.	Standard Affymetrix internal control genes were used to check the quality of the assay by the signals of the 3' probe set to the 5' probe set of the internal control genes, GAPDH and beta-actin, with acceptable 3' to 5' ratios between 1 and 3. Eukaryotic Spike controls were used to determine that the hybridization of target RNA to the array occurred properly.	GeneSpring 7.2 (Agilent technologies Inc. Palo Alto, California) was used for normalization, clustering, filtering, and statistical analyses. The Raw CEL files were processed using the RMA (Robust Multichip Average) built in GeneSpring software. All the samples were then normalized to the median of the controls.	GPL570	Hector,R,Wong	hector.wong@cchmc.org	513-636-4259	513-636-4267	Division of Critical Care Medicine	CIncinnati Children's Hospital Medical Center	3333 Burnet Ave	Cincinnati	OH	45229-3039	USA	ftp://ftp.ncbi.nlm.nih.gov/geo/samples/GSM350nnn/GSM350184/suppl/GSM350184.CEL.gz	54675	Reanalyzed by: GSE119087
GSM350185	01-0043B_SIRS resolved_day3_8	GSM350185	Public on Dec 12 2008	Dec 10 2008	Aug 28 2018	RNA	1	SIRS resolved_day3	Homo sapiens	Whole blood from normal children and children with SIRS, sepsis, or septic shock.	Samples were not manipulated.	total RNA	Total RNA was extracted from whole blood using the PaxGene protocol.	Quality control steps: Total RNA was purified using RNeasy columns [Qiagen, Valencia, CA] according to the manufacturer鈥檚 directions and quality was assessed using an Agilent 2100 Bioanalyzer [Agilent Technologies, Inc., Palo Alto, CA].	biotin	120 ng of total RNA from 2 wild type [WT] and 4 beta-catenin knock-out [KO] pancreata at the 14.5 and 16.5 time points was amplified twice with the Arcturus RiboAmp kit [Arcturus Bioscience, Inc., Mountain View, CA] and cRNA was labeled with biotin-UTP, CTP using T7 RNA polymerase [Enzo Life Sciences, Inc., Farmingdale, NY].	9606	Create a hybridization cocktail for a single probe array that contains 0.05 ug/uL fragmented cRNA, 50 pM Control Oligonucleotide B2 (Affymetrix), 20X Eukaryotic Hybridization Controls (1.5 pM bioB, 5 pM bioC, 25 pM bioD, 100 pM cre) (Affymetrix), 0.1 mg/mL Herring Sperm DNA (Promega), 0.5 mg/mL Acetylated BSA (Invitrogen), and 1X Hybridization Buffer. Heat hybridization cocktail to 99掳C for 5 min…	Fluidics: Wash and Stain probe arrays using the Fluidics Station 450 (Affymetrix) utilizing the fluidics protocol EukGE-WS2v5_450. Arrays were stained with phycoerythrin-conjugated streptavidin [Molecular Probes, Eugene, OR] and hybridization signals were amplified using antibody amplification with goat IgG [Sigma-Aldrich] and anti-streptavidin biotinylated antibody [Vector Laboratories, Burlinga…	Images were scanned using a Genechip scanner 3000 [Affymetrix]	1) Controls: 2) Septic shock; 3) Sepsis; 4) SIRS; 5) SIRS resolved	Commercial Affymetrix Human Genome U133 Plus 2.0 GeneChip (Affymetrix, Santa Clara, CA). GeneChip CEL files were subjected to RMA normalization using the GeneSpring GX 7.1.	Standard Affymetrix internal control genes were used to check the quality of the assay by the signals of the 3' probe set to the 5' probe set of the internal control genes, GAPDH and beta-actin, with acceptable 3' to 5' ratios between 1 and 3. Eukaryotic Spike controls were used to determine that the hybridization of target RNA to the array occurred properly.	GeneSpring 7.2 (Agilent technologies Inc. Palo Alto, California) was used for normalization, clustering, filtering, and statistical analyses. The Raw CEL files were processed using the RMA (Robust Multichip Average) built in GeneSpring software. All the samples were then normalized to the median of the controls.	GPL570	Hector,R,Wong	hector.wong@cchmc.org	513-636-4259	513-636-4267	Division of Critical Care Medicine	CIncinnati Children's Hospital Medical Center	3333 Burnet Ave	Cincinnati	OH	45229-3039	USA	ftp://ftp.ncbi.nlm.nih.gov/geo/samples/GSM350nnn/GSM350185/suppl/GSM350185.CEL.gz	54675	Reanalyzed by: GSE119087
GSM350186	01-0059B_SIRS resolved_day3_13	GSM350186	Public on Dec 12 2008	Dec 10 2008	Aug 28 2018	RNA	1	SIRS resolved_day3	Homo sapiens	Whole blood from normal children and children with SIRS, sepsis, or septic shock.	Samples were not manipulated.	total RNA	Total RNA was extracted from whole blood using the PaxGene protocol.	Quality control steps: Total RNA was purified using RNeasy columns [Qiagen, Valencia, CA] according to the manufacturer鈥檚 directions and quality was assessed using an Agilent 2100 Bioanalyzer [Agilent Technologies, Inc., Palo Alto, CA].	biotin	120 ng of total RNA from 2 wild type [WT] and 4 beta-catenin knock-out [KO] pancreata at the 14.5 and 16.5 time points was amplified twice with the Arcturus RiboAmp kit [Arcturus Bioscience, Inc., Mountain View, CA] and cRNA was labeled with biotin-UTP, CTP using T7 RNA polymerase [Enzo Life Sciences, Inc., Farmingdale, NY].	9606	Create a hybridization cocktail for a single probe array that contains 0.05 ug/uL fragmented cRNA, 50 pM Control Oligonucleotide B2 (Affymetrix), 20X Eukaryotic Hybridization Controls (1.5 pM bioB, 5 pM bioC, 25 pM bioD, 100 pM cre) (Affymetrix), 0.1 mg/mL Herring Sperm DNA (Promega), 0.5 mg/mL Acetylated BSA (Invitrogen), and 1X Hybridization Buffer. Heat hybridization cocktail to 99掳C for 5 min…	Fluidics: Wash and Stain probe arrays using the Fluidics Station 450 (Affymetrix) utilizing the fluidics protocol EukGE-WS2v5_450. Arrays were stained with phycoerythrin-conjugated streptavidin [Molecular Probes, Eugene, OR] and hybridization signals were amplified using antibody amplification with goat IgG [Sigma-Aldrich] and anti-streptavidin biotinylated antibody [Vector Laboratories, Burlinga…	Images were scanned using a Genechip scanner 3000 [Affymetrix]	1) Controls: 2) Septic shock; 3) Sepsis; 4) SIRS; 5) SIRS resolved	Commercial Affymetrix Human Genome U133 Plus 2.0 GeneChip (Affymetrix, Santa Clara, CA). GeneChip CEL files were subjected to RMA normalization using the GeneSpring GX 7.1.	Standard Affymetrix internal control genes were used to check the quality of the assay by the signals of the 3' probe set to the 5' probe set of the internal control genes, GAPDH and beta-actin, with acceptable 3' to 5' ratios between 1 and 3. Eukaryotic Spike controls were used to determine that the hybridization of target RNA to the array occurred properly.	GeneSpring 7.2 (Agilent technologies Inc. Palo Alto, California) was used for normalization, clustering, filtering, and statistical analyses. The Raw CEL files were processed using the RMA (Robust Multichip Average) built in GeneSpring software. All the samples were then normalized to the median of the controls.	GPL570	Hector,R,Wong	hector.wong@cchmc.org	513-636-4259	513-636-4267	Division of Critical Care Medicine	CIncinnati Children's Hospital Medical Center	3333 Burnet Ave	Cincinnati	OH	45229-3039	USA	ftp://ftp.ncbi.nlm.nih.gov/geo/samples/GSM350nnn/GSM350186/suppl/GSM350186.CEL.gz	54675	Reanalyzed by: GSE119087
GSM350187	01-0063B_SIRS resolved_day3_20	GSM350187	Public on Dec 12 2008	Dec 10 2008	Aug 28 2018	RNA	1	SIRS resolved_day3	Homo sapiens	Whole blood from normal children and children with SIRS, sepsis, or septic shock.	Samples were not manipulated.	total RNA	Total RNA was extracted from whole blood using the PaxGene protocol.	Quality control steps: Total RNA was purified using RNeasy columns [Qiagen, Valencia, CA] according to the manufacturer鈥檚 directions and quality was assessed using an Agilent 2100 Bioanalyzer [Agilent Technologies, Inc., Palo Alto, CA].	biotin	120 ng of total RNA from 2 wild type [WT] and 4 beta-catenin knock-out [KO] pancreata at the 14.5 and 16.5 time points was amplified twice with the Arcturus RiboAmp kit [Arcturus Bioscience, Inc., Mountain View, CA] and cRNA was labeled with biotin-UTP, CTP using T7 RNA polymerase [Enzo Life Sciences, Inc., Farmingdale, NY].	9606	Create a hybridization cocktail for a single probe array that contains 0.05 ug/uL fragmented cRNA, 50 pM Control Oligonucleotide B2 (Affymetrix), 20X Eukaryotic Hybridization Controls (1.5 pM bioB, 5 pM bioC, 25 pM bioD, 100 pM cre) (Affymetrix), 0.1 mg/mL Herring Sperm DNA (Promega), 0.5 mg/mL Acetylated BSA (Invitrogen), and 1X Hybridization Buffer. Heat hybridization cocktail to 99掳C for 5 min…	Fluidics: Wash and Stain probe arrays using the Fluidics Station 450 (Affymetrix) utilizing the fluidics protocol EukGE-WS2v5_450. Arrays were stained with phycoerythrin-conjugated streptavidin [Molecular Probes, Eugene, OR] and hybridization signals were amplified using antibody amplification with goat IgG [Sigma-Aldrich] and anti-streptavidin biotinylated antibody [Vector Laboratories, Burlinga…	Images were scanned using a Genechip scanner 3000 [Affymetrix]	1) Controls: 2) Septic shock; 3) Sepsis; 4) SIRS; 5) SIRS resolved	Commercial Affymetrix Human Genome U133 Plus 2.0 GeneChip (Affymetrix, Santa Clara, CA). GeneChip CEL files were subjected to RMA normalization using the GeneSpring GX 7.1.	Standard Affymetrix internal control genes were used to check the quality of the assay by the signals of the 3' probe set to the 5' probe set of the internal control genes, GAPDH and beta-actin, with acceptable 3' to 5' ratios between 1 and 3. Eukaryotic Spike controls were used to determine that the hybridization of target RNA to the array occurred properly.	GeneSpring 7.2 (Agilent technologies Inc. Palo Alto, California) was used for normalization, clustering, filtering, and statistical analyses. The Raw CEL files were processed using the RMA (Robust Multichip Average) built in GeneSpring software. All the samples were then normalized to the median of the controls.	GPL570	Hector,R,Wong	hector.wong@cchmc.org	513-636-4259	513-636-4267	Division of Critical Care Medicine	CIncinnati Children's Hospital Medical Center	3333 Burnet Ave	Cincinnati	OH	45229-3039	USA	ftp://ftp.ncbi.nlm.nih.gov/geo/samples/GSM350nnn/GSM350187/suppl/GSM350187.CEL.gz	54675	Reanalyzed by: GSE119087
GSM350188	01-0024_SIRS resolved_day3_30	GSM350188	Public on Dec 12 2008	Dec 10 2008	Mar 18 2009	RNA	1	SIRS resolved_day3	Homo sapiens	Whole blood from normal children and children with SIRS, sepsis, or septic shock.	Samples were not manipulated.	total RNA	Total RNA was extracted from whole blood using the PaxGene protocol.	Quality control steps: Total RNA was purified using RNeasy columns [Qiagen, Valencia, CA] according to the manufacturer鈥檚 directions and quality was assessed using an Agilent 2100 Bioanalyzer [Agilent Technologies, Inc., Palo Alto, CA].	biotin	120 ng of total RNA from 2 wild type [WT] and 4 beta-catenin knock-out [KO] pancreata at the 14.5 and 16.5 time points was amplified twice with the Arcturus RiboAmp kit [Arcturus Bioscience, Inc., Mountain View, CA] and cRNA was labeled with biotin-UTP, CTP using T7 RNA polymerase [Enzo Life Sciences, Inc., Farmingdale, NY].	9606	Create a hybridization cocktail for a single probe array that contains 0.05 ug/uL fragmented cRNA, 50 pM Control Oligonucleotide B2 (Affymetrix), 20X Eukaryotic Hybridization Controls (1.5 pM bioB, 5 pM bioC, 25 pM bioD, 100 pM cre) (Affymetrix), 0.1 mg/mL Herring Sperm DNA (Promega), 0.5 mg/mL Acetylated BSA (Invitrogen), and 1X Hybridization Buffer. Heat hybridization cocktail to 99掳C for 5 min…	Fluidics: Wash and Stain probe arrays using the Fluidics Station 450 (Affymetrix) utilizing the fluidics protocol EukGE-WS2v5_450. Arrays were stained with phycoerythrin-conjugated streptavidin [Molecular Probes, Eugene, OR] and hybridization signals were amplified using antibody amplification with goat IgG [Sigma-Aldrich] and anti-streptavidin biotinylated antibody [Vector Laboratories, Burlinga…	Images were scanned using a Genechip scanner 3000 [Affymetrix]	1) Controls: 2) Septic shock; 3) Sepsis; 4) SIRS; 5) SIRS resolved	Commercial Affymetrix Human Genome U133 Plus 2.0 GeneChip (Affymetrix, Santa Clara, CA). GeneChip CEL files were subjected to RMA normalization using the GeneSpring GX 7.1.	Standard Affymetrix internal control genes were used to check the quality of the assay by the signals of the 3' probe set to the 5' probe set of the internal control genes, GAPDH and beta-actin, with acceptable 3' to 5' ratios between 1 and 3. Eukaryotic Spike controls were used to determine that the hybridization of target RNA to the array occurred properly.	GeneSpring 7.2 (Agilent technologies Inc. Palo Alto, California) was used for normalization, clustering, filtering, and statistical analyses. The Raw CEL files were processed using the RMA (Robust Multichip Average) built in GeneSpring software. All the samples were then normalized to the median of the controls.	GPL570	Hector,R,Wong	hector.wong@cchmc.org	513-636-4259	513-636-4267	Division of Critical Care Medicine	CIncinnati Children's Hospital Medical Center	3333 Burnet Ave	Cincinnati	OH	45229-3039	USA	ftp://ftp.ncbi.nlm.nih.gov/geo/samples/GSM350nnn/GSM350188/suppl/GSM350188.CEL.gz	54675
GSM350189	01-0026_SIRS resolved_day3_34	GSM350189	Public on Dec 12 2008	Dec 10 2008	Mar 18 2009	RNA	1	SIRS resolved_day3	Homo sapiens	Whole blood from normal children and children with SIRS, sepsis, or septic shock.	Samples were not manipulated.	total RNA	Total RNA was extracted from whole blood using the PaxGene protocol.	Quality control steps: Total RNA was purified using RNeasy columns [Qiagen, Valencia, CA] according to the manufacturer鈥檚 directions and quality was assessed using an Agilent 2100 Bioanalyzer [Agilent Technologies, Inc., Palo Alto, CA].	biotin	120 ng of total RNA from 2 wild type [WT] and 4 beta-catenin knock-out [KO] pancreata at the 14.5 and 16.5 time points was amplified twice with the Arcturus RiboAmp kit [Arcturus Bioscience, Inc., Mountain View, CA] and cRNA was labeled with biotin-UTP, CTP using T7 RNA polymerase [Enzo Life Sciences, Inc., Farmingdale, NY].	9606	Create a hybridization cocktail for a single probe array that contains 0.05 ug/uL fragmented cRNA, 50 pM Control Oligonucleotide B2 (Affymetrix), 20X Eukaryotic Hybridization Controls (1.5 pM bioB, 5 pM bioC, 25 pM bioD, 100 pM cre) (Affymetrix), 0.1 mg/mL Herring Sperm DNA (Promega), 0.5 mg/mL Acetylated BSA (Invitrogen), and 1X Hybridization Buffer. Heat hybridization cocktail to 99掳C for 5 min…	Fluidics: Wash and Stain probe arrays using the Fluidics Station 450 (Affymetrix) utilizing the fluidics protocol EukGE-WS2v5_450. Arrays were stained with phycoerythrin-conjugated streptavidin [Molecular Probes, Eugene, OR] and hybridization signals were amplified using antibody amplification with goat IgG [Sigma-Aldrich] and anti-streptavidin biotinylated antibody [Vector Laboratories, Burlinga…	Images were scanned using a Genechip scanner 3000 [Affymetrix]	1) Controls: 2) Septic shock; 3) Sepsis; 4) SIRS; 5) SIRS resolved	Commercial Affymetrix Human Genome U133 Plus 2.0 GeneChip (Affymetrix, Santa Clara, CA). GeneChip CEL files were subjected to RMA normalization using the GeneSpring GX 7.1.	Standard Affymetrix internal control genes were used to check the quality of the assay by the signals of the 3' probe set to the 5' probe set of the internal control genes, GAPDH and beta-actin, with acceptable 3' to 5' ratios between 1 and 3. Eukaryotic Spike controls were used to determine that the hybridization of target RNA to the array occurred properly.	GeneSpring 7.2 (Agilent technologies Inc. Palo Alto, California) was used for normalization, clustering, filtering, and statistical analyses. The Raw CEL files were processed using the RMA (Robust Multichip Average) built in GeneSpring software. All the samples were then normalized to the median of the controls.	GPL570	Hector,R,Wong	hector.wong@cchmc.org	513-636-4259	513-636-4267	Division of Critical Care Medicine	CIncinnati Children's Hospital Medical Center	3333 Burnet Ave	Cincinnati	OH	45229-3039	USA	ftp://ftp.ncbi.nlm.nih.gov/geo/samples/GSM350nnn/GSM350189/suppl/GSM350189.CEL.gz	54675
GSM350190	01-0027_SIRS resolved_day3_36	GSM350190	Public on Dec 12 2008	Dec 10 2008	Aug 28 2018	RNA	1	SIRS resolved_day3	Homo sapiens	Whole blood from normal children and children with SIRS, sepsis, or septic shock.	Samples were not manipulated.	total RNA	Total RNA was extracted from whole blood using the PaxGene protocol.	Quality control steps: Total RNA was purified using RNeasy columns [Qiagen, Valencia, CA] according to the manufacturer鈥檚 directions and quality was assessed using an Agilent 2100 Bioanalyzer [Agilent Technologies, Inc., Palo Alto, CA].	biotin	120 ng of total RNA from 2 wild type [WT] and 4 beta-catenin knock-out [KO] pancreata at the 14.5 and 16.5 time points was amplified twice with the Arcturus RiboAmp kit [Arcturus Bioscience, Inc., Mountain View, CA] and cRNA was labeled with biotin-UTP, CTP using T7 RNA polymerase [Enzo Life Sciences, Inc., Farmingdale, NY].	9606	Create a hybridization cocktail for a single probe array that contains 0.05 ug/uL fragmented cRNA, 50 pM Control Oligonucleotide B2 (Affymetrix), 20X Eukaryotic Hybridization Controls (1.5 pM bioB, 5 pM bioC, 25 pM bioD, 100 pM cre) (Affymetrix), 0.1 mg/mL Herring Sperm DNA (Promega), 0.5 mg/mL Acetylated BSA (Invitrogen), and 1X Hybridization Buffer. Heat hybridization cocktail to 99掳C for 5 min…	Fluidics: Wash and Stain probe arrays using the Fluidics Station 450 (Affymetrix) utilizing the fluidics protocol EukGE-WS2v5_450. Arrays were stained with phycoerythrin-conjugated streptavidin [Molecular Probes, Eugene, OR] and hybridization signals were amplified using antibody amplification with goat IgG [Sigma-Aldrich] and anti-streptavidin biotinylated antibody [Vector Laboratories, Burlinga…	Images were scanned using a Genechip scanner 3000 [Affymetrix]	1) Controls: 2) Septic shock; 3) Sepsis; 4) SIRS; 5) SIRS resolved	Commercial Affymetrix Human Genome U133 Plus 2.0 GeneChip (Affymetrix, Santa Clara, CA). GeneChip CEL files were subjected to RMA normalization using the GeneSpring GX 7.1.	Standard Affymetrix internal control genes were used to check the quality of the assay by the signals of the 3' probe set to the 5' probe set of the internal control genes, GAPDH and beta-actin, with acceptable 3' to 5' ratios between 1 and 3. Eukaryotic Spike controls were used to determine that the hybridization of target RNA to the array occurred properly.	GeneSpring 7.2 (Agilent technologies Inc. Palo Alto, California) was used for normalization, clustering, filtering, and statistical analyses. The Raw CEL files were processed using the RMA (Robust Multichip Average) built in GeneSpring software. All the samples were then normalized to the median of the controls.	GPL570	Hector,R,Wong	hector.wong@cchmc.org	513-636-4259	513-636-4267	Division of Critical Care Medicine	CIncinnati Children's Hospital Medical Center	3333 Burnet Ave	Cincinnati	OH	45229-3039	USA	ftp://ftp.ncbi.nlm.nih.gov/geo/samples/GSM350nnn/GSM350190/suppl/GSM350190.CEL.gz	54675	Reanalyzed by: GSE119087
GSM350191	01-0048B_SIRS resolved_day3_46	GSM350191	Public on Dec 12 2008	Dec 10 2008	Aug 28 2018	RNA	1	SIRS resolved_day3	Homo sapiens	Whole blood from normal children and children with SIRS, sepsis, or septic shock.	Samples were not manipulated.	total RNA	Total RNA was extracted from whole blood using the PaxGene protocol.	Quality control steps: Total RNA was purified using RNeasy columns [Qiagen, Valencia, CA] according to the manufacturer鈥檚 directions and quality was assessed using an Agilent 2100 Bioanalyzer [Agilent Technologies, Inc., Palo Alto, CA].	biotin	120 ng of total RNA from 2 wild type [WT] and 4 beta-catenin knock-out [KO] pancreata at the 14.5 and 16.5 time points was amplified twice with the Arcturus RiboAmp kit [Arcturus Bioscience, Inc., Mountain View, CA] and cRNA was labeled with biotin-UTP, CTP using T7 RNA polymerase [Enzo Life Sciences, Inc., Farmingdale, NY].	9606	Create a hybridization cocktail for a single probe array that contains 0.05 ug/uL fragmented cRNA, 50 pM Control Oligonucleotide B2 (Affymetrix), 20X Eukaryotic Hybridization Controls (1.5 pM bioB, 5 pM bioC, 25 pM bioD, 100 pM cre) (Affymetrix), 0.1 mg/mL Herring Sperm DNA (Promega), 0.5 mg/mL Acetylated BSA (Invitrogen), and 1X Hybridization Buffer. Heat hybridization cocktail to 99掳C for 5 min…	Fluidics: Wash and Stain probe arrays using the Fluidics Station 450 (Affymetrix) utilizing the fluidics protocol EukGE-WS2v5_450. Arrays were stained with phycoerythrin-conjugated streptavidin [Molecular Probes, Eugene, OR] and hybridization signals were amplified using antibody amplification with goat IgG [Sigma-Aldrich] and anti-streptavidin biotinylated antibody [Vector Laboratories, Burlinga…	Images were scanned using a Genechip scanner 3000 [Affymetrix]	1) Controls: 2) Septic shock; 3) Sepsis; 4) SIRS; 5) SIRS resolved	Commercial Affymetrix Human Genome U133 Plus 2.0 GeneChip (Affymetrix, Santa Clara, CA). GeneChip CEL files were subjected to RMA normalization using the GeneSpring GX 7.1.	Standard Affymetrix internal control genes were used to check the quality of the assay by the signals of the 3' probe set to the 5' probe set of the internal control genes, GAPDH and beta-actin, with acceptable 3' to 5' ratios between 1 and 3. Eukaryotic Spike controls were used to determine that the hybridization of target RNA to the array occurred properly.	GeneSpring 7.2 (Agilent technologies Inc. Palo Alto, California) was used for normalization, clustering, filtering, and statistical analyses. The Raw CEL files were processed using the RMA (Robust Multichip Average) built in GeneSpring software. All the samples were then normalized to the median of the controls.	GPL570	Hector,R,Wong	hector.wong@cchmc.org	513-636-4259	513-636-4267	Division of Critical Care Medicine	CIncinnati Children's Hospital Medical Center	3333 Burnet Ave	Cincinnati	OH	45229-3039	USA	ftp://ftp.ncbi.nlm.nih.gov/geo/samples/GSM350nnn/GSM350191/suppl/GSM350191.CEL.gz	54675	Reanalyzed by: GSE119087
GSM350192	02-0001_SIRS resolved_day3_60	GSM350192	Public on Dec 12 2008	Dec 10 2008	Mar 18 2009	RNA	1	SIRS resolved_day3	Homo sapiens	Whole blood from normal children and children with SIRS, sepsis, or septic shock.	Samples were not manipulated.	total RNA	Total RNA was extracted from whole blood using the PaxGene protocol.	Quality control steps: Total RNA was purified using RNeasy columns [Qiagen, Valencia, CA] according to the manufacturer鈥檚 directions and quality was assessed using an Agilent 2100 Bioanalyzer [Agilent Technologies, Inc., Palo Alto, CA].	biotin	120 ng of total RNA from 2 wild type [WT] and 4 beta-catenin knock-out [KO] pancreata at the 14.5 and 16.5 time points was amplified twice with the Arcturus RiboAmp kit [Arcturus Bioscience, Inc., Mountain View, CA] and cRNA was labeled with biotin-UTP, CTP using T7 RNA polymerase [Enzo Life Sciences, Inc., Farmingdale, NY].	9606	Create a hybridization cocktail for a single probe array that contains 0.05 ug/uL fragmented cRNA, 50 pM Control Oligonucleotide B2 (Affymetrix), 20X Eukaryotic Hybridization Controls (1.5 pM bioB, 5 pM bioC, 25 pM bioD, 100 pM cre) (Affymetrix), 0.1 mg/mL Herring Sperm DNA (Promega), 0.5 mg/mL Acetylated BSA (Invitrogen), and 1X Hybridization Buffer. Heat hybridization cocktail to 99掳C for 5 min…	Fluidics: Wash and Stain probe arrays using the Fluidics Station 450 (Affymetrix) utilizing the fluidics protocol EukGE-WS2v5_450. Arrays were stained with phycoerythrin-conjugated streptavidin [Molecular Probes, Eugene, OR] and hybridization signals were amplified using antibody amplification with goat IgG [Sigma-Aldrich] and anti-streptavidin biotinylated antibody [Vector Laboratories, Burlinga…	Images were scanned using a Genechip scanner 3000 [Affymetrix]	1) Controls: 2) Septic shock; 3) Sepsis; 4) SIRS; 5) SIRS resolved	Commercial Affymetrix Human Genome U133 Plus 2.0 GeneChip (Affymetrix, Santa Clara, CA). GeneChip CEL files were subjected to RMA normalization using the GeneSpring GX 7.1.	Standard Affymetrix internal control genes were used to check the quality of the assay by the signals of the 3' probe set to the 5' probe set of the internal control genes, GAPDH and beta-actin, with acceptable 3' to 5' ratios between 1 and 3. Eukaryotic Spike controls were used to determine that the hybridization of target RNA to the array occurred properly.	GeneSpring 7.2 (Agilent technologies Inc. Palo Alto, California) was used for normalization, clustering, filtering, and statistical analyses. The Raw CEL files were processed using the RMA (Robust Multichip Average) built in GeneSpring software. All the samples were then normalized to the median of the controls.	GPL570	Hector,R,Wong	hector.wong@cchmc.org	513-636-4259	513-636-4267	Division of Critical Care Medicine	CIncinnati Children's Hospital Medical Center	3333 Burnet Ave	Cincinnati	OH	45229-3039	USA	ftp://ftp.ncbi.nlm.nih.gov/geo/samples/GSM350nnn/GSM350192/suppl/GSM350192.CEL.gz	54675
GSM350193	05-0008_SIRS resolved_day3_78	GSM350193	Public on Dec 12 2008	Dec 10 2008	Mar 18 2009	RNA	1	SIRS resolved_day3	Homo sapiens	Whole blood from normal children and children with SIRS, sepsis, or septic shock.	Samples were not manipulated.	total RNA	Total RNA was extracted from whole blood using the PaxGene protocol.	Quality control steps: Total RNA was purified using RNeasy columns [Qiagen, Valencia, CA] according to the manufacturer鈥檚 directions and quality was assessed using an Agilent 2100 Bioanalyzer [Agilent Technologies, Inc., Palo Alto, CA].	biotin	120 ng of total RNA from 2 wild type [WT] and 4 beta-catenin knock-out [KO] pancreata at the 14.5 and 16.5 time points was amplified twice with the Arcturus RiboAmp kit [Arcturus Bioscience, Inc., Mountain View, CA] and cRNA was labeled with biotin-UTP, CTP using T7 RNA polymerase [Enzo Life Sciences, Inc., Farmingdale, NY].	9606	Create a hybridization cocktail for a single probe array that contains 0.05 ug/uL fragmented cRNA, 50 pM Control Oligonucleotide B2 (Affymetrix), 20X Eukaryotic Hybridization Controls (1.5 pM bioB, 5 pM bioC, 25 pM bioD, 100 pM cre) (Affymetrix), 0.1 mg/mL Herring Sperm DNA (Promega), 0.5 mg/mL Acetylated BSA (Invitrogen), and 1X Hybridization Buffer. Heat hybridization cocktail to 99掳C for 5 min…	Fluidics: Wash and Stain probe arrays using the Fluidics Station 450 (Affymetrix) utilizing the fluidics protocol EukGE-WS2v5_450. Arrays were stained with phycoerythrin-conjugated streptavidin [Molecular Probes, Eugene, OR] and hybridization signals were amplified using antibody amplification with goat IgG [Sigma-Aldrich] and anti-streptavidin biotinylated antibody [Vector Laboratories, Burlinga…	Images were scanned using a Genechip scanner 3000 [Affymetrix]	1) Controls: 2) Septic shock; 3) Sepsis; 4) SIRS; 5) SIRS resolved	Commercial Affymetrix Human Genome U133 Plus 2.0 GeneChip (Affymetrix, Santa Clara, CA). GeneChip CEL files were subjected to RMA normalization using the GeneSpring GX 7.1.	Standard Affymetrix internal control genes were used to check the quality of the assay by the signals of the 3' probe set to the 5' probe set of the internal control genes, GAPDH and beta-actin, with acceptable 3' to 5' ratios between 1 and 3. Eukaryotic Spike controls were used to determine that the hybridization of target RNA to the array occurred properly.	GeneSpring 7.2 (Agilent technologies Inc. Palo Alto, California) was used for normalization, clustering, filtering, and statistical analyses. The Raw CEL files were processed using the RMA (Robust Multichip Average) built in GeneSpring software. All the samples were then normalized to the median of the controls.	GPL570	Hector,R,Wong	hector.wong@cchmc.org	513-636-4259	513-636-4267	Division of Critical Care Medicine	CIncinnati Children's Hospital Medical Center	3333 Burnet Ave	Cincinnati	OH	45229-3039	USA	ftp://ftp.ncbi.nlm.nih.gov/geo/samples/GSM350nnn/GSM350193/suppl/GSM350193.CEL.gz	54675
GSM350194	06-0001_SIRS resolved_day3_86	GSM350194	Public on Dec 12 2008	Dec 10 2008	Mar 18 2009	RNA	1	SIRS resolved_day3	Homo sapiens	Whole blood from normal children and children with SIRS, sepsis, or septic shock.	Samples were not manipulated.	total RNA	Total RNA was extracted from whole blood using the PaxGene protocol.	Quality control steps: Total RNA was purified using RNeasy columns [Qiagen, Valencia, CA] according to the manufacturer鈥檚 directions and quality was assessed using an Agilent 2100 Bioanalyzer [Agilent Technologies, Inc., Palo Alto, CA].	biotin	120 ng of total RNA from 2 wild type [WT] and 4 beta-catenin knock-out [KO] pancreata at the 14.5 and 16.5 time points was amplified twice with the Arcturus RiboAmp kit [Arcturus Bioscience, Inc., Mountain View, CA] and cRNA was labeled with biotin-UTP, CTP using T7 RNA polymerase [Enzo Life Sciences, Inc., Farmingdale, NY].	9606	Create a hybridization cocktail for a single probe array that contains 0.05 ug/uL fragmented cRNA, 50 pM Control Oligonucleotide B2 (Affymetrix), 20X Eukaryotic Hybridization Controls (1.5 pM bioB, 5 pM bioC, 25 pM bioD, 100 pM cre) (Affymetrix), 0.1 mg/mL Herring Sperm DNA (Promega), 0.5 mg/mL Acetylated BSA (Invitrogen), and 1X Hybridization Buffer. Heat hybridization cocktail to 99掳C for 5 min…	Fluidics: Wash and Stain probe arrays using the Fluidics Station 450 (Affymetrix) utilizing the fluidics protocol EukGE-WS2v5_450. Arrays were stained with phycoerythrin-conjugated streptavidin [Molecular Probes, Eugene, OR] and hybridization signals were amplified using antibody amplification with goat IgG [Sigma-Aldrich] and anti-streptavidin biotinylated antibody [Vector Laboratories, Burlinga…	Images were scanned using a Genechip scanner 3000 [Affymetrix]	1) Controls: 2) Septic shock; 3) Sepsis; 4) SIRS; 5) SIRS resolved	Commercial Affymetrix Human Genome U133 Plus 2.0 GeneChip (Affymetrix, Santa Clara, CA). GeneChip CEL files were subjected to RMA normalization using the GeneSpring GX 7.1.	Standard Affymetrix internal control genes were used to check the quality of the assay by the signals of the 3' probe set to the 5' probe set of the internal control genes, GAPDH and beta-actin, with acceptable 3' to 5' ratios between 1 and 3. Eukaryotic Spike controls were used to determine that the hybridization of target RNA to the array occurred properly.	GeneSpring 7.2 (Agilent technologies Inc. Palo Alto, California) was used for normalization, clustering, filtering, and statistical analyses. The Raw CEL files were processed using the RMA (Robust Multichip Average) built in GeneSpring software. All the samples were then normalized to the median of the controls.	GPL570	Hector,R,Wong	hector.wong@cchmc.org	513-636-4259	513-636-4267	Division of Critical Care Medicine	CIncinnati Children's Hospital Medical Center	3333 Burnet Ave	Cincinnati	OH	45229-3039	USA	ftp://ftp.ncbi.nlm.nih.gov/geo/samples/GSM350nnn/GSM350194/suppl/GSM350194.CEL.gz	54675
GSM350195	07-0002_SIRS resolved_day3_96	GSM350195	Public on Dec 12 2008	Dec 10 2008	Mar 18 2009	RNA	1	SIRS resolved_day3	Homo sapiens	Whole blood from normal children and children with SIRS, sepsis, or septic shock.	Samples were not manipulated.	total RNA	Total RNA was extracted from whole blood using the PaxGene protocol.	Quality control steps: Total RNA was purified using RNeasy columns [Qiagen, Valencia, CA] according to the manufacturer鈥檚 directions and quality was assessed using an Agilent 2100 Bioanalyzer [Agilent Technologies, Inc., Palo Alto, CA].	biotin	120 ng of total RNA from 2 wild type [WT] and 4 beta-catenin knock-out [KO] pancreata at the 14.5 and 16.5 time points was amplified twice with the Arcturus RiboAmp kit [Arcturus Bioscience, Inc., Mountain View, CA] and cRNA was labeled with biotin-UTP, CTP using T7 RNA polymerase [Enzo Life Sciences, Inc., Farmingdale, NY].	9606	Create a hybridization cocktail for a single probe array that contains 0.05 ug/uL fragmented cRNA, 50 pM Control Oligonucleotide B2 (Affymetrix), 20X Eukaryotic Hybridization Controls (1.5 pM bioB, 5 pM bioC, 25 pM bioD, 100 pM cre) (Affymetrix), 0.1 mg/mL Herring Sperm DNA (Promega), 0.5 mg/mL Acetylated BSA (Invitrogen), and 1X Hybridization Buffer. Heat hybridization cocktail to 99掳C for 5 min…	Fluidics: Wash and Stain probe arrays using the Fluidics Station 450 (Affymetrix) utilizing the fluidics protocol EukGE-WS2v5_450. Arrays were stained with phycoerythrin-conjugated streptavidin [Molecular Probes, Eugene, OR] and hybridization signals were amplified using antibody amplification with goat IgG [Sigma-Aldrich] and anti-streptavidin biotinylated antibody [Vector Laboratories, Burlinga…	Images were scanned using a Genechip scanner 3000 [Affymetrix]	1) Controls: 2) Septic shock; 3) Sepsis; 4) SIRS; 5) SIRS resolved	Commercial Affymetrix Human Genome U133 Plus 2.0 GeneChip (Affymetrix, Santa Clara, CA). GeneChip CEL files were subjected to RMA normalization using the GeneSpring GX 7.1.	Standard Affymetrix internal control genes were used to check the quality of the assay by the signals of the 3' probe set to the 5' probe set of the internal control genes, GAPDH and beta-actin, with acceptable 3' to 5' ratios between 1 and 3. Eukaryotic Spike controls were used to determine that the hybridization of target RNA to the array occurred properly.	GeneSpring 7.2 (Agilent technologies Inc. Palo Alto, California) was used for normalization, clustering, filtering, and statistical analyses. The Raw CEL files were processed using the RMA (Robust Multichip Average) built in GeneSpring software. All the samples were then normalized to the median of the controls.	GPL570	Hector,R,Wong	hector.wong@cchmc.org	513-636-4259	513-636-4267	Division of Critical Care Medicine	CIncinnati Children's Hospital Medical Center	3333 Burnet Ave	Cincinnati	OH	45229-3039	USA	ftp://ftp.ncbi.nlm.nih.gov/geo/samples/GSM350nnn/GSM350195/suppl/GSM350195.CEL.gz	54675
GSM350196	10-0007_SIRS resolved_day3_117	GSM350196	Public on Dec 12 2008	Dec 10 2008	Aug 28 2018	RNA	1	SIRS resolved_day3	Homo sapiens	Whole blood from normal children and children with SIRS, sepsis, or septic shock.	Samples were not manipulated.	total RNA	Total RNA was extracted from whole blood using the PaxGene protocol.	Quality control steps: Total RNA was purified using RNeasy columns [Qiagen, Valencia, CA] according to the manufacturer鈥檚 directions and quality was assessed using an Agilent 2100 Bioanalyzer [Agilent Technologies, Inc., Palo Alto, CA].	biotin	120 ng of total RNA from 2 wild type [WT] and 4 beta-catenin knock-out [KO] pancreata at the 14.5 and 16.5 time points was amplified twice with the Arcturus RiboAmp kit [Arcturus Bioscience, Inc., Mountain View, CA] and cRNA was labeled with biotin-UTP, CTP using T7 RNA polymerase [Enzo Life Sciences, Inc., Farmingdale, NY].	9606	Create a hybridization cocktail for a single probe array that contains 0.05 ug/uL fragmented cRNA, 50 pM Control Oligonucleotide B2 (Affymetrix), 20X Eukaryotic Hybridization Controls (1.5 pM bioB, 5 pM bioC, 25 pM bioD, 100 pM cre) (Affymetrix), 0.1 mg/mL Herring Sperm DNA (Promega), 0.5 mg/mL Acetylated BSA (Invitrogen), and 1X Hybridization Buffer. Heat hybridization cocktail to 99掳C for 5 min…	Fluidics: Wash and Stain probe arrays using the Fluidics Station 450 (Affymetrix) utilizing the fluidics protocol EukGE-WS2v5_450. Arrays were stained with phycoerythrin-conjugated streptavidin [Molecular Probes, Eugene, OR] and hybridization signals were amplified using antibody amplification with goat IgG [Sigma-Aldrich] and anti-streptavidin biotinylated antibody [Vector Laboratories, Burlinga…	Images were scanned using a Genechip scanner 3000 [Affymetrix]	1) Controls: 2) Septic shock; 3) Sepsis; 4) SIRS; 5) SIRS resolved	Commercial Affymetrix Human Genome U133 Plus 2.0 GeneChip (Affymetrix, Santa Clara, CA). GeneChip CEL files were subjected to RMA normalization using the GeneSpring GX 7.1.	Standard Affymetrix internal control genes were used to check the quality of the assay by the signals of the 3' probe set to the 5' probe set of the internal control genes, GAPDH and beta-actin, with acceptable 3' to 5' ratios between 1 and 3. Eukaryotic Spike controls were used to determine that the hybridization of target RNA to the array occurred properly.	GeneSpring 7.2 (Agilent technologies Inc. Palo Alto, California) was used for normalization, clustering, filtering, and statistical analyses. The Raw CEL files were processed using the RMA (Robust Multichip Average) built in GeneSpring software. All the samples were then normalized to the median of the controls.	GPL570	Hector,R,Wong	hector.wong@cchmc.org	513-636-4259	513-636-4267	Division of Critical Care Medicine	CIncinnati Children's Hospital Medical Center	3333 Burnet Ave	Cincinnati	OH	45229-3039	USA	ftp://ftp.ncbi.nlm.nih.gov/geo/samples/GSM350nnn/GSM350196/suppl/GSM350196.CEL.gz	54675	Reanalyzed by: GSE119087
GSM350197	11-0051B_SIRS resolved_day3_134	GSM350197	Public on Dec 12 2008	Dec 10 2008	Aug 28 2018	RNA	1	SIRS resolved_day3	Homo sapiens	Whole blood from normal children and children with SIRS, sepsis, or septic shock.	Samples were not manipulated.	total RNA	Total RNA was extracted from whole blood using the PaxGene protocol.	Quality control steps: Total RNA was purified using RNeasy columns [Qiagen, Valencia, CA] according to the manufacturer鈥檚 directions and quality was assessed using an Agilent 2100 Bioanalyzer [Agilent Technologies, Inc., Palo Alto, CA].	biotin	120 ng of total RNA from 2 wild type [WT] and 4 beta-catenin knock-out [KO] pancreata at the 14.5 and 16.5 time points was amplified twice with the Arcturus RiboAmp kit [Arcturus Bioscience, Inc., Mountain View, CA] and cRNA was labeled with biotin-UTP, CTP using T7 RNA polymerase [Enzo Life Sciences, Inc., Farmingdale, NY].	9606	Create a hybridization cocktail for a single probe array that contains 0.05 ug/uL fragmented cRNA, 50 pM Control Oligonucleotide B2 (Affymetrix), 20X Eukaryotic Hybridization Controls (1.5 pM bioB, 5 pM bioC, 25 pM bioD, 100 pM cre) (Affymetrix), 0.1 mg/mL Herring Sperm DNA (Promega), 0.5 mg/mL Acetylated BSA (Invitrogen), and 1X Hybridization Buffer. Heat hybridization cocktail to 99掳C for 5 min…	Fluidics: Wash and Stain probe arrays using the Fluidics Station 450 (Affymetrix) utilizing the fluidics protocol EukGE-WS2v5_450. Arrays were stained with phycoerythrin-conjugated streptavidin [Molecular Probes, Eugene, OR] and hybridization signals were amplified using antibody amplification with goat IgG [Sigma-Aldrich] and anti-streptavidin biotinylated antibody [Vector Laboratories, Burlinga…	Images were scanned using a Genechip scanner 3000 [Affymetrix]	1) Controls: 2) Septic shock; 3) Sepsis; 4) SIRS; 5) SIRS resolved	Commercial Affymetrix Human Genome U133 Plus 2.0 GeneChip (Affymetrix, Santa Clara, CA). GeneChip CEL files were subjected to RMA normalization using the GeneSpring GX 7.1.	Standard Affymetrix internal control genes were used to check the quality of the assay by the signals of the 3' probe set to the 5' probe set of the internal control genes, GAPDH and beta-actin, with acceptable 3' to 5' ratios between 1 and 3. Eukaryotic Spike controls were used to determine that the hybridization of target RNA to the array occurred properly.	GeneSpring 7.2 (Agilent technologies Inc. Palo Alto, California) was used for normalization, clustering, filtering, and statistical analyses. The Raw CEL files were processed using the RMA (Robust Multichip Average) built in GeneSpring software. All the samples were then normalized to the median of the controls.	GPL570	Hector,R,Wong	hector.wong@cchmc.org	513-636-4259	513-636-4267	Division of Critical Care Medicine	CIncinnati Children's Hospital Medical Center	3333 Burnet Ave	Cincinnati	OH	45229-3039	USA	ftp://ftp.ncbi.nlm.nih.gov/geo/samples/GSM350nnn/GSM350197/suppl/GSM350197.CEL.gz	54675	Reanalyzed by: GSE119087
GSM350198	11-0058B_SIRS resolved_day3_140	GSM350198	Public on Dec 12 2008	Dec 10 2008	Aug 28 2018	RNA	1	SIRS resolved_day3	Homo sapiens	Whole blood from normal children and children with SIRS, sepsis, or septic shock.	Samples were not manipulated.	total RNA	Total RNA was extracted from whole blood using the PaxGene protocol.	Quality control steps: Total RNA was purified using RNeasy columns [Qiagen, Valencia, CA] according to the manufacturer鈥檚 directions and quality was assessed using an Agilent 2100 Bioanalyzer [Agilent Technologies, Inc., Palo Alto, CA].	biotin	120 ng of total RNA from 2 wild type [WT] and 4 beta-catenin knock-out [KO] pancreata at the 14.5 and 16.5 time points was amplified twice with the Arcturus RiboAmp kit [Arcturus Bioscience, Inc., Mountain View, CA] and cRNA was labeled with biotin-UTP, CTP using T7 RNA polymerase [Enzo Life Sciences, Inc., Farmingdale, NY].	9606	Create a hybridization cocktail for a single probe array that contains 0.05 ug/uL fragmented cRNA, 50 pM Control Oligonucleotide B2 (Affymetrix), 20X Eukaryotic Hybridization Controls (1.5 pM bioB, 5 pM bioC, 25 pM bioD, 100 pM cre) (Affymetrix), 0.1 mg/mL Herring Sperm DNA (Promega), 0.5 mg/mL Acetylated BSA (Invitrogen), and 1X Hybridization Buffer. Heat hybridization cocktail to 99掳C for 5 min…	Fluidics: Wash and Stain probe arrays using the Fluidics Station 450 (Affymetrix) utilizing the fluidics protocol EukGE-WS2v5_450. Arrays were stained with phycoerythrin-conjugated streptavidin [Molecular Probes, Eugene, OR] and hybridization signals were amplified using antibody amplification with goat IgG [Sigma-Aldrich] and anti-streptavidin biotinylated antibody [Vector Laboratories, Burlinga…	Images were scanned using a Genechip scanner 3000 [Affymetrix]	1) Controls: 2) Septic shock; 3) Sepsis; 4) SIRS; 5) SIRS resolved	Commercial Affymetrix Human Genome U133 Plus 2.0 GeneChip (Affymetrix, Santa Clara, CA). GeneChip CEL files were subjected to RMA normalization using the GeneSpring GX 7.1.	Standard Affymetrix internal control genes were used to check the quality of the assay by the signals of the 3' probe set to the 5' probe set of the internal control genes, GAPDH and beta-actin, with acceptable 3' to 5' ratios between 1 and 3. Eukaryotic Spike controls were used to determine that the hybridization of target RNA to the array occurred properly.	GeneSpring 7.2 (Agilent technologies Inc. Palo Alto, California) was used for normalization, clustering, filtering, and statistical analyses. The Raw CEL files were processed using the RMA (Robust Multichip Average) built in GeneSpring software. All the samples were then normalized to the median of the controls.	GPL570	Hector,R,Wong	hector.wong@cchmc.org	513-636-4259	513-636-4267	Division of Critical Care Medicine	CIncinnati Children's Hospital Medical Center	3333 Burnet Ave	Cincinnati	OH	45229-3039	USA	ftp://ftp.ncbi.nlm.nih.gov/geo/samples/GSM350nnn/GSM350198/suppl/GSM350198.CEL.gz	54675	Reanalyzed by: GSE119087
GSM350199	11-0060B_SIRS resolved_day3_141	GSM350199	Public on Dec 12 2008	Dec 10 2008	Aug 28 2018	RNA	1	SIRS resolved_day3	Homo sapiens	Whole blood from normal children and children with SIRS, sepsis, or septic shock.	Samples were not manipulated.	total RNA	Total RNA was extracted from whole blood using the PaxGene protocol.	Quality control steps: Total RNA was purified using RNeasy columns [Qiagen, Valencia, CA] according to the manufacturer鈥檚 directions and quality was assessed using an Agilent 2100 Bioanalyzer [Agilent Technologies, Inc., Palo Alto, CA].	biotin	120 ng of total RNA from 2 wild type [WT] and 4 beta-catenin knock-out [KO] pancreata at the 14.5 and 16.5 time points was amplified twice with the Arcturus RiboAmp kit [Arcturus Bioscience, Inc., Mountain View, CA] and cRNA was labeled with biotin-UTP, CTP using T7 RNA polymerase [Enzo Life Sciences, Inc., Farmingdale, NY].	9606	Create a hybridization cocktail for a single probe array that contains 0.05 ug/uL fragmented cRNA, 50 pM Control Oligonucleotide B2 (Affymetrix), 20X Eukaryotic Hybridization Controls (1.5 pM bioB, 5 pM bioC, 25 pM bioD, 100 pM cre) (Affymetrix), 0.1 mg/mL Herring Sperm DNA (Promega), 0.5 mg/mL Acetylated BSA (Invitrogen), and 1X Hybridization Buffer. Heat hybridization cocktail to 99掳C for 5 min…	Fluidics: Wash and Stain probe arrays using the Fluidics Station 450 (Affymetrix) utilizing the fluidics protocol EukGE-WS2v5_450. Arrays were stained with phycoerythrin-conjugated streptavidin [Molecular Probes, Eugene, OR] and hybridization signals were amplified using antibody amplification with goat IgG [Sigma-Aldrich] and anti-streptavidin biotinylated antibody [Vector Laboratories, Burlinga…	Images were scanned using a Genechip scanner 3000 [Affymetrix]	1) Controls: 2) Septic shock; 3) Sepsis; 4) SIRS; 5) SIRS resolved	Commercial Affymetrix Human Genome U133 Plus 2.0 GeneChip (Affymetrix, Santa Clara, CA). GeneChip CEL files were subjected to RMA normalization using the GeneSpring GX 7.1.	Standard Affymetrix internal control genes were used to check the quality of the assay by the signals of the 3' probe set to the 5' probe set of the internal control genes, GAPDH and beta-actin, with acceptable 3' to 5' ratios between 1 and 3. Eukaryotic Spike controls were used to determine that the hybridization of target RNA to the array occurred properly.	GeneSpring 7.2 (Agilent technologies Inc. Palo Alto, California) was used for normalization, clustering, filtering, and statistical analyses. The Raw CEL files were processed using the RMA (Robust Multichip Average) built in GeneSpring software. All the samples were then normalized to the median of the controls.	GPL570	Hector,R,Wong	hector.wong@cchmc.org	513-636-4259	513-636-4267	Division of Critical Care Medicine	CIncinnati Children's Hospital Medical Center	3333 Burnet Ave	Cincinnati	OH	45229-3039	USA	ftp://ftp.ncbi.nlm.nih.gov/geo/samples/GSM350nnn/GSM350199/suppl/GSM350199.CEL.gz	54675	Reanalyzed by: GSE119087
GSM350200	11-0001_SIRS resolved_day3_143	GSM350200	Public on Dec 12 2008	Dec 10 2008	Mar 18 2009	RNA	1	SIRS resolved_day3	Homo sapiens	Whole blood from normal children and children with SIRS, sepsis, or septic shock.	Samples were not manipulated.	total RNA	Total RNA was extracted from whole blood using the PaxGene protocol.	Quality control steps: Total RNA was purified using RNeasy columns [Qiagen, Valencia, CA] according to the manufacturer鈥檚 directions and quality was assessed using an Agilent 2100 Bioanalyzer [Agilent Technologies, Inc., Palo Alto, CA].	biotin	120 ng of total RNA from 2 wild type [WT] and 4 beta-catenin knock-out [KO] pancreata at the 14.5 and 16.5 time points was amplified twice with the Arcturus RiboAmp kit [Arcturus Bioscience, Inc., Mountain View, CA] and cRNA was labeled with biotin-UTP, CTP using T7 RNA polymerase [Enzo Life Sciences, Inc., Farmingdale, NY].	9606	Create a hybridization cocktail for a single probe array that contains 0.05 ug/uL fragmented cRNA, 50 pM Control Oligonucleotide B2 (Affymetrix), 20X Eukaryotic Hybridization Controls (1.5 pM bioB, 5 pM bioC, 25 pM bioD, 100 pM cre) (Affymetrix), 0.1 mg/mL Herring Sperm DNA (Promega), 0.5 mg/mL Acetylated BSA (Invitrogen), and 1X Hybridization Buffer. Heat hybridization cocktail to 99掳C for 5 min…	Fluidics: Wash and Stain probe arrays using the Fluidics Station 450 (Affymetrix) utilizing the fluidics protocol EukGE-WS2v5_450. Arrays were stained with phycoerythrin-conjugated streptavidin [Molecular Probes, Eugene, OR] and hybridization signals were amplified using antibody amplification with goat IgG [Sigma-Aldrich] and anti-streptavidin biotinylated antibody [Vector Laboratories, Burlinga…	Images were scanned using a Genechip scanner 3000 [Affymetrix]	1) Controls: 2) Septic shock; 3) Sepsis; 4) SIRS; 5) SIRS resolved	Commercial Affymetrix Human Genome U133 Plus 2.0 GeneChip (Affymetrix, Santa Clara, CA). GeneChip CEL files were subjected to RMA normalization using the GeneSpring GX 7.1.	Standard Affymetrix internal control genes were used to check the quality of the assay by the signals of the 3' probe set to the 5' probe set of the internal control genes, GAPDH and beta-actin, with acceptable 3' to 5' ratios between 1 and 3. Eukaryotic Spike controls were used to determine that the hybridization of target RNA to the array occurred properly.	GeneSpring 7.2 (Agilent technologies Inc. Palo Alto, California) was used for normalization, clustering, filtering, and statistical analyses. The Raw CEL files were processed using the RMA (Robust Multichip Average) built in GeneSpring software. All the samples were then normalized to the median of the controls.	GPL570	Hector,R,Wong	hector.wong@cchmc.org	513-636-4259	513-636-4267	Division of Critical Care Medicine	CIncinnati Children's Hospital Medical Center	3333 Burnet Ave	Cincinnati	OH	45229-3039	USA	ftp://ftp.ncbi.nlm.nih.gov/geo/samples/GSM350nnn/GSM350200/suppl/GSM350200.CEL.gz	54675
GSM350201	11-0016_SIRS resolved_day3_156	GSM350201	Public on Dec 12 2008	Dec 10 2008	Aug 28 2018	RNA	1	SIRS resolved_day3	Homo sapiens	Whole blood from normal children and children with SIRS, sepsis, or septic shock.	Samples were not manipulated.	total RNA	Total RNA was extracted from whole blood using the PaxGene protocol.	Quality control steps: Total RNA was purified using RNeasy columns [Qiagen, Valencia, CA] according to the manufacturer鈥檚 directions and quality was assessed using an Agilent 2100 Bioanalyzer [Agilent Technologies, Inc., Palo Alto, CA].	biotin	120 ng of total RNA from 2 wild type [WT] and 4 beta-catenin knock-out [KO] pancreata at the 14.5 and 16.5 time points was amplified twice with the Arcturus RiboAmp kit [Arcturus Bioscience, Inc., Mountain View, CA] and cRNA was labeled with biotin-UTP, CTP using T7 RNA polymerase [Enzo Life Sciences, Inc., Farmingdale, NY].	9606	Create a hybridization cocktail for a single probe array that contains 0.05 ug/uL fragmented cRNA, 50 pM Control Oligonucleotide B2 (Affymetrix), 20X Eukaryotic Hybridization Controls (1.5 pM bioB, 5 pM bioC, 25 pM bioD, 100 pM cre) (Affymetrix), 0.1 mg/mL Herring Sperm DNA (Promega), 0.5 mg/mL Acetylated BSA (Invitrogen), and 1X Hybridization Buffer. Heat hybridization cocktail to 99掳C for 5 min…	Fluidics: Wash and Stain probe arrays using the Fluidics Station 450 (Affymetrix) utilizing the fluidics protocol EukGE-WS2v5_450. Arrays were stained with phycoerythrin-conjugated streptavidin [Molecular Probes, Eugene, OR] and hybridization signals were amplified using antibody amplification with goat IgG [Sigma-Aldrich] and anti-streptavidin biotinylated antibody [Vector Laboratories, Burlinga…	Images were scanned using a Genechip scanner 3000 [Affymetrix]	1) Controls: 2) Septic shock; 3) Sepsis; 4) SIRS; 5) SIRS resolved	Commercial Affymetrix Human Genome U133 Plus 2.0 GeneChip (Affymetrix, Santa Clara, CA). GeneChip CEL files were subjected to RMA normalization using the GeneSpring GX 7.1.	Standard Affymetrix internal control genes were used to check the quality of the assay by the signals of the 3' probe set to the 5' probe set of the internal control genes, GAPDH and beta-actin, with acceptable 3' to 5' ratios between 1 and 3. Eukaryotic Spike controls were used to determine that the hybridization of target RNA to the array occurred properly.	GeneSpring 7.2 (Agilent technologies Inc. Palo Alto, California) was used for normalization, clustering, filtering, and statistical analyses. The Raw CEL files were processed using the RMA (Robust Multichip Average) built in GeneSpring software. All the samples were then normalized to the median of the controls.	GPL570	Hector,R,Wong	hector.wong@cchmc.org	513-636-4259	513-636-4267	Division of Critical Care Medicine	CIncinnati Children's Hospital Medical Center	3333 Burnet Ave	Cincinnati	OH	45229-3039	USA	ftp://ftp.ncbi.nlm.nih.gov/geo/samples/GSM350nnn/GSM350201/suppl/GSM350201.CEL.gz	54675	Reanalyzed by: GSE119087
GSM350202	11-0045B_SIRS resolved_day3_177	GSM350202	Public on Dec 12 2008	Dec 10 2008	Aug 28 2018	RNA	1	SIRS resolved_day3	Homo sapiens	Whole blood from normal children and children with SIRS, sepsis, or septic shock.	Samples were not manipulated.	total RNA	Total RNA was extracted from whole blood using the PaxGene protocol.	Quality control steps: Total RNA was purified using RNeasy columns [Qiagen, Valencia, CA] according to the manufacturer鈥檚 directions and quality was assessed using an Agilent 2100 Bioanalyzer [Agilent Technologies, Inc., Palo Alto, CA].	biotin	120 ng of total RNA from 2 wild type [WT] and 4 beta-catenin knock-out [KO] pancreata at the 14.5 and 16.5 time points was amplified twice with the Arcturus RiboAmp kit [Arcturus Bioscience, Inc., Mountain View, CA] and cRNA was labeled with biotin-UTP, CTP using T7 RNA polymerase [Enzo Life Sciences, Inc., Farmingdale, NY].	9606	Create a hybridization cocktail for a single probe array that contains 0.05 ug/uL fragmented cRNA, 50 pM Control Oligonucleotide B2 (Affymetrix), 20X Eukaryotic Hybridization Controls (1.5 pM bioB, 5 pM bioC, 25 pM bioD, 100 pM cre) (Affymetrix), 0.1 mg/mL Herring Sperm DNA (Promega), 0.5 mg/mL Acetylated BSA (Invitrogen), and 1X Hybridization Buffer. Heat hybridization cocktail to 99掳C for 5 min…	Fluidics: Wash and Stain probe arrays using the Fluidics Station 450 (Affymetrix) utilizing the fluidics protocol EukGE-WS2v5_450. Arrays were stained with phycoerythrin-conjugated streptavidin [Molecular Probes, Eugene, OR] and hybridization signals were amplified using antibody amplification with goat IgG [Sigma-Aldrich] and anti-streptavidin biotinylated antibody [Vector Laboratories, Burlinga…	Images were scanned using a Genechip scanner 3000 [Affymetrix]	1) Controls: 2) Septic shock; 3) Sepsis; 4) SIRS; 5) SIRS resolved	Commercial Affymetrix Human Genome U133 Plus 2.0 GeneChip (Affymetrix, Santa Clara, CA). GeneChip CEL files were subjected to RMA normalization using the GeneSpring GX 7.1.	Standard Affymetrix internal control genes were used to check the quality of the assay by the signals of the 3' probe set to the 5' probe set of the internal control genes, GAPDH and beta-actin, with acceptable 3' to 5' ratios between 1 and 3. Eukaryotic Spike controls were used to determine that the hybridization of target RNA to the array occurred properly.	GeneSpring 7.2 (Agilent technologies Inc. Palo Alto, California) was used for normalization, clustering, filtering, and statistical analyses. The Raw CEL files were processed using the RMA (Robust Multichip Average) built in GeneSpring software. All the samples were then normalized to the median of the controls.	GPL570	Hector,R,Wong	hector.wong@cchmc.org	513-636-4259	513-636-4267	Division of Critical Care Medicine	CIncinnati Children's Hospital Medical Center	3333 Burnet Ave	Cincinnati	OH	45229-3039	USA	ftp://ftp.ncbi.nlm.nih.gov/geo/samples/GSM350nnn/GSM350202/suppl/GSM350202.CEL.gz	54675	Reanalyzed by: GSE119087
GSM350203	11-0049B_SIRS resolved_day3_179	GSM350203	Public on Dec 12 2008	Dec 10 2008	Aug 28 2018	RNA	1	SIRS resolved_day3	Homo sapiens	Whole blood from normal children and children with SIRS, sepsis, or septic shock.	Samples were not manipulated.	total RNA	Total RNA was extracted from whole blood using the PaxGene protocol.	Quality control steps: Total RNA was purified using RNeasy columns [Qiagen, Valencia, CA] according to the manufacturer鈥檚 directions and quality was assessed using an Agilent 2100 Bioanalyzer [Agilent Technologies, Inc., Palo Alto, CA].	biotin	120 ng of total RNA from 2 wild type [WT] and 4 beta-catenin knock-out [KO] pancreata at the 14.5 and 16.5 time points was amplified twice with the Arcturus RiboAmp kit [Arcturus Bioscience, Inc., Mountain View, CA] and cRNA was labeled with biotin-UTP, CTP using T7 RNA polymerase [Enzo Life Sciences, Inc., Farmingdale, NY].	9606	Create a hybridization cocktail for a single probe array that contains 0.05 ug/uL fragmented cRNA, 50 pM Control Oligonucleotide B2 (Affymetrix), 20X Eukaryotic Hybridization Controls (1.5 pM bioB, 5 pM bioC, 25 pM bioD, 100 pM cre) (Affymetrix), 0.1 mg/mL Herring Sperm DNA (Promega), 0.5 mg/mL Acetylated BSA (Invitrogen), and 1X Hybridization Buffer. Heat hybridization cocktail to 99掳C for 5 min…	Fluidics: Wash and Stain probe arrays using the Fluidics Station 450 (Affymetrix) utilizing the fluidics protocol EukGE-WS2v5_450. Arrays were stained with phycoerythrin-conjugated streptavidin [Molecular Probes, Eugene, OR] and hybridization signals were amplified using antibody amplification with goat IgG [Sigma-Aldrich] and anti-streptavidin biotinylated antibody [Vector Laboratories, Burlinga…	Images were scanned using a Genechip scanner 3000 [Affymetrix]	1) Controls: 2) Septic shock; 3) Sepsis; 4) SIRS; 5) SIRS resolved	Commercial Affymetrix Human Genome U133 Plus 2.0 GeneChip (Affymetrix, Santa Clara, CA). GeneChip CEL files were subjected to RMA normalization using the GeneSpring GX 7.1.	Standard Affymetrix internal control genes were used to check the quality of the assay by the signals of the 3' probe set to the 5' probe set of the internal control genes, GAPDH and beta-actin, with acceptable 3' to 5' ratios between 1 and 3. Eukaryotic Spike controls were used to determine that the hybridization of target RNA to the array occurred properly.	GeneSpring 7.2 (Agilent technologies Inc. Palo Alto, California) was used for normalization, clustering, filtering, and statistical analyses. The Raw CEL files were processed using the RMA (Robust Multichip Average) built in GeneSpring software. All the samples were then normalized to the median of the controls.	GPL570	Hector,R,Wong	hector.wong@cchmc.org	513-636-4259	513-636-4267	Division of Critical Care Medicine	CIncinnati Children's Hospital Medical Center	3333 Burnet Ave	Cincinnati	OH	45229-3039	USA	ftp://ftp.ncbi.nlm.nih.gov/geo/samples/GSM350nnn/GSM350203/suppl/GSM350203.CEL.gz	54675	Reanalyzed by: GSE119087
GSM350204	11-0059B_SIRS resolved_day3_186	GSM350204	Public on Dec 12 2008	Dec 10 2008	Aug 28 2018	RNA	1	SIRS resolved_day3	Homo sapiens	Whole blood from normal children and children with SIRS, sepsis, or septic shock.	Samples were not manipulated.	total RNA	Total RNA was extracted from whole blood using the PaxGene protocol.	Quality control steps: Total RNA was purified using RNeasy columns [Qiagen, Valencia, CA] according to the manufacturer鈥檚 directions and quality was assessed using an Agilent 2100 Bioanalyzer [Agilent Technologies, Inc., Palo Alto, CA].	biotin	120 ng of total RNA from 2 wild type [WT] and 4 beta-catenin knock-out [KO] pancreata at the 14.5 and 16.5 time points was amplified twice with the Arcturus RiboAmp kit [Arcturus Bioscience, Inc., Mountain View, CA] and cRNA was labeled with biotin-UTP, CTP using T7 RNA polymerase [Enzo Life Sciences, Inc., Farmingdale, NY].	9606	Create a hybridization cocktail for a single probe array that contains 0.05 ug/uL fragmented cRNA, 50 pM Control Oligonucleotide B2 (Affymetrix), 20X Eukaryotic Hybridization Controls (1.5 pM bioB, 5 pM bioC, 25 pM bioD, 100 pM cre) (Affymetrix), 0.1 mg/mL Herring Sperm DNA (Promega), 0.5 mg/mL Acetylated BSA (Invitrogen), and 1X Hybridization Buffer. Heat hybridization cocktail to 99掳C for 5 min…	Fluidics: Wash and Stain probe arrays using the Fluidics Station 450 (Affymetrix) utilizing the fluidics protocol EukGE-WS2v5_450. Arrays were stained with phycoerythrin-conjugated streptavidin [Molecular Probes, Eugene, OR] and hybridization signals were amplified using antibody amplification with goat IgG [Sigma-Aldrich] and anti-streptavidin biotinylated antibody [Vector Laboratories, Burlinga…	Images were scanned using a Genechip scanner 3000 [Affymetrix]	1) Controls: 2) Septic shock; 3) Sepsis; 4) SIRS; 5) SIRS resolved	Commercial Affymetrix Human Genome U133 Plus 2.0 GeneChip (Affymetrix, Santa Clara, CA). GeneChip CEL files were subjected to RMA normalization using the GeneSpring GX 7.1.	Standard Affymetrix internal control genes were used to check the quality of the assay by the signals of the 3' probe set to the 5' probe set of the internal control genes, GAPDH and beta-actin, with acceptable 3' to 5' ratios between 1 and 3. Eukaryotic Spike controls were used to determine that the hybridization of target RNA to the array occurred properly.	GeneSpring 7.2 (Agilent technologies Inc. Palo Alto, California) was used for normalization, clustering, filtering, and statistical analyses. The Raw CEL files were processed using the RMA (Robust Multichip Average) built in GeneSpring software. All the samples were then normalized to the median of the controls.	GPL570	Hector,R,Wong	hector.wong@cchmc.org	513-636-4259	513-636-4267	Division of Critical Care Medicine	CIncinnati Children's Hospital Medical Center	3333 Burnet Ave	Cincinnati	OH	45229-3039	USA	ftp://ftp.ncbi.nlm.nih.gov/geo/samples/GSM350nnn/GSM350204/suppl/GSM350204.CEL.gz	54675	Reanalyzed by: GSE119087
GSM350205	14-0001B_SIRS resolved_day3_194	GSM350205	Public on Dec 12 2008	Dec 10 2008	Aug 28 2018	RNA	1	SIRS resolved_day3	Homo sapiens	Whole blood from normal children and children with SIRS, sepsis, or septic shock.	Samples were not manipulated.	total RNA	Total RNA was extracted from whole blood using the PaxGene protocol.	Quality control steps: Total RNA was purified using RNeasy columns [Qiagen, Valencia, CA] according to the manufacturer鈥檚 directions and quality was assessed using an Agilent 2100 Bioanalyzer [Agilent Technologies, Inc., Palo Alto, CA].	biotin	120 ng of total RNA from 2 wild type [WT] and 4 beta-catenin knock-out [KO] pancreata at the 14.5 and 16.5 time points was amplified twice with the Arcturus RiboAmp kit [Arcturus Bioscience, Inc., Mountain View, CA] and cRNA was labeled with biotin-UTP, CTP using T7 RNA polymerase [Enzo Life Sciences, Inc., Farmingdale, NY].	9606	Create a hybridization cocktail for a single probe array that contains 0.05 ug/uL fragmented cRNA, 50 pM Control Oligonucleotide B2 (Affymetrix), 20X Eukaryotic Hybridization Controls (1.5 pM bioB, 5 pM bioC, 25 pM bioD, 100 pM cre) (Affymetrix), 0.1 mg/mL Herring Sperm DNA (Promega), 0.5 mg/mL Acetylated BSA (Invitrogen), and 1X Hybridization Buffer. Heat hybridization cocktail to 99掳C for 5 min…	Fluidics: Wash and Stain probe arrays using the Fluidics Station 450 (Affymetrix) utilizing the fluidics protocol EukGE-WS2v5_450. Arrays were stained with phycoerythrin-conjugated streptavidin [Molecular Probes, Eugene, OR] and hybridization signals were amplified using antibody amplification with goat IgG [Sigma-Aldrich] and anti-streptavidin biotinylated antibody [Vector Laboratories, Burlinga…	Images were scanned using a Genechip scanner 3000 [Affymetrix]	1) Controls: 2) Septic shock; 3) Sepsis; 4) SIRS; 5) SIRS resolved	Commercial Affymetrix Human Genome U133 Plus 2.0 GeneChip (Affymetrix, Santa Clara, CA). GeneChip CEL files were subjected to RMA normalization using the GeneSpring GX 7.1.	Standard Affymetrix internal control genes were used to check the quality of the assay by the signals of the 3' probe set to the 5' probe set of the internal control genes, GAPDH and beta-actin, with acceptable 3' to 5' ratios between 1 and 3. Eukaryotic Spike controls were used to determine that the hybridization of target RNA to the array occurred properly.	GeneSpring 7.2 (Agilent technologies Inc. Palo Alto, California) was used for normalization, clustering, filtering, and statistical analyses. The Raw CEL files were processed using the RMA (Robust Multichip Average) built in GeneSpring software. All the samples were then normalized to the median of the controls.	GPL570	Hector,R,Wong	hector.wong@cchmc.org	513-636-4259	513-636-4267	Division of Critical Care Medicine	CIncinnati Children's Hospital Medical Center	3333 Burnet Ave	Cincinnati	OH	45229-3039	USA	ftp://ftp.ncbi.nlm.nih.gov/geo/samples/GSM350nnn/GSM350205/suppl/GSM350205.CEL.gz	54675	Reanalyzed by: GSE119087
GSM350206	11-0006_SIRS resolved_day3_198	GSM350206	Public on Dec 12 2008	Dec 10 2008	Aug 28 2018	RNA	1	SIRS resolved_day3	Homo sapiens	Whole blood from normal children and children with SIRS, sepsis, or septic shock.	Samples were not manipulated.	total RNA	Total RNA was extracted from whole blood using the PaxGene protocol.	Quality control steps: Total RNA was purified using RNeasy columns [Qiagen, Valencia, CA] according to the manufacturer鈥檚 directions and quality was assessed using an Agilent 2100 Bioanalyzer [Agilent Technologies, Inc., Palo Alto, CA].	biotin	120 ng of total RNA from 2 wild type [WT] and 4 beta-catenin knock-out [KO] pancreata at the 14.5 and 16.5 time points was amplified twice with the Arcturus RiboAmp kit [Arcturus Bioscience, Inc., Mountain View, CA] and cRNA was labeled with biotin-UTP, CTP using T7 RNA polymerase [Enzo Life Sciences, Inc., Farmingdale, NY].	9606	Create a hybridization cocktail for a single probe array that contains 0.05 ug/uL fragmented cRNA, 50 pM Control Oligonucleotide B2 (Affymetrix), 20X Eukaryotic Hybridization Controls (1.5 pM bioB, 5 pM bioC, 25 pM bioD, 100 pM cre) (Affymetrix), 0.1 mg/mL Herring Sperm DNA (Promega), 0.5 mg/mL Acetylated BSA (Invitrogen), and 1X Hybridization Buffer. Heat hybridization cocktail to 99掳C for 5 min…	Fluidics: Wash and Stain probe arrays using the Fluidics Station 450 (Affymetrix) utilizing the fluidics protocol EukGE-WS2v5_450. Arrays were stained with phycoerythrin-conjugated streptavidin [Molecular Probes, Eugene, OR] and hybridization signals were amplified using antibody amplification with goat IgG [Sigma-Aldrich] and anti-streptavidin biotinylated antibody [Vector Laboratories, Burlinga…	Images were scanned using a Genechip scanner 3000 [Affymetrix]	1) Controls: 2) Septic shock; 3) Sepsis; 4) SIRS; 5) SIRS resolved	Commercial Affymetrix Human Genome U133 Plus 2.0 GeneChip (Affymetrix, Santa Clara, CA). GeneChip CEL files were subjected to RMA normalization using the GeneSpring GX 7.1.	Standard Affymetrix internal control genes were used to check the quality of the assay by the signals of the 3' probe set to the 5' probe set of the internal control genes, GAPDH and beta-actin, with acceptable 3' to 5' ratios between 1 and 3. Eukaryotic Spike controls were used to determine that the hybridization of target RNA to the array occurred properly.	GeneSpring 7.2 (Agilent technologies Inc. Palo Alto, California) was used for normalization, clustering, filtering, and statistical analyses. The Raw CEL files were processed using the RMA (Robust Multichip Average) built in GeneSpring software. All the samples were then normalized to the median of the controls.	GPL570	Hector,R,Wong	hector.wong@cchmc.org	513-636-4259	513-636-4267	Division of Critical Care Medicine	CIncinnati Children's Hospital Medical Center	3333 Burnet Ave	Cincinnati	OH	45229-3039	USA	ftp://ftp.ncbi.nlm.nih.gov/geo/samples/GSM350nnn/GSM350206/suppl/GSM350206.CEL.gz	54675	Reanalyzed by: GSE119087
GSM350207	10-0002_SIRS resolved_day3_225	GSM350207	Public on Dec 12 2008	Dec 10 2008	Aug 28 2018	RNA	1	SIRS resolved_day3	Homo sapiens	Whole blood from normal children and children with SIRS, sepsis, or septic shock.	Samples were not manipulated.	total RNA	Total RNA was extracted from whole blood using the PaxGene protocol.	Quality control steps: Total RNA was purified using RNeasy columns [Qiagen, Valencia, CA] according to the manufacturer鈥檚 directions and quality was assessed using an Agilent 2100 Bioanalyzer [Agilent Technologies, Inc., Palo Alto, CA].	biotin	120 ng of total RNA from 2 wild type [WT] and 4 beta-catenin knock-out [KO] pancreata at the 14.5 and 16.5 time points was amplified twice with the Arcturus RiboAmp kit [Arcturus Bioscience, Inc., Mountain View, CA] and cRNA was labeled with biotin-UTP, CTP using T7 RNA polymerase [Enzo Life Sciences, Inc., Farmingdale, NY].	9606	Create a hybridization cocktail for a single probe array that contains 0.05 ug/uL fragmented cRNA, 50 pM Control Oligonucleotide B2 (Affymetrix), 20X Eukaryotic Hybridization Controls (1.5 pM bioB, 5 pM bioC, 25 pM bioD, 100 pM cre) (Affymetrix), 0.1 mg/mL Herring Sperm DNA (Promega), 0.5 mg/mL Acetylated BSA (Invitrogen), and 1X Hybridization Buffer. Heat hybridization cocktail to 99掳C for 5 min…	Fluidics: Wash and Stain probe arrays using the Fluidics Station 450 (Affymetrix) utilizing the fluidics protocol EukGE-WS2v5_450. Arrays were stained with phycoerythrin-conjugated streptavidin [Molecular Probes, Eugene, OR] and hybridization signals were amplified using antibody amplification with goat IgG [Sigma-Aldrich] and anti-streptavidin biotinylated antibody [Vector Laboratories, Burlinga…	Images were scanned using a Genechip scanner 3000 [Affymetrix]	1) Controls: 2) Septic shock; 3) Sepsis; 4) SIRS; 5) SIRS resolved	Commercial Affymetrix Human Genome U133 Plus 2.0 GeneChip (Affymetrix, Santa Clara, CA). GeneChip CEL files were subjected to RMA normalization using the GeneSpring GX 7.1.	Standard Affymetrix internal control genes were used to check the quality of the assay by the signals of the 3' probe set to the 5' probe set of the internal control genes, GAPDH and beta-actin, with acceptable 3' to 5' ratios between 1 and 3. Eukaryotic Spike controls were used to determine that the hybridization of target RNA to the array occurred properly.	GeneSpring 7.2 (Agilent technologies Inc. Palo Alto, California) was used for normalization, clustering, filtering, and statistical analyses. The Raw CEL files were processed using the RMA (Robust Multichip Average) built in GeneSpring software. All the samples were then normalized to the median of the controls.	GPL570	Hector,R,Wong	hector.wong@cchmc.org	513-636-4259	513-636-4267	Division of Critical Care Medicine	CIncinnati Children's Hospital Medical Center	3333 Burnet Ave	Cincinnati	OH	45229-3039	USA	ftp://ftp.ncbi.nlm.nih.gov/geo/samples/GSM350nnn/GSM350207/suppl/GSM350207.CEL.gz	54675	Reanalyzed by: GSE119087
GSM350208	01-0038A_Sepsis_day1_4	GSM350208	Public on Dec 12 2008	Dec 10 2008	Aug 28 2018	RNA	1	Sepsis_day3	Homo sapiens	Whole blood from normal children and children with SIRS, sepsis, or septic shock.	Samples were not manipulated.	total RNA	Total RNA was extracted from whole blood using the PaxGene protocol.	Quality control steps: Total RNA was purified using RNeasy columns [Qiagen, Valencia, CA] according to the manufacturer鈥檚 directions and quality was assessed using an Agilent 2100 Bioanalyzer [Agilent Technologies, Inc., Palo Alto, CA].	biotin	120 ng of total RNA from 2 wild type [WT] and 4 beta-catenin knock-out [KO] pancreata at the 14.5 and 16.5 time points was amplified twice with the Arcturus RiboAmp kit [Arcturus Bioscience, Inc., Mountain View, CA] and cRNA was labeled with biotin-UTP, CTP using T7 RNA polymerase [Enzo Life Sciences, Inc., Farmingdale, NY].	9606	Create a hybridization cocktail for a single probe array that contains 0.05 ug/uL fragmented cRNA, 50 pM Control Oligonucleotide B2 (Affymetrix), 20X Eukaryotic Hybridization Controls (1.5 pM bioB, 5 pM bioC, 25 pM bioD, 100 pM cre) (Affymetrix), 0.1 mg/mL Herring Sperm DNA (Promega), 0.5 mg/mL Acetylated BSA (Invitrogen), and 1X Hybridization Buffer. Heat hybridization cocktail to 99掳C for 5 min…	Fluidics: Wash and Stain probe arrays using the Fluidics Station 450 (Affymetrix) utilizing the fluidics protocol EukGE-WS2v5_450. Arrays were stained with phycoerythrin-conjugated streptavidin [Molecular Probes, Eugene, OR] and hybridization signals were amplified using antibody amplification with goat IgG [Sigma-Aldrich] and anti-streptavidin biotinylated antibody [Vector Laboratories, Burlinga…	Images were scanned using a Genechip scanner 3000 [Affymetrix]	1) Controls: 2) Septic shock; 3) Sepsis; 4) SIRS; 5) SIRS resolved	Commercial Affymetrix Human Genome U133 Plus 2.0 GeneChip (Affymetrix, Santa Clara, CA). GeneChip CEL files were subjected to RMA normalization using the GeneSpring GX 7.1.	Standard Affymetrix internal control genes were used to check the quality of the assay by the signals of the 3' probe set to the 5' probe set of the internal control genes, GAPDH and beta-actin, with acceptable 3' to 5' ratios between 1 and 3. Eukaryotic Spike controls were used to determine that the hybridization of target RNA to the array occurred properly.	GeneSpring 7.2 (Agilent technologies Inc. Palo Alto, California) was used for normalization, clustering, filtering, and statistical analyses. The Raw CEL files were processed using the RMA (Robust Multichip Average) built in GeneSpring software. All the samples were then normalized to the median of the controls.	GPL570	Hector,R,Wong	hector.wong@cchmc.org	513-636-4259	513-636-4267	Division of Critical Care Medicine	CIncinnati Children's Hospital Medical Center	3333 Burnet Ave	Cincinnati	OH	45229-3039	USA	ftp://ftp.ncbi.nlm.nih.gov/geo/samples/GSM350nnn/GSM350208/suppl/GSM350208.CEL.gz	54675	Reanalyzed by: GSM1617613	Reanalyzed by: GSE119087
GSM350209	01-0043A_Sepsis_day1_7	GSM350209	Public on Dec 12 2008	Dec 10 2008	Mar 18 2009	RNA	1	Sepsis_day3	Homo sapiens	Whole blood from normal children and children with SIRS, sepsis, or septic shock.	Samples were not manipulated.	total RNA	Total RNA was extracted from whole blood using the PaxGene protocol.	Quality control steps: Total RNA was purified using RNeasy columns [Qiagen, Valencia, CA] according to the manufacturer鈥檚 directions and quality was assessed using an Agilent 2100 Bioanalyzer [Agilent Technologies, Inc., Palo Alto, CA].	biotin	120 ng of total RNA from 2 wild type [WT] and 4 beta-catenin knock-out [KO] pancreata at the 14.5 and 16.5 time points was amplified twice with the Arcturus RiboAmp kit [Arcturus Bioscience, Inc., Mountain View, CA] and cRNA was labeled with biotin-UTP, CTP using T7 RNA polymerase [Enzo Life Sciences, Inc., Farmingdale, NY].	9606	Create a hybridization cocktail for a single probe array that contains 0.05 ug/uL fragmented cRNA, 50 pM Control Oligonucleotide B2 (Affymetrix), 20X Eukaryotic Hybridization Controls (1.5 pM bioB, 5 pM bioC, 25 pM bioD, 100 pM cre) (Affymetrix), 0.1 mg/mL Herring Sperm DNA (Promega), 0.5 mg/mL Acetylated BSA (Invitrogen), and 1X Hybridization Buffer. Heat hybridization cocktail to 99掳C for 5 min…	Fluidics: Wash and Stain probe arrays using the Fluidics Station 450 (Affymetrix) utilizing the fluidics protocol EukGE-WS2v5_450. Arrays were stained with phycoerythrin-conjugated streptavidin [Molecular Probes, Eugene, OR] and hybridization signals were amplified using antibody amplification with goat IgG [Sigma-Aldrich] and anti-streptavidin biotinylated antibody [Vector Laboratories, Burlinga…	Images were scanned using a Genechip scanner 3000 [Affymetrix]	1) Controls: 2) Septic shock; 3) Sepsis; 4) SIRS; 5) SIRS resolved	Commercial Affymetrix Human Genome U133 Plus 2.0 GeneChip (Affymetrix, Santa Clara, CA). GeneChip CEL files were subjected to RMA normalization using the GeneSpring GX 7.1.	Standard Affymetrix internal control genes were used to check the quality of the assay by the signals of the 3' probe set to the 5' probe set of the internal control genes, GAPDH and beta-actin, with acceptable 3' to 5' ratios between 1 and 3. Eukaryotic Spike controls were used to determine that the hybridization of target RNA to the array occurred properly.	GeneSpring 7.2 (Agilent technologies Inc. Palo Alto, California) was used for normalization, clustering, filtering, and statistical analyses. The Raw CEL files were processed using the RMA (Robust Multichip Average) built in GeneSpring software. All the samples were then normalized to the median of the controls.	GPL570	Hector,R,Wong	hector.wong@cchmc.org	513-636-4259	513-636-4267	Division of Critical Care Medicine	CIncinnati Children's Hospital Medical Center	3333 Burnet Ave	Cincinnati	OH	45229-3039	USA	ftp://ftp.ncbi.nlm.nih.gov/geo/samples/GSM350nnn/GSM350209/suppl/GSM350209.CEL.gz	54675
GSM350210	01-0027_Sepsis_day1_35	GSM350210	Public on Dec 12 2008	Dec 10 2008	Aug 28 2018	RNA	1	Sepsis_day3	Homo sapiens	Whole blood from normal children and children with SIRS, sepsis, or septic shock.	Samples were not manipulated.	total RNA	Total RNA was extracted from whole blood using the PaxGene protocol.	Quality control steps: Total RNA was purified using RNeasy columns [Qiagen, Valencia, CA] according to the manufacturer鈥檚 directions and quality was assessed using an Agilent 2100 Bioanalyzer [Agilent Technologies, Inc., Palo Alto, CA].	biotin	120 ng of total RNA from 2 wild type [WT] and 4 beta-catenin knock-out [KO] pancreata at the 14.5 and 16.5 time points was amplified twice with the Arcturus RiboAmp kit [Arcturus Bioscience, Inc., Mountain View, CA] and cRNA was labeled with biotin-UTP, CTP using T7 RNA polymerase [Enzo Life Sciences, Inc., Farmingdale, NY].	9606	Create a hybridization cocktail for a single probe array that contains 0.05 ug/uL fragmented cRNA, 50 pM Control Oligonucleotide B2 (Affymetrix), 20X Eukaryotic Hybridization Controls (1.5 pM bioB, 5 pM bioC, 25 pM bioD, 100 pM cre) (Affymetrix), 0.1 mg/mL Herring Sperm DNA (Promega), 0.5 mg/mL Acetylated BSA (Invitrogen), and 1X Hybridization Buffer. Heat hybridization cocktail to 99掳C for 5 min…	Fluidics: Wash and Stain probe arrays using the Fluidics Station 450 (Affymetrix) utilizing the fluidics protocol EukGE-WS2v5_450. Arrays were stained with phycoerythrin-conjugated streptavidin [Molecular Probes, Eugene, OR] and hybridization signals were amplified using antibody amplification with goat IgG [Sigma-Aldrich] and anti-streptavidin biotinylated antibody [Vector Laboratories, Burlinga…	Images were scanned using a Genechip scanner 3000 [Affymetrix]	1) Controls: 2) Septic shock; 3) Sepsis; 4) SIRS; 5) SIRS resolved	Commercial Affymetrix Human Genome U133 Plus 2.0 GeneChip (Affymetrix, Santa Clara, CA). GeneChip CEL files were subjected to RMA normalization using the GeneSpring GX 7.1.	Standard Affymetrix internal control genes were used to check the quality of the assay by the signals of the 3' probe set to the 5' probe set of the internal control genes, GAPDH and beta-actin, with acceptable 3' to 5' ratios between 1 and 3. Eukaryotic Spike controls were used to determine that the hybridization of target RNA to the array occurred properly.	GeneSpring 7.2 (Agilent technologies Inc. Palo Alto, California) was used for normalization, clustering, filtering, and statistical analyses. The Raw CEL files were processed using the RMA (Robust Multichip Average) built in GeneSpring software. All the samples were then normalized to the median of the controls.	GPL570	Hector,R,Wong	hector.wong@cchmc.org	513-636-4259	513-636-4267	Division of Critical Care Medicine	CIncinnati Children's Hospital Medical Center	3333 Burnet Ave	Cincinnati	OH	45229-3039	USA	ftp://ftp.ncbi.nlm.nih.gov/geo/samples/GSM350nnn/GSM350210/suppl/GSM350210.CEL.gz	54675	Reanalyzed by: GSE119087
GSM350211	01-0046A_Sepsis_day1_45	GSM350211	Public on Dec 12 2008	Dec 10 2008	Aug 28 2018	RNA	1	Sepsis_day3	Homo sapiens	Whole blood from normal children and children with SIRS, sepsis, or septic shock.	Samples were not manipulated.	total RNA	Total RNA was extracted from whole blood using the PaxGene protocol.	Quality control steps: Total RNA was purified using RNeasy columns [Qiagen, Valencia, CA] according to the manufacturer鈥檚 directions and quality was assessed using an Agilent 2100 Bioanalyzer [Agilent Technologies, Inc., Palo Alto, CA].	biotin	120 ng of total RNA from 2 wild type [WT] and 4 beta-catenin knock-out [KO] pancreata at the 14.5 and 16.5 time points was amplified twice with the Arcturus RiboAmp kit [Arcturus Bioscience, Inc., Mountain View, CA] and cRNA was labeled with biotin-UTP, CTP using T7 RNA polymerase [Enzo Life Sciences, Inc., Farmingdale, NY].	9606	Create a hybridization cocktail for a single probe array that contains 0.05 ug/uL fragmented cRNA, 50 pM Control Oligonucleotide B2 (Affymetrix), 20X Eukaryotic Hybridization Controls (1.5 pM bioB, 5 pM bioC, 25 pM bioD, 100 pM cre) (Affymetrix), 0.1 mg/mL Herring Sperm DNA (Promega), 0.5 mg/mL Acetylated BSA (Invitrogen), and 1X Hybridization Buffer. Heat hybridization cocktail to 99掳C for 5 min…	Fluidics: Wash and Stain probe arrays using the Fluidics Station 450 (Affymetrix) utilizing the fluidics protocol EukGE-WS2v5_450. Arrays were stained with phycoerythrin-conjugated streptavidin [Molecular Probes, Eugene, OR] and hybridization signals were amplified using antibody amplification with goat IgG [Sigma-Aldrich] and anti-streptavidin biotinylated antibody [Vector Laboratories, Burlinga…	Images were scanned using a Genechip scanner 3000 [Affymetrix]	1) Controls: 2) Septic shock; 3) Sepsis; 4) SIRS; 5) SIRS resolved	Commercial Affymetrix Human Genome U133 Plus 2.0 GeneChip (Affymetrix, Santa Clara, CA). GeneChip CEL files were subjected to RMA normalization using the GeneSpring GX 7.1.	Standard Affymetrix internal control genes were used to check the quality of the assay by the signals of the 3' probe set to the 5' probe set of the internal control genes, GAPDH and beta-actin, with acceptable 3' to 5' ratios between 1 and 3. Eukaryotic Spike controls were used to determine that the hybridization of target RNA to the array occurred properly.	GeneSpring 7.2 (Agilent technologies Inc. Palo Alto, California) was used for normalization, clustering, filtering, and statistical analyses. The Raw CEL files were processed using the RMA (Robust Multichip Average) built in GeneSpring software. All the samples were then normalized to the median of the controls.	GPL570	Hector,R,Wong	hector.wong@cchmc.org	513-636-4259	513-636-4267	Division of Critical Care Medicine	CIncinnati Children's Hospital Medical Center	3333 Burnet Ave	Cincinnati	OH	45229-3039	USA	ftp://ftp.ncbi.nlm.nih.gov/geo/samples/GSM350nnn/GSM350211/suppl/GSM350211.CEL.gz	54675	Reanalyzed by: GSM1617614	Reanalyzed by: GSE119087
GSM350212	01-0055A_Sepsis_day1_57	GSM350212	Public on Dec 12 2008	Dec 10 2008	Aug 28 2018	RNA	1	Sepsis_day3	Homo sapiens	Whole blood from normal children and children with SIRS, sepsis, or septic shock.	Samples were not manipulated.	total RNA	Total RNA was extracted from whole blood using the PaxGene protocol.	Quality control steps: Total RNA was purified using RNeasy columns [Qiagen, Valencia, CA] according to the manufacturer鈥檚 directions and quality was assessed using an Agilent 2100 Bioanalyzer [Agilent Technologies, Inc., Palo Alto, CA].	biotin	120 ng of total RNA from 2 wild type [WT] and 4 beta-catenin knock-out [KO] pancreata at the 14.5 and 16.5 time points was amplified twice with the Arcturus RiboAmp kit [Arcturus Bioscience, Inc., Mountain View, CA] and cRNA was labeled with biotin-UTP, CTP using T7 RNA polymerase [Enzo Life Sciences, Inc., Farmingdale, NY].	9606	Create a hybridization cocktail for a single probe array that contains 0.05 ug/uL fragmented cRNA, 50 pM Control Oligonucleotide B2 (Affymetrix), 20X Eukaryotic Hybridization Controls (1.5 pM bioB, 5 pM bioC, 25 pM bioD, 100 pM cre) (Affymetrix), 0.1 mg/mL Herring Sperm DNA (Promega), 0.5 mg/mL Acetylated BSA (Invitrogen), and 1X Hybridization Buffer. Heat hybridization cocktail to 99掳C for 5 min…	Fluidics: Wash and Stain probe arrays using the Fluidics Station 450 (Affymetrix) utilizing the fluidics protocol EukGE-WS2v5_450. Arrays were stained with phycoerythrin-conjugated streptavidin [Molecular Probes, Eugene, OR] and hybridization signals were amplified using antibody amplification with goat IgG [Sigma-Aldrich] and anti-streptavidin biotinylated antibody [Vector Laboratories, Burlinga…	Images were scanned using a Genechip scanner 3000 [Affymetrix]	1) Controls: 2) Septic shock; 3) Sepsis; 4) SIRS; 5) SIRS resolved	Commercial Affymetrix Human Genome U133 Plus 2.0 GeneChip (Affymetrix, Santa Clara, CA). GeneChip CEL files were subjected to RMA normalization using the GeneSpring GX 7.1.	Standard Affymetrix internal control genes were used to check the quality of the assay by the signals of the 3' probe set to the 5' probe set of the internal control genes, GAPDH and beta-actin, with acceptable 3' to 5' ratios between 1 and 3. Eukaryotic Spike controls were used to determine that the hybridization of target RNA to the array occurred properly.	GeneSpring 7.2 (Agilent technologies Inc. Palo Alto, California) was used for normalization, clustering, filtering, and statistical analyses. The Raw CEL files were processed using the RMA (Robust Multichip Average) built in GeneSpring software. All the samples were then normalized to the median of the controls.	GPL570	Hector,R,Wong	hector.wong@cchmc.org	513-636-4259	513-636-4267	Division of Critical Care Medicine	CIncinnati Children's Hospital Medical Center	3333 Burnet Ave	Cincinnati	OH	45229-3039	USA	ftp://ftp.ncbi.nlm.nih.gov/geo/samples/GSM350nnn/GSM350212/suppl/GSM350212.CEL.gz	54675	Reanalyzed by: GSM1617615	Reanalyzed by: GSE119087
GSM350213	03-0001A_Sepsis_day1_64	GSM350213	Public on Dec 12 2008	Dec 10 2008	Aug 28 2018	RNA	1	Sepsis_day3	Homo sapiens	Whole blood from normal children and children with SIRS, sepsis, or septic shock.	Samples were not manipulated.	total RNA	Total RNA was extracted from whole blood using the PaxGene protocol.	Quality control steps: Total RNA was purified using RNeasy columns [Qiagen, Valencia, CA] according to the manufacturer鈥檚 directions and quality was assessed using an Agilent 2100 Bioanalyzer [Agilent Technologies, Inc., Palo Alto, CA].	biotin	120 ng of total RNA from 2 wild type [WT] and 4 beta-catenin knock-out [KO] pancreata at the 14.5 and 16.5 time points was amplified twice with the Arcturus RiboAmp kit [Arcturus Bioscience, Inc., Mountain View, CA] and cRNA was labeled with biotin-UTP, CTP using T7 RNA polymerase [Enzo Life Sciences, Inc., Farmingdale, NY].	9606	Create a hybridization cocktail for a single probe array that contains 0.05 ug/uL fragmented cRNA, 50 pM Control Oligonucleotide B2 (Affymetrix), 20X Eukaryotic Hybridization Controls (1.5 pM bioB, 5 pM bioC, 25 pM bioD, 100 pM cre) (Affymetrix), 0.1 mg/mL Herring Sperm DNA (Promega), 0.5 mg/mL Acetylated BSA (Invitrogen), and 1X Hybridization Buffer. Heat hybridization cocktail to 99掳C for 5 min…	Fluidics: Wash and Stain probe arrays using the Fluidics Station 450 (Affymetrix) utilizing the fluidics protocol EukGE-WS2v5_450. Arrays were stained with phycoerythrin-conjugated streptavidin [Molecular Probes, Eugene, OR] and hybridization signals were amplified using antibody amplification with goat IgG [Sigma-Aldrich] and anti-streptavidin biotinylated antibody [Vector Laboratories, Burlinga…	Images were scanned using a Genechip scanner 3000 [Affymetrix]	1) Controls: 2) Septic shock; 3) Sepsis; 4) SIRS; 5) SIRS resolved	Commercial Affymetrix Human Genome U133 Plus 2.0 GeneChip (Affymetrix, Santa Clara, CA). GeneChip CEL files were subjected to RMA normalization using the GeneSpring GX 7.1.	Standard Affymetrix internal control genes were used to check the quality of the assay by the signals of the 3' probe set to the 5' probe set of the internal control genes, GAPDH and beta-actin, with acceptable 3' to 5' ratios between 1 and 3. Eukaryotic Spike controls were used to determine that the hybridization of target RNA to the array occurred properly.	GeneSpring 7.2 (Agilent technologies Inc. Palo Alto, California) was used for normalization, clustering, filtering, and statistical analyses. The Raw CEL files were processed using the RMA (Robust Multichip Average) built in GeneSpring software. All the samples were then normalized to the median of the controls.	GPL570	Hector,R,Wong	hector.wong@cchmc.org	513-636-4259	513-636-4267	Division of Critical Care Medicine	CIncinnati Children's Hospital Medical Center	3333 Burnet Ave	Cincinnati	OH	45229-3039	USA	ftp://ftp.ncbi.nlm.nih.gov/geo/samples/GSM350nnn/GSM350213/suppl/GSM350213.CEL.gz	54675	Reanalyzed by: GSM1617616	Reanalyzed by: GSE119087
GSM350214	04-0007A_Sepsis_day1_65	GSM350214	Public on Dec 12 2008	Dec 10 2008	Aug 28 2018	RNA	1	Sepsis_day3	Homo sapiens	Whole blood from normal children and children with SIRS, sepsis, or septic shock.	Samples were not manipulated.	total RNA	Total RNA was extracted from whole blood using the PaxGene protocol.	Quality control steps: Total RNA was purified using RNeasy columns [Qiagen, Valencia, CA] according to the manufacturer鈥檚 directions and quality was assessed using an Agilent 2100 Bioanalyzer [Agilent Technologies, Inc., Palo Alto, CA].	biotin	120 ng of total RNA from 2 wild type [WT] and 4 beta-catenin knock-out [KO] pancreata at the 14.5 and 16.5 time points was amplified twice with the Arcturus RiboAmp kit [Arcturus Bioscience, Inc., Mountain View, CA] and cRNA was labeled with biotin-UTP, CTP using T7 RNA polymerase [Enzo Life Sciences, Inc., Farmingdale, NY].	9606	Create a hybridization cocktail for a single probe array that contains 0.05 ug/uL fragmented cRNA, 50 pM Control Oligonucleotide B2 (Affymetrix), 20X Eukaryotic Hybridization Controls (1.5 pM bioB, 5 pM bioC, 25 pM bioD, 100 pM cre) (Affymetrix), 0.1 mg/mL Herring Sperm DNA (Promega), 0.5 mg/mL Acetylated BSA (Invitrogen), and 1X Hybridization Buffer. Heat hybridization cocktail to 99掳C for 5 min…	Fluidics: Wash and Stain probe arrays using the Fluidics Station 450 (Affymetrix) utilizing the fluidics protocol EukGE-WS2v5_450. Arrays were stained with phycoerythrin-conjugated streptavidin [Molecular Probes, Eugene, OR] and hybridization signals were amplified using antibody amplification with goat IgG [Sigma-Aldrich] and anti-streptavidin biotinylated antibody [Vector Laboratories, Burlinga…	Images were scanned using a Genechip scanner 3000 [Affymetrix]	1) Controls: 2) Septic shock; 3) Sepsis; 4) SIRS; 5) SIRS resolved	Commercial Affymetrix Human Genome U133 Plus 2.0 GeneChip (Affymetrix, Santa Clara, CA). GeneChip CEL files were subjected to RMA normalization using the GeneSpring GX 7.1.	Standard Affymetrix internal control genes were used to check the quality of the assay by the signals of the 3' probe set to the 5' probe set of the internal control genes, GAPDH and beta-actin, with acceptable 3' to 5' ratios between 1 and 3. Eukaryotic Spike controls were used to determine that the hybridization of target RNA to the array occurred properly.	GeneSpring 7.2 (Agilent technologies Inc. Palo Alto, California) was used for normalization, clustering, filtering, and statistical analyses. The Raw CEL files were processed using the RMA (Robust Multichip Average) built in GeneSpring software. All the samples were then normalized to the median of the controls.	GPL570	Hector,R,Wong	hector.wong@cchmc.org	513-636-4259	513-636-4267	Division of Critical Care Medicine	CIncinnati Children's Hospital Medical Center	3333 Burnet Ave	Cincinnati	OH	45229-3039	USA	ftp://ftp.ncbi.nlm.nih.gov/geo/samples/GSM350nnn/GSM350214/suppl/GSM350214.CEL.gz	54675	Reanalyzed by: GSM1617617	Reanalyzed by: GSE119087
GSM350215	05-0002_Sepsis_day1_73	GSM350215	Public on Dec 12 2008	Dec 10 2008	Aug 28 2018	RNA	1	Sepsis_day3	Homo sapiens	Whole blood from normal children and children with SIRS, sepsis, or septic shock.	Samples were not manipulated.	total RNA	Total RNA was extracted from whole blood using the PaxGene protocol.	Quality control steps: Total RNA was purified using RNeasy columns [Qiagen, Valencia, CA] according to the manufacturer鈥檚 directions and quality was assessed using an Agilent 2100 Bioanalyzer [Agilent Technologies, Inc., Palo Alto, CA].	biotin	120 ng of total RNA from 2 wild type [WT] and 4 beta-catenin knock-out [KO] pancreata at the 14.5 and 16.5 time points was amplified twice with the Arcturus RiboAmp kit [Arcturus Bioscience, Inc., Mountain View, CA] and cRNA was labeled with biotin-UTP, CTP using T7 RNA polymerase [Enzo Life Sciences, Inc., Farmingdale, NY].	9606	Create a hybridization cocktail for a single probe array that contains 0.05 ug/uL fragmented cRNA, 50 pM Control Oligonucleotide B2 (Affymetrix), 20X Eukaryotic Hybridization Controls (1.5 pM bioB, 5 pM bioC, 25 pM bioD, 100 pM cre) (Affymetrix), 0.1 mg/mL Herring Sperm DNA (Promega), 0.5 mg/mL Acetylated BSA (Invitrogen), and 1X Hybridization Buffer. Heat hybridization cocktail to 99掳C for 5 min…	Fluidics: Wash and Stain probe arrays using the Fluidics Station 450 (Affymetrix) utilizing the fluidics protocol EukGE-WS2v5_450. Arrays were stained with phycoerythrin-conjugated streptavidin [Molecular Probes, Eugene, OR] and hybridization signals were amplified using antibody amplification with goat IgG [Sigma-Aldrich] and anti-streptavidin biotinylated antibody [Vector Laboratories, Burlinga…	Images were scanned using a Genechip scanner 3000 [Affymetrix]	1) Controls: 2) Septic shock; 3) Sepsis; 4) SIRS; 5) SIRS resolved	Commercial Affymetrix Human Genome U133 Plus 2.0 GeneChip (Affymetrix, Santa Clara, CA). GeneChip CEL files were subjected to RMA normalization using the GeneSpring GX 7.1.	Standard Affymetrix internal control genes were used to check the quality of the assay by the signals of the 3' probe set to the 5' probe set of the internal control genes, GAPDH and beta-actin, with acceptable 3' to 5' ratios between 1 and 3. Eukaryotic Spike controls were used to determine that the hybridization of target RNA to the array occurred properly.	GeneSpring 7.2 (Agilent technologies Inc. Palo Alto, California) was used for normalization, clustering, filtering, and statistical analyses. The Raw CEL files were processed using the RMA (Robust Multichip Average) built in GeneSpring software. All the samples were then normalized to the median of the controls.	GPL570	Hector,R,Wong	hector.wong@cchmc.org	513-636-4259	513-636-4267	Division of Critical Care Medicine	CIncinnati Children's Hospital Medical Center	3333 Burnet Ave	Cincinnati	OH	45229-3039	USA	ftp://ftp.ncbi.nlm.nih.gov/geo/samples/GSM350nnn/GSM350215/suppl/GSM350215.CEL.gz	54675	Reanalyzed by: GSE119087
GSM350216	07-0005_Sepsis_day1_97	GSM350216	Public on Dec 12 2008	Dec 10 2008	Aug 28 2018	RNA	1	Sepsis_day3	Homo sapiens	Whole blood from normal children and children with SIRS, sepsis, or septic shock.	Samples were not manipulated.	total RNA	Total RNA was extracted from whole blood using the PaxGene protocol.	Quality control steps: Total RNA was purified using RNeasy columns [Qiagen, Valencia, CA] according to the manufacturer鈥檚 directions and quality was assessed using an Agilent 2100 Bioanalyzer [Agilent Technologies, Inc., Palo Alto, CA].	biotin	120 ng of total RNA from 2 wild type [WT] and 4 beta-catenin knock-out [KO] pancreata at the 14.5 and 16.5 time points was amplified twice with the Arcturus RiboAmp kit [Arcturus Bioscience, Inc., Mountain View, CA] and cRNA was labeled with biotin-UTP, CTP using T7 RNA polymerase [Enzo Life Sciences, Inc., Farmingdale, NY].	9606	Create a hybridization cocktail for a single probe array that contains 0.05 ug/uL fragmented cRNA, 50 pM Control Oligonucleotide B2 (Affymetrix), 20X Eukaryotic Hybridization Controls (1.5 pM bioB, 5 pM bioC, 25 pM bioD, 100 pM cre) (Affymetrix), 0.1 mg/mL Herring Sperm DNA (Promega), 0.5 mg/mL Acetylated BSA (Invitrogen), and 1X Hybridization Buffer. Heat hybridization cocktail to 99掳C for 5 min…	Fluidics: Wash and Stain probe arrays using the Fluidics Station 450 (Affymetrix) utilizing the fluidics protocol EukGE-WS2v5_450. Arrays were stained with phycoerythrin-conjugated streptavidin [Molecular Probes, Eugene, OR] and hybridization signals were amplified using antibody amplification with goat IgG [Sigma-Aldrich] and anti-streptavidin biotinylated antibody [Vector Laboratories, Burlinga…	Images were scanned using a Genechip scanner 3000 [Affymetrix]	1) Controls: 2) Septic shock; 3) Sepsis; 4) SIRS; 5) SIRS resolved	Commercial Affymetrix Human Genome U133 Plus 2.0 GeneChip (Affymetrix, Santa Clara, CA). GeneChip CEL files were subjected to RMA normalization using the GeneSpring GX 7.1.	Standard Affymetrix internal control genes were used to check the quality of the assay by the signals of the 3' probe set to the 5' probe set of the internal control genes, GAPDH and beta-actin, with acceptable 3' to 5' ratios between 1 and 3. Eukaryotic Spike controls were used to determine that the hybridization of target RNA to the array occurred properly.	GeneSpring 7.2 (Agilent technologies Inc. Palo Alto, California) was used for normalization, clustering, filtering, and statistical analyses. The Raw CEL files were processed using the RMA (Robust Multichip Average) built in GeneSpring software. All the samples were then normalized to the median of the controls.	GPL570	Hector,R,Wong	hector.wong@cchmc.org	513-636-4259	513-636-4267	Division of Critical Care Medicine	CIncinnati Children's Hospital Medical Center	3333 Burnet Ave	Cincinnati	OH	45229-3039	USA	ftp://ftp.ncbi.nlm.nih.gov/geo/samples/GSM350nnn/GSM350216/suppl/GSM350216.CEL.gz	54675	Reanalyzed by: GSM1617618	Reanalyzed by: GSE119087
GSM350217	10-0027A_Sepsis_day1_107	GSM350217	Public on Dec 12 2008	Dec 10 2008	Aug 28 2018	RNA	1	Sepsis_day3	Homo sapiens	Whole blood from normal children and children with SIRS, sepsis, or septic shock.	Samples were not manipulated.	total RNA	Total RNA was extracted from whole blood using the PaxGene protocol.	Quality control steps: Total RNA was purified using RNeasy columns [Qiagen, Valencia, CA] according to the manufacturer鈥檚 directions and quality was assessed using an Agilent 2100 Bioanalyzer [Agilent Technologies, Inc., Palo Alto, CA].	biotin	120 ng of total RNA from 2 wild type [WT] and 4 beta-catenin knock-out [KO] pancreata at the 14.5 and 16.5 time points was amplified twice with the Arcturus RiboAmp kit [Arcturus Bioscience, Inc., Mountain View, CA] and cRNA was labeled with biotin-UTP, CTP using T7 RNA polymerase [Enzo Life Sciences, Inc., Farmingdale, NY].	9606	Create a hybridization cocktail for a single probe array that contains 0.05 ug/uL fragmented cRNA, 50 pM Control Oligonucleotide B2 (Affymetrix), 20X Eukaryotic Hybridization Controls (1.5 pM bioB, 5 pM bioC, 25 pM bioD, 100 pM cre) (Affymetrix), 0.1 mg/mL Herring Sperm DNA (Promega), 0.5 mg/mL Acetylated BSA (Invitrogen), and 1X Hybridization Buffer. Heat hybridization cocktail to 99掳C for 5 min…	Fluidics: Wash and Stain probe arrays using the Fluidics Station 450 (Affymetrix) utilizing the fluidics protocol EukGE-WS2v5_450. Arrays were stained with phycoerythrin-conjugated streptavidin [Molecular Probes, Eugene, OR] and hybridization signals were amplified using antibody amplification with goat IgG [Sigma-Aldrich] and anti-streptavidin biotinylated antibody [Vector Laboratories, Burlinga…	Images were scanned using a Genechip scanner 3000 [Affymetrix]	1) Controls: 2) Septic shock; 3) Sepsis; 4) SIRS; 5) SIRS resolved	Commercial Affymetrix Human Genome U133 Plus 2.0 GeneChip (Affymetrix, Santa Clara, CA). GeneChip CEL files were subjected to RMA normalization using the GeneSpring GX 7.1.	Standard Affymetrix internal control genes were used to check the quality of the assay by the signals of the 3' probe set to the 5' probe set of the internal control genes, GAPDH and beta-actin, with acceptable 3' to 5' ratios between 1 and 3. Eukaryotic Spike controls were used to determine that the hybridization of target RNA to the array occurred properly.	GeneSpring 7.2 (Agilent technologies Inc. Palo Alto, California) was used for normalization, clustering, filtering, and statistical analyses. The Raw CEL files were processed using the RMA (Robust Multichip Average) built in GeneSpring software. All the samples were then normalized to the median of the controls.	GPL570	Hector,R,Wong	hector.wong@cchmc.org	513-636-4259	513-636-4267	Division of Critical Care Medicine	CIncinnati Children's Hospital Medical Center	3333 Burnet Ave	Cincinnati	OH	45229-3039	USA	ftp://ftp.ncbi.nlm.nih.gov/geo/samples/GSM350nnn/GSM350217/suppl/GSM350217.CEL.gz	54675	Reanalyzed by: GSM1617619	Reanalyzed by: GSE119087
GSM350218	10-0004_Sepsis_day1_111	GSM350218	Public on Dec 12 2008	Dec 10 2008	Mar 18 2009	RNA	1	Sepsis_day3	Homo sapiens	Whole blood from normal children and children with SIRS, sepsis, or septic shock.	Samples were not manipulated.	total RNA	Total RNA was extracted from whole blood using the PaxGene protocol.	Quality control steps: Total RNA was purified using RNeasy columns [Qiagen, Valencia, CA] according to the manufacturer鈥檚 directions and quality was assessed using an Agilent 2100 Bioanalyzer [Agilent Technologies, Inc., Palo Alto, CA].	biotin	120 ng of total RNA from 2 wild type [WT] and 4 beta-catenin knock-out [KO] pancreata at the 14.5 and 16.5 time points was amplified twice with the Arcturus RiboAmp kit [Arcturus Bioscience, Inc., Mountain View, CA] and cRNA was labeled with biotin-UTP, CTP using T7 RNA polymerase [Enzo Life Sciences, Inc., Farmingdale, NY].	9606	Create a hybridization cocktail for a single probe array that contains 0.05 ug/uL fragmented cRNA, 50 pM Control Oligonucleotide B2 (Affymetrix), 20X Eukaryotic Hybridization Controls (1.5 pM bioB, 5 pM bioC, 25 pM bioD, 100 pM cre) (Affymetrix), 0.1 mg/mL Herring Sperm DNA (Promega), 0.5 mg/mL Acetylated BSA (Invitrogen), and 1X Hybridization Buffer. Heat hybridization cocktail to 99掳C for 5 min…	Fluidics: Wash and Stain probe arrays using the Fluidics Station 450 (Affymetrix) utilizing the fluidics protocol EukGE-WS2v5_450. Arrays were stained with phycoerythrin-conjugated streptavidin [Molecular Probes, Eugene, OR] and hybridization signals were amplified using antibody amplification with goat IgG [Sigma-Aldrich] and anti-streptavidin biotinylated antibody [Vector Laboratories, Burlinga…	Images were scanned using a Genechip scanner 3000 [Affymetrix]	1) Controls: 2) Septic shock; 3) Sepsis; 4) SIRS; 5) SIRS resolved	Commercial Affymetrix Human Genome U133 Plus 2.0 GeneChip (Affymetrix, Santa Clara, CA). GeneChip CEL files were subjected to RMA normalization using the GeneSpring GX 7.1.	Standard Affymetrix internal control genes were used to check the quality of the assay by the signals of the 3' probe set to the 5' probe set of the internal control genes, GAPDH and beta-actin, with acceptable 3' to 5' ratios between 1 and 3. Eukaryotic Spike controls were used to determine that the hybridization of target RNA to the array occurred properly.	GeneSpring 7.2 (Agilent technologies Inc. Palo Alto, California) was used for normalization, clustering, filtering, and statistical analyses. The Raw CEL files were processed using the RMA (Robust Multichip Average) built in GeneSpring software. All the samples were then normalized to the median of the controls.	GPL570	Hector,R,Wong	hector.wong@cchmc.org	513-636-4259	513-636-4267	Division of Critical Care Medicine	CIncinnati Children's Hospital Medical Center	3333 Burnet Ave	Cincinnati	OH	45229-3039	USA	ftp://ftp.ncbi.nlm.nih.gov/geo/samples/GSM350nnn/GSM350218/suppl/GSM350218.CEL.gz	54675
GSM350219	10-0005_Sepsis_day1_113	GSM350219	Public on Dec 12 2008	Dec 10 2008	Aug 28 2018	RNA	1	Sepsis_day3	Homo sapiens	Whole blood from normal children and children with SIRS, sepsis, or septic shock.	Samples were not manipulated.	total RNA	Total RNA was extracted from whole blood using the PaxGene protocol.	Quality control steps: Total RNA was purified using RNeasy columns [Qiagen, Valencia, CA] according to the manufacturer鈥檚 directions and quality was assessed using an Agilent 2100 Bioanalyzer [Agilent Technologies, Inc., Palo Alto, CA].	biotin	120 ng of total RNA from 2 wild type [WT] and 4 beta-catenin knock-out [KO] pancreata at the 14.5 and 16.5 time points was amplified twice with the Arcturus RiboAmp kit [Arcturus Bioscience, Inc., Mountain View, CA] and cRNA was labeled with biotin-UTP, CTP using T7 RNA polymerase [Enzo Life Sciences, Inc., Farmingdale, NY].	9606	Create a hybridization cocktail for a single probe array that contains 0.05 ug/uL fragmented cRNA, 50 pM Control Oligonucleotide B2 (Affymetrix), 20X Eukaryotic Hybridization Controls (1.5 pM bioB, 5 pM bioC, 25 pM bioD, 100 pM cre) (Affymetrix), 0.1 mg/mL Herring Sperm DNA (Promega), 0.5 mg/mL Acetylated BSA (Invitrogen), and 1X Hybridization Buffer. Heat hybridization cocktail to 99掳C for 5 min…	Fluidics: Wash and Stain probe arrays using the Fluidics Station 450 (Affymetrix) utilizing the fluidics protocol EukGE-WS2v5_450. Arrays were stained with phycoerythrin-conjugated streptavidin [Molecular Probes, Eugene, OR] and hybridization signals were amplified using antibody amplification with goat IgG [Sigma-Aldrich] and anti-streptavidin biotinylated antibody [Vector Laboratories, Burlinga…	Images were scanned using a Genechip scanner 3000 [Affymetrix]	1) Controls: 2) Septic shock; 3) Sepsis; 4) SIRS; 5) SIRS resolved	Commercial Affymetrix Human Genome U133 Plus 2.0 GeneChip (Affymetrix, Santa Clara, CA). GeneChip CEL files were subjected to RMA normalization using the GeneSpring GX 7.1.	Standard Affymetrix internal control genes were used to check the quality of the assay by the signals of the 3' probe set to the 5' probe set of the internal control genes, GAPDH and beta-actin, with acceptable 3' to 5' ratios between 1 and 3. Eukaryotic Spike controls were used to determine that the hybridization of target RNA to the array occurred properly.	GeneSpring 7.2 (Agilent technologies Inc. Palo Alto, California) was used for normalization, clustering, filtering, and statistical analyses. The Raw CEL files were processed using the RMA (Robust Multichip Average) built in GeneSpring software. All the samples were then normalized to the median of the controls.	GPL570	Hector,R,Wong	hector.wong@cchmc.org	513-636-4259	513-636-4267	Division of Critical Care Medicine	CIncinnati Children's Hospital Medical Center	3333 Burnet Ave	Cincinnati	OH	45229-3039	USA	ftp://ftp.ncbi.nlm.nih.gov/geo/samples/GSM350nnn/GSM350219/suppl/GSM350219.CEL.gz	54675	Reanalyzed by: GSE119087
GSM350220	10-0007_Sepsis_day1_116	GSM350220	Public on Dec 12 2008	Dec 10 2008	Aug 28 2018	RNA	1	Sepsis_day3	Homo sapiens	Whole blood from normal children and children with SIRS, sepsis, or septic shock.	Samples were not manipulated.	total RNA	Total RNA was extracted from whole blood using the PaxGene protocol.	Quality control steps: Total RNA was purified using RNeasy columns [Qiagen, Valencia, CA] according to the manufacturer鈥檚 directions and quality was assessed using an Agilent 2100 Bioanalyzer [Agilent Technologies, Inc., Palo Alto, CA].	biotin	120 ng of total RNA from 2 wild type [WT] and 4 beta-catenin knock-out [KO] pancreata at the 14.5 and 16.5 time points was amplified twice with the Arcturus RiboAmp kit [Arcturus Bioscience, Inc., Mountain View, CA] and cRNA was labeled with biotin-UTP, CTP using T7 RNA polymerase [Enzo Life Sciences, Inc., Farmingdale, NY].	9606	Create a hybridization cocktail for a single probe array that contains 0.05 ug/uL fragmented cRNA, 50 pM Control Oligonucleotide B2 (Affymetrix), 20X Eukaryotic Hybridization Controls (1.5 pM bioB, 5 pM bioC, 25 pM bioD, 100 pM cre) (Affymetrix), 0.1 mg/mL Herring Sperm DNA (Promega), 0.5 mg/mL Acetylated BSA (Invitrogen), and 1X Hybridization Buffer. Heat hybridization cocktail to 99掳C for 5 min…	Fluidics: Wash and Stain probe arrays using the Fluidics Station 450 (Affymetrix) utilizing the fluidics protocol EukGE-WS2v5_450. Arrays were stained with phycoerythrin-conjugated streptavidin [Molecular Probes, Eugene, OR] and hybridization signals were amplified using antibody amplification with goat IgG [Sigma-Aldrich] and anti-streptavidin biotinylated antibody [Vector Laboratories, Burlinga…	Images were scanned using a Genechip scanner 3000 [Affymetrix]	1) Controls: 2) Septic shock; 3) Sepsis; 4) SIRS; 5) SIRS resolved	Commercial Affymetrix Human Genome U133 Plus 2.0 GeneChip (Affymetrix, Santa Clara, CA). GeneChip CEL files were subjected to RMA normalization using the GeneSpring GX 7.1.	Standard Affymetrix internal control genes were used to check the quality of the assay by the signals of the 3' probe set to the 5' probe set of the internal control genes, GAPDH and beta-actin, with acceptable 3' to 5' ratios between 1 and 3. Eukaryotic Spike controls were used to determine that the hybridization of target RNA to the array occurred properly.	GeneSpring 7.2 (Agilent technologies Inc. Palo Alto, California) was used for normalization, clustering, filtering, and statistical analyses. The Raw CEL files were processed using the RMA (Robust Multichip Average) built in GeneSpring software. All the samples were then normalized to the median of the controls.	GPL570	Hector,R,Wong	hector.wong@cchmc.org	513-636-4259	513-636-4267	Division of Critical Care Medicine	CIncinnati Children's Hospital Medical Center	3333 Burnet Ave	Cincinnati	OH	45229-3039	USA	ftp://ftp.ncbi.nlm.nih.gov/geo/samples/GSM350nnn/GSM350220/suppl/GSM350220.CEL.gz	54675	Reanalyzed by: GSE119087
GSM350221	10-0010_Sepsis_day1_118	GSM350221	Public on Dec 12 2008	Dec 10 2008	Aug 28 2018	RNA	1	Sepsis_day3	Homo sapiens	Whole blood from normal children and children with SIRS, sepsis, or septic shock.	Samples were not manipulated.	total RNA	Total RNA was extracted from whole blood using the PaxGene protocol.	Quality control steps: Total RNA was purified using RNeasy columns [Qiagen, Valencia, CA] according to the manufacturer鈥檚 directions and quality was assessed using an Agilent 2100 Bioanalyzer [Agilent Technologies, Inc., Palo Alto, CA].	biotin	120 ng of total RNA from 2 wild type [WT] and 4 beta-catenin knock-out [KO] pancreata at the 14.5 and 16.5 time points was amplified twice with the Arcturus RiboAmp kit [Arcturus Bioscience, Inc., Mountain View, CA] and cRNA was labeled with biotin-UTP, CTP using T7 RNA polymerase [Enzo Life Sciences, Inc., Farmingdale, NY].	9606	Create a hybridization cocktail for a single probe array that contains 0.05 ug/uL fragmented cRNA, 50 pM Control Oligonucleotide B2 (Affymetrix), 20X Eukaryotic Hybridization Controls (1.5 pM bioB, 5 pM bioC, 25 pM bioD, 100 pM cre) (Affymetrix), 0.1 mg/mL Herring Sperm DNA (Promega), 0.5 mg/mL Acetylated BSA (Invitrogen), and 1X Hybridization Buffer. Heat hybridization cocktail to 99掳C for 5 min…	Fluidics: Wash and Stain probe arrays using the Fluidics Station 450 (Affymetrix) utilizing the fluidics protocol EukGE-WS2v5_450. Arrays were stained with phycoerythrin-conjugated streptavidin [Molecular Probes, Eugene, OR] and hybridization signals were amplified using antibody amplification with goat IgG [Sigma-Aldrich] and anti-streptavidin biotinylated antibody [Vector Laboratories, Burlinga…	Images were scanned using a Genechip scanner 3000 [Affymetrix]	1) Controls: 2) Septic shock; 3) Sepsis; 4) SIRS; 5) SIRS resolved	Commercial Affymetrix Human Genome U133 Plus 2.0 GeneChip (Affymetrix, Santa Clara, CA). GeneChip CEL files were subjected to RMA normalization using the GeneSpring GX 7.1.	Standard Affymetrix internal control genes were used to check the quality of the assay by the signals of the 3' probe set to the 5' probe set of the internal control genes, GAPDH and beta-actin, with acceptable 3' to 5' ratios between 1 and 3. Eukaryotic Spike controls were used to determine that the hybridization of target RNA to the array occurred properly.	GeneSpring 7.2 (Agilent technologies Inc. Palo Alto, California) was used for normalization, clustering, filtering, and statistical analyses. The Raw CEL files were processed using the RMA (Robust Multichip Average) built in GeneSpring software. All the samples were then normalized to the median of the controls.	GPL570	Hector,R,Wong	hector.wong@cchmc.org	513-636-4259	513-636-4267	Division of Critical Care Medicine	CIncinnati Children's Hospital Medical Center	3333 Burnet Ave	Cincinnati	OH	45229-3039	USA	ftp://ftp.ncbi.nlm.nih.gov/geo/samples/GSM350nnn/GSM350221/suppl/GSM350221.CEL.gz	54675	Reanalyzed by: GSE119087
GSM350222	10-0015_Sepsis_day1_123	GSM350222	Public on Dec 12 2008	Dec 10 2008	Aug 28 2018	RNA	1	Sepsis_day3	Homo sapiens	Whole blood from normal children and children with SIRS, sepsis, or septic shock.	Samples were not manipulated.	total RNA	Total RNA was extracted from whole blood using the PaxGene protocol.	Quality control steps: Total RNA was purified using RNeasy columns [Qiagen, Valencia, CA] according to the manufacturer鈥檚 directions and quality was assessed using an Agilent 2100 Bioanalyzer [Agilent Technologies, Inc., Palo Alto, CA].	biotin	120 ng of total RNA from 2 wild type [WT] and 4 beta-catenin knock-out [KO] pancreata at the 14.5 and 16.5 time points was amplified twice with the Arcturus RiboAmp kit [Arcturus Bioscience, Inc., Mountain View, CA] and cRNA was labeled with biotin-UTP, CTP using T7 RNA polymerase [Enzo Life Sciences, Inc., Farmingdale, NY].	9606	Create a hybridization cocktail for a single probe array that contains 0.05 ug/uL fragmented cRNA, 50 pM Control Oligonucleotide B2 (Affymetrix), 20X Eukaryotic Hybridization Controls (1.5 pM bioB, 5 pM bioC, 25 pM bioD, 100 pM cre) (Affymetrix), 0.1 mg/mL Herring Sperm DNA (Promega), 0.5 mg/mL Acetylated BSA (Invitrogen), and 1X Hybridization Buffer. Heat hybridization cocktail to 99掳C for 5 min…	Fluidics: Wash and Stain probe arrays using the Fluidics Station 450 (Affymetrix) utilizing the fluidics protocol EukGE-WS2v5_450. Arrays were stained with phycoerythrin-conjugated streptavidin [Molecular Probes, Eugene, OR] and hybridization signals were amplified using antibody amplification with goat IgG [Sigma-Aldrich] and anti-streptavidin biotinylated antibody [Vector Laboratories, Burlinga…	Images were scanned using a Genechip scanner 3000 [Affymetrix]	1) Controls: 2) Septic shock; 3) Sepsis; 4) SIRS; 5) SIRS resolved	Commercial Affymetrix Human Genome U133 Plus 2.0 GeneChip (Affymetrix, Santa Clara, CA). GeneChip CEL files were subjected to RMA normalization using the GeneSpring GX 7.1.	Standard Affymetrix internal control genes were used to check the quality of the assay by the signals of the 3' probe set to the 5' probe set of the internal control genes, GAPDH and beta-actin, with acceptable 3' to 5' ratios between 1 and 3. Eukaryotic Spike controls were used to determine that the hybridization of target RNA to the array occurred properly.	GeneSpring 7.2 (Agilent technologies Inc. Palo Alto, California) was used for normalization, clustering, filtering, and statistical analyses. The Raw CEL files were processed using the RMA (Robust Multichip Average) built in GeneSpring software. All the samples were then normalized to the median of the controls.	GPL570	Hector,R,Wong	hector.wong@cchmc.org	513-636-4259	513-636-4267	Division of Critical Care Medicine	CIncinnati Children's Hospital Medical Center	3333 Burnet Ave	Cincinnati	OH	45229-3039	USA	ftp://ftp.ncbi.nlm.nih.gov/geo/samples/GSM350nnn/GSM350222/suppl/GSM350222.CEL.gz	54675	Reanalyzed by: GSE119087
GSM350223	11-0041A_Sepsis_day1_130	GSM350223	Public on Dec 12 2008	Dec 10 2008	Aug 28 2018	RNA	1	Sepsis_day3	Homo sapiens	Whole blood from normal children and children with SIRS, sepsis, or septic shock.	Samples were not manipulated.	total RNA	Total RNA was extracted from whole blood using the PaxGene protocol.	Quality control steps: Total RNA was purified using RNeasy columns [Qiagen, Valencia, CA] according to the manufacturer鈥檚 directions and quality was assessed using an Agilent 2100 Bioanalyzer [Agilent Technologies, Inc., Palo Alto, CA].	biotin	120 ng of total RNA from 2 wild type [WT] and 4 beta-catenin knock-out [KO] pancreata at the 14.5 and 16.5 time points was amplified twice with the Arcturus RiboAmp kit [Arcturus Bioscience, Inc., Mountain View, CA] and cRNA was labeled with biotin-UTP, CTP using T7 RNA polymerase [Enzo Life Sciences, Inc., Farmingdale, NY].	9606	Create a hybridization cocktail for a single probe array that contains 0.05 ug/uL fragmented cRNA, 50 pM Control Oligonucleotide B2 (Affymetrix), 20X Eukaryotic Hybridization Controls (1.5 pM bioB, 5 pM bioC, 25 pM bioD, 100 pM cre) (Affymetrix), 0.1 mg/mL Herring Sperm DNA (Promega), 0.5 mg/mL Acetylated BSA (Invitrogen), and 1X Hybridization Buffer. Heat hybridization cocktail to 99掳C for 5 min…	Fluidics: Wash and Stain probe arrays using the Fluidics Station 450 (Affymetrix) utilizing the fluidics protocol EukGE-WS2v5_450. Arrays were stained with phycoerythrin-conjugated streptavidin [Molecular Probes, Eugene, OR] and hybridization signals were amplified using antibody amplification with goat IgG [Sigma-Aldrich] and anti-streptavidin biotinylated antibody [Vector Laboratories, Burlinga…	Images were scanned using a Genechip scanner 3000 [Affymetrix]	1) Controls: 2) Septic shock; 3) Sepsis; 4) SIRS; 5) SIRS resolved	Commercial Affymetrix Human Genome U133 Plus 2.0 GeneChip (Affymetrix, Santa Clara, CA). GeneChip CEL files were subjected to RMA normalization using the GeneSpring GX 7.1.	Standard Affymetrix internal control genes were used to check the quality of the assay by the signals of the 3' probe set to the 5' probe set of the internal control genes, GAPDH and beta-actin, with acceptable 3' to 5' ratios between 1 and 3. Eukaryotic Spike controls were used to determine that the hybridization of target RNA to the array occurred properly.	GeneSpring 7.2 (Agilent technologies Inc. Palo Alto, California) was used for normalization, clustering, filtering, and statistical analyses. The Raw CEL files were processed using the RMA (Robust Multichip Average) built in GeneSpring software. All the samples were then normalized to the median of the controls.	GPL570	Hector,R,Wong	hector.wong@cchmc.org	513-636-4259	513-636-4267	Division of Critical Care Medicine	CIncinnati Children's Hospital Medical Center	3333 Burnet Ave	Cincinnati	OH	45229-3039	USA	ftp://ftp.ncbi.nlm.nih.gov/geo/samples/GSM350nnn/GSM350223/suppl/GSM350223.CEL.gz	54675	Reanalyzed by: GSM1617620	Reanalyzed by: GSE119087
GSM350224	11-0047A_Sepsis_day1_131	GSM350224	Public on Dec 12 2008	Dec 10 2008	Aug 28 2018	RNA	1	Sepsis_day3	Homo sapiens	Whole blood from normal children and children with SIRS, sepsis, or septic shock.	Samples were not manipulated.	total RNA	Total RNA was extracted from whole blood using the PaxGene protocol.	Quality control steps: Total RNA was purified using RNeasy columns [Qiagen, Valencia, CA] according to the manufacturer鈥檚 directions and quality was assessed using an Agilent 2100 Bioanalyzer [Agilent Technologies, Inc., Palo Alto, CA].	biotin	120 ng of total RNA from 2 wild type [WT] and 4 beta-catenin knock-out [KO] pancreata at the 14.5 and 16.5 time points was amplified twice with the Arcturus RiboAmp kit [Arcturus Bioscience, Inc., Mountain View, CA] and cRNA was labeled with biotin-UTP, CTP using T7 RNA polymerase [Enzo Life Sciences, Inc., Farmingdale, NY].	9606	Create a hybridization cocktail for a single probe array that contains 0.05 ug/uL fragmented cRNA, 50 pM Control Oligonucleotide B2 (Affymetrix), 20X Eukaryotic Hybridization Controls (1.5 pM bioB, 5 pM bioC, 25 pM bioD, 100 pM cre) (Affymetrix), 0.1 mg/mL Herring Sperm DNA (Promega), 0.5 mg/mL Acetylated BSA (Invitrogen), and 1X Hybridization Buffer. Heat hybridization cocktail to 99掳C for 5 min…	Fluidics: Wash and Stain probe arrays using the Fluidics Station 450 (Affymetrix) utilizing the fluidics protocol EukGE-WS2v5_450. Arrays were stained with phycoerythrin-conjugated streptavidin [Molecular Probes, Eugene, OR] and hybridization signals were amplified using antibody amplification with goat IgG [Sigma-Aldrich] and anti-streptavidin biotinylated antibody [Vector Laboratories, Burlinga…	Images were scanned using a Genechip scanner 3000 [Affymetrix]	1) Controls: 2) Septic shock; 3) Sepsis; 4) SIRS; 5) SIRS resolved	Commercial Affymetrix Human Genome U133 Plus 2.0 GeneChip (Affymetrix, Santa Clara, CA). GeneChip CEL files were subjected to RMA normalization using the GeneSpring GX 7.1.	Standard Affymetrix internal control genes were used to check the quality of the assay by the signals of the 3' probe set to the 5' probe set of the internal control genes, GAPDH and beta-actin, with acceptable 3' to 5' ratios between 1 and 3. Eukaryotic Spike controls were used to determine that the hybridization of target RNA to the array occurred properly.	GeneSpring 7.2 (Agilent technologies Inc. Palo Alto, California) was used for normalization, clustering, filtering, and statistical analyses. The Raw CEL files were processed using the RMA (Robust Multichip Average) built in GeneSpring software. All the samples were then normalized to the median of the controls.	GPL570	Hector,R,Wong	hector.wong@cchmc.org	513-636-4259	513-636-4267	Division of Critical Care Medicine	CIncinnati Children's Hospital Medical Center	3333 Burnet Ave	Cincinnati	OH	45229-3039	USA	ftp://ftp.ncbi.nlm.nih.gov/geo/samples/GSM350nnn/GSM350224/suppl/GSM350224.CEL.gz	54675	Reanalyzed by: GSM1617621	Reanalyzed by: GSE119087
GSM350225	11-0053A_Sepsis_day1_136	GSM350225	Public on Dec 12 2008	Dec 10 2008	Aug 28 2018	RNA	1	Sepsis_day3	Homo sapiens	Whole blood from normal children and children with SIRS, sepsis, or septic shock.	Samples were not manipulated.	total RNA	Total RNA was extracted from whole blood using the PaxGene protocol.	Quality control steps: Total RNA was purified using RNeasy columns [Qiagen, Valencia, CA] according to the manufacturer鈥檚 directions and quality was assessed using an Agilent 2100 Bioanalyzer [Agilent Technologies, Inc., Palo Alto, CA].	biotin	120 ng of total RNA from 2 wild type [WT] and 4 beta-catenin knock-out [KO] pancreata at the 14.5 and 16.5 time points was amplified twice with the Arcturus RiboAmp kit [Arcturus Bioscience, Inc., Mountain View, CA] and cRNA was labeled with biotin-UTP, CTP using T7 RNA polymerase [Enzo Life Sciences, Inc., Farmingdale, NY].	9606	Create a hybridization cocktail for a single probe array that contains 0.05 ug/uL fragmented cRNA, 50 pM Control Oligonucleotide B2 (Affymetrix), 20X Eukaryotic Hybridization Controls (1.5 pM bioB, 5 pM bioC, 25 pM bioD, 100 pM cre) (Affymetrix), 0.1 mg/mL Herring Sperm DNA (Promega), 0.5 mg/mL Acetylated BSA (Invitrogen), and 1X Hybridization Buffer. Heat hybridization cocktail to 99掳C for 5 min…	Fluidics: Wash and Stain probe arrays using the Fluidics Station 450 (Affymetrix) utilizing the fluidics protocol EukGE-WS2v5_450. Arrays were stained with phycoerythrin-conjugated streptavidin [Molecular Probes, Eugene, OR] and hybridization signals were amplified using antibody amplification with goat IgG [Sigma-Aldrich] and anti-streptavidin biotinylated antibody [Vector Laboratories, Burlinga…	Images were scanned using a Genechip scanner 3000 [Affymetrix]	1) Controls: 2) Septic shock; 3) Sepsis; 4) SIRS; 5) SIRS resolved	Commercial Affymetrix Human Genome U133 Plus 2.0 GeneChip (Affymetrix, Santa Clara, CA). GeneChip CEL files were subjected to RMA normalization using the GeneSpring GX 7.1.	Standard Affymetrix internal control genes were used to check the quality of the assay by the signals of the 3' probe set to the 5' probe set of the internal control genes, GAPDH and beta-actin, with acceptable 3' to 5' ratios between 1 and 3. Eukaryotic Spike controls were used to determine that the hybridization of target RNA to the array occurred properly.	GeneSpring 7.2 (Agilent technologies Inc. Palo Alto, California) was used for normalization, clustering, filtering, and statistical analyses. The Raw CEL files were processed using the RMA (Robust Multichip Average) built in GeneSpring software. All the samples were then normalized to the median of the controls.	GPL570	Hector,R,Wong	hector.wong@cchmc.org	513-636-4259	513-636-4267	Division of Critical Care Medicine	CIncinnati Children's Hospital Medical Center	3333 Burnet Ave	Cincinnati	OH	45229-3039	USA	ftp://ftp.ncbi.nlm.nih.gov/geo/samples/GSM350nnn/GSM350225/suppl/GSM350225.CEL.gz	54675	Reanalyzed by: GSM1617622	Reanalyzed by: GSE119087
GSM350226	11-0055A_Sepsis_day1_137	GSM350226	Public on Dec 12 2008	Dec 10 2008	Aug 28 2018	RNA	1	Sepsis_day3	Homo sapiens	Whole blood from normal children and children with SIRS, sepsis, or septic shock.	Samples were not manipulated.	total RNA	Total RNA was extracted from whole blood using the PaxGene protocol.	Quality control steps: Total RNA was purified using RNeasy columns [Qiagen, Valencia, CA] according to the manufacturer鈥檚 directions and quality was assessed using an Agilent 2100 Bioanalyzer [Agilent Technologies, Inc., Palo Alto, CA].	biotin	120 ng of total RNA from 2 wild type [WT] and 4 beta-catenin knock-out [KO] pancreata at the 14.5 and 16.5 time points was amplified twice with the Arcturus RiboAmp kit [Arcturus Bioscience, Inc., Mountain View, CA] and cRNA was labeled with biotin-UTP, CTP using T7 RNA polymerase [Enzo Life Sciences, Inc., Farmingdale, NY].	9606	Create a hybridization cocktail for a single probe array that contains 0.05 ug/uL fragmented cRNA, 50 pM Control Oligonucleotide B2 (Affymetrix), 20X Eukaryotic Hybridization Controls (1.5 pM bioB, 5 pM bioC, 25 pM bioD, 100 pM cre) (Affymetrix), 0.1 mg/mL Herring Sperm DNA (Promega), 0.5 mg/mL Acetylated BSA (Invitrogen), and 1X Hybridization Buffer. Heat hybridization cocktail to 99掳C for 5 min…	Fluidics: Wash and Stain probe arrays using the Fluidics Station 450 (Affymetrix) utilizing the fluidics protocol EukGE-WS2v5_450. Arrays were stained with phycoerythrin-conjugated streptavidin [Molecular Probes, Eugene, OR] and hybridization signals were amplified using antibody amplification with goat IgG [Sigma-Aldrich] and anti-streptavidin biotinylated antibody [Vector Laboratories, Burlinga…	Images were scanned using a Genechip scanner 3000 [Affymetrix]	1) Controls: 2) Septic shock; 3) Sepsis; 4) SIRS; 5) SIRS resolved	Commercial Affymetrix Human Genome U133 Plus 2.0 GeneChip (Affymetrix, Santa Clara, CA). GeneChip CEL files were subjected to RMA normalization using the GeneSpring GX 7.1.	Standard Affymetrix internal control genes were used to check the quality of the assay by the signals of the 3' probe set to the 5' probe set of the internal control genes, GAPDH and beta-actin, with acceptable 3' to 5' ratios between 1 and 3. Eukaryotic Spike controls were used to determine that the hybridization of target RNA to the array occurred properly.	GeneSpring 7.2 (Agilent technologies Inc. Palo Alto, California) was used for normalization, clustering, filtering, and statistical analyses. The Raw CEL files were processed using the RMA (Robust Multichip Average) built in GeneSpring software. All the samples were then normalized to the median of the controls.	GPL570	Hector,R,Wong	hector.wong@cchmc.org	513-636-4259	513-636-4267	Division of Critical Care Medicine	CIncinnati Children's Hospital Medical Center	3333 Burnet Ave	Cincinnati	OH	45229-3039	USA	ftp://ftp.ncbi.nlm.nih.gov/geo/samples/GSM350nnn/GSM350226/suppl/GSM350226.CEL.gz	54675	Reanalyzed by: GSM1617623	Reanalyzed by: GSE119087
GSM350227	11-0003_Sepsis_day1_144	GSM350227	Public on Dec 12 2008	Dec 10 2008	Aug 28 2018	RNA	1	Sepsis_day3	Homo sapiens	Whole blood from normal children and children with SIRS, sepsis, or septic shock.	Samples were not manipulated.	total RNA	Total RNA was extracted from whole blood using the PaxGene protocol.	Quality control steps: Total RNA was purified using RNeasy columns [Qiagen, Valencia, CA] according to the manufacturer鈥檚 directions and quality was assessed using an Agilent 2100 Bioanalyzer [Agilent Technologies, Inc., Palo Alto, CA].	biotin	120 ng of total RNA from 2 wild type [WT] and 4 beta-catenin knock-out [KO] pancreata at the 14.5 and 16.5 time points was amplified twice with the Arcturus RiboAmp kit [Arcturus Bioscience, Inc., Mountain View, CA] and cRNA was labeled with biotin-UTP, CTP using T7 RNA polymerase [Enzo Life Sciences, Inc., Farmingdale, NY].	9606	Create a hybridization cocktail for a single probe array that contains 0.05 ug/uL fragmented cRNA, 50 pM Control Oligonucleotide B2 (Affymetrix), 20X Eukaryotic Hybridization Controls (1.5 pM bioB, 5 pM bioC, 25 pM bioD, 100 pM cre) (Affymetrix), 0.1 mg/mL Herring Sperm DNA (Promega), 0.5 mg/mL Acetylated BSA (Invitrogen), and 1X Hybridization Buffer. Heat hybridization cocktail to 99掳C for 5 min…	Fluidics: Wash and Stain probe arrays using the Fluidics Station 450 (Affymetrix) utilizing the fluidics protocol EukGE-WS2v5_450. Arrays were stained with phycoerythrin-conjugated streptavidin [Molecular Probes, Eugene, OR] and hybridization signals were amplified using antibody amplification with goat IgG [Sigma-Aldrich] and anti-streptavidin biotinylated antibody [Vector Laboratories, Burlinga…	Images were scanned using a Genechip scanner 3000 [Affymetrix]	1) Controls: 2) Septic shock; 3) Sepsis; 4) SIRS; 5) SIRS resolved	Commercial Affymetrix Human Genome U133 Plus 2.0 GeneChip (Affymetrix, Santa Clara, CA). GeneChip CEL files were subjected to RMA normalization using the GeneSpring GX 7.1.	Standard Affymetrix internal control genes were used to check the quality of the assay by the signals of the 3' probe set to the 5' probe set of the internal control genes, GAPDH and beta-actin, with acceptable 3' to 5' ratios between 1 and 3. Eukaryotic Spike controls were used to determine that the hybridization of target RNA to the array occurred properly.	GeneSpring 7.2 (Agilent technologies Inc. Palo Alto, California) was used for normalization, clustering, filtering, and statistical analyses. The Raw CEL files were processed using the RMA (Robust Multichip Average) built in GeneSpring software. All the samples were then normalized to the median of the controls.	GPL570	Hector,R,Wong	hector.wong@cchmc.org	513-636-4259	513-636-4267	Division of Critical Care Medicine	CIncinnati Children's Hospital Medical Center	3333 Burnet Ave	Cincinnati	OH	45229-3039	USA	ftp://ftp.ncbi.nlm.nih.gov/geo/samples/GSM350nnn/GSM350227/suppl/GSM350227.CEL.gz	54675	Reanalyzed by: GSE119087
GSM350228	11-0004_Sepsis_day1_145	GSM350228	Public on Dec 12 2008	Dec 10 2008	Aug 28 2018	RNA	1	Sepsis_day3	Homo sapiens	Whole blood from normal children and children with SIRS, sepsis, or septic shock.	Samples were not manipulated.	total RNA	Total RNA was extracted from whole blood using the PaxGene protocol.	Quality control steps: Total RNA was purified using RNeasy columns [Qiagen, Valencia, CA] according to the manufacturer鈥檚 directions and quality was assessed using an Agilent 2100 Bioanalyzer [Agilent Technologies, Inc., Palo Alto, CA].	biotin	120 ng of total RNA from 2 wild type [WT] and 4 beta-catenin knock-out [KO] pancreata at the 14.5 and 16.5 time points was amplified twice with the Arcturus RiboAmp kit [Arcturus Bioscience, Inc., Mountain View, CA] and cRNA was labeled with biotin-UTP, CTP using T7 RNA polymerase [Enzo Life Sciences, Inc., Farmingdale, NY].	9606	Create a hybridization cocktail for a single probe array that contains 0.05 ug/uL fragmented cRNA, 50 pM Control Oligonucleotide B2 (Affymetrix), 20X Eukaryotic Hybridization Controls (1.5 pM bioB, 5 pM bioC, 25 pM bioD, 100 pM cre) (Affymetrix), 0.1 mg/mL Herring Sperm DNA (Promega), 0.5 mg/mL Acetylated BSA (Invitrogen), and 1X Hybridization Buffer. Heat hybridization cocktail to 99掳C for 5 min…	Fluidics: Wash and Stain probe arrays using the Fluidics Station 450 (Affymetrix) utilizing the fluidics protocol EukGE-WS2v5_450. Arrays were stained with phycoerythrin-conjugated streptavidin [Molecular Probes, Eugene, OR] and hybridization signals were amplified using antibody amplification with goat IgG [Sigma-Aldrich] and anti-streptavidin biotinylated antibody [Vector Laboratories, Burlinga…	Images were scanned using a Genechip scanner 3000 [Affymetrix]	1) Controls: 2) Septic shock; 3) Sepsis; 4) SIRS; 5) SIRS resolved	Commercial Affymetrix Human Genome U133 Plus 2.0 GeneChip (Affymetrix, Santa Clara, CA). GeneChip CEL files were subjected to RMA normalization using the GeneSpring GX 7.1.	Standard Affymetrix internal control genes were used to check the quality of the assay by the signals of the 3' probe set to the 5' probe set of the internal control genes, GAPDH and beta-actin, with acceptable 3' to 5' ratios between 1 and 3. Eukaryotic Spike controls were used to determine that the hybridization of target RNA to the array occurred properly.	GeneSpring 7.2 (Agilent technologies Inc. Palo Alto, California) was used for normalization, clustering, filtering, and statistical analyses. The Raw CEL files were processed using the RMA (Robust Multichip Average) built in GeneSpring software. All the samples were then normalized to the median of the controls.	GPL570	Hector,R,Wong	hector.wong@cchmc.org	513-636-4259	513-636-4267	Division of Critical Care Medicine	CIncinnati Children's Hospital Medical Center	3333 Burnet Ave	Cincinnati	OH	45229-3039	USA	ftp://ftp.ncbi.nlm.nih.gov/geo/samples/GSM350nnn/GSM350228/suppl/GSM350228.CEL.gz	54675	Reanalyzed by: GSE119087
GSM350229	11-0021_Sepsis_day1_162	GSM350229	Public on Dec 12 2008	Dec 10 2008	Aug 28 2018	RNA	1	Sepsis_day3	Homo sapiens	Whole blood from normal children and children with SIRS, sepsis, or septic shock.	Samples were not manipulated.	total RNA	Total RNA was extracted from whole blood using the PaxGene protocol.	Quality control steps: Total RNA was purified using RNeasy columns [Qiagen, Valencia, CA] according to the manufacturer鈥檚 directions and quality was assessed using an Agilent 2100 Bioanalyzer [Agilent Technologies, Inc., Palo Alto, CA].	biotin	120 ng of total RNA from 2 wild type [WT] and 4 beta-catenin knock-out [KO] pancreata at the 14.5 and 16.5 time points was amplified twice with the Arcturus RiboAmp kit [Arcturus Bioscience, Inc., Mountain View, CA] and cRNA was labeled with biotin-UTP, CTP using T7 RNA polymerase [Enzo Life Sciences, Inc., Farmingdale, NY].	9606	Create a hybridization cocktail for a single probe array that contains 0.05 ug/uL fragmented cRNA, 50 pM Control Oligonucleotide B2 (Affymetrix), 20X Eukaryotic Hybridization Controls (1.5 pM bioB, 5 pM bioC, 25 pM bioD, 100 pM cre) (Affymetrix), 0.1 mg/mL Herring Sperm DNA (Promega), 0.5 mg/mL Acetylated BSA (Invitrogen), and 1X Hybridization Buffer. Heat hybridization cocktail to 99掳C for 5 min…	Fluidics: Wash and Stain probe arrays using the Fluidics Station 450 (Affymetrix) utilizing the fluidics protocol EukGE-WS2v5_450. Arrays were stained with phycoerythrin-conjugated streptavidin [Molecular Probes, Eugene, OR] and hybridization signals were amplified using antibody amplification with goat IgG [Sigma-Aldrich] and anti-streptavidin biotinylated antibody [Vector Laboratories, Burlinga…	Images were scanned using a Genechip scanner 3000 [Affymetrix]	1) Controls: 2) Septic shock; 3) Sepsis; 4) SIRS; 5) SIRS resolved	Commercial Affymetrix Human Genome U133 Plus 2.0 GeneChip (Affymetrix, Santa Clara, CA). GeneChip CEL files were subjected to RMA normalization using the GeneSpring GX 7.1.	Standard Affymetrix internal control genes were used to check the quality of the assay by the signals of the 3' probe set to the 5' probe set of the internal control genes, GAPDH and beta-actin, with acceptable 3' to 5' ratios between 1 and 3. Eukaryotic Spike controls were used to determine that the hybridization of target RNA to the array occurred properly.	GeneSpring 7.2 (Agilent technologies Inc. Palo Alto, California) was used for normalization, clustering, filtering, and statistical analyses. The Raw CEL files were processed using the RMA (Robust Multichip Average) built in GeneSpring software. All the samples were then normalized to the median of the controls.	GPL570	Hector,R,Wong	hector.wong@cchmc.org	513-636-4259	513-636-4267	Division of Critical Care Medicine	CIncinnati Children's Hospital Medical Center	3333 Burnet Ave	Cincinnati	OH	45229-3039	USA	ftp://ftp.ncbi.nlm.nih.gov/geo/samples/GSM350nnn/GSM350229/suppl/GSM350229.CEL.gz	54675	Reanalyzed by: GSM1617624	Reanalyzed by: GSE119087
GSM350230	11-0022_Sepsis_day1_164	GSM350230	Public on Dec 12 2008	Dec 10 2008	Aug 28 2018	RNA	1	Sepsis_day3	Homo sapiens	Whole blood from normal children and children with SIRS, sepsis, or septic shock.	Samples were not manipulated.	total RNA	Total RNA was extracted from whole blood using the PaxGene protocol.	Quality control steps: Total RNA was purified using RNeasy columns [Qiagen, Valencia, CA] according to the manufacturer鈥檚 directions and quality was assessed using an Agilent 2100 Bioanalyzer [Agilent Technologies, Inc., Palo Alto, CA].	biotin	120 ng of total RNA from 2 wild type [WT] and 4 beta-catenin knock-out [KO] pancreata at the 14.5 and 16.5 time points was amplified twice with the Arcturus RiboAmp kit [Arcturus Bioscience, Inc., Mountain View, CA] and cRNA was labeled with biotin-UTP, CTP using T7 RNA polymerase [Enzo Life Sciences, Inc., Farmingdale, NY].	9606	Create a hybridization cocktail for a single probe array that contains 0.05 ug/uL fragmented cRNA, 50 pM Control Oligonucleotide B2 (Affymetrix), 20X Eukaryotic Hybridization Controls (1.5 pM bioB, 5 pM bioC, 25 pM bioD, 100 pM cre) (Affymetrix), 0.1 mg/mL Herring Sperm DNA (Promega), 0.5 mg/mL Acetylated BSA (Invitrogen), and 1X Hybridization Buffer. Heat hybridization cocktail to 99掳C for 5 min…	Fluidics: Wash and Stain probe arrays using the Fluidics Station 450 (Affymetrix) utilizing the fluidics protocol EukGE-WS2v5_450. Arrays were stained with phycoerythrin-conjugated streptavidin [Molecular Probes, Eugene, OR] and hybridization signals were amplified using antibody amplification with goat IgG [Sigma-Aldrich] and anti-streptavidin biotinylated antibody [Vector Laboratories, Burlinga…	Images were scanned using a Genechip scanner 3000 [Affymetrix]	1) Controls: 2) Septic shock; 3) Sepsis; 4) SIRS; 5) SIRS resolved	Commercial Affymetrix Human Genome U133 Plus 2.0 GeneChip (Affymetrix, Santa Clara, CA). GeneChip CEL files were subjected to RMA normalization using the GeneSpring GX 7.1.	Standard Affymetrix internal control genes were used to check the quality of the assay by the signals of the 3' probe set to the 5' probe set of the internal control genes, GAPDH and beta-actin, with acceptable 3' to 5' ratios between 1 and 3. Eukaryotic Spike controls were used to determine that the hybridization of target RNA to the array occurred properly.	GeneSpring 7.2 (Agilent technologies Inc. Palo Alto, California) was used for normalization, clustering, filtering, and statistical analyses. The Raw CEL files were processed using the RMA (Robust Multichip Average) built in GeneSpring software. All the samples were then normalized to the median of the controls.	GPL570	Hector,R,Wong	hector.wong@cchmc.org	513-636-4259	513-636-4267	Division of Critical Care Medicine	CIncinnati Children's Hospital Medical Center	3333 Burnet Ave	Cincinnati	OH	45229-3039	USA	ftp://ftp.ncbi.nlm.nih.gov/geo/samples/GSM350nnn/GSM350230/suppl/GSM350230.CEL.gz	54675	Reanalyzed by: GSE119087
GSM350231	11-0023_Sepsis_day1_165	GSM350231	Public on Dec 12 2008	Dec 10 2008	Aug 28 2018	RNA	1	Sepsis_day3	Homo sapiens	Whole blood from normal children and children with SIRS, sepsis, or septic shock.	Samples were not manipulated.	total RNA	Total RNA was extracted from whole blood using the PaxGene protocol.	Quality control steps: Total RNA was purified using RNeasy columns [Qiagen, Valencia, CA] according to the manufacturer鈥檚 directions and quality was assessed using an Agilent 2100 Bioanalyzer [Agilent Technologies, Inc., Palo Alto, CA].	biotin	120 ng of total RNA from 2 wild type [WT] and 4 beta-catenin knock-out [KO] pancreata at the 14.5 and 16.5 time points was amplified twice with the Arcturus RiboAmp kit [Arcturus Bioscience, Inc., Mountain View, CA] and cRNA was labeled with biotin-UTP, CTP using T7 RNA polymerase [Enzo Life Sciences, Inc., Farmingdale, NY].	9606	Create a hybridization cocktail for a single probe array that contains 0.05 ug/uL fragmented cRNA, 50 pM Control Oligonucleotide B2 (Affymetrix), 20X Eukaryotic Hybridization Controls (1.5 pM bioB, 5 pM bioC, 25 pM bioD, 100 pM cre) (Affymetrix), 0.1 mg/mL Herring Sperm DNA (Promega), 0.5 mg/mL Acetylated BSA (Invitrogen), and 1X Hybridization Buffer. Heat hybridization cocktail to 99掳C for 5 min…	Fluidics: Wash and Stain probe arrays using the Fluidics Station 450 (Affymetrix) utilizing the fluidics protocol EukGE-WS2v5_450. Arrays were stained with phycoerythrin-conjugated streptavidin [Molecular Probes, Eugene, OR] and hybridization signals were amplified using antibody amplification with goat IgG [Sigma-Aldrich] and anti-streptavidin biotinylated antibody [Vector Laboratories, Burlinga…	Images were scanned using a Genechip scanner 3000 [Affymetrix]	1) Controls: 2) Septic shock; 3) Sepsis; 4) SIRS; 5) SIRS resolved	Commercial Affymetrix Human Genome U133 Plus 2.0 GeneChip (Affymetrix, Santa Clara, CA). GeneChip CEL files were subjected to RMA normalization using the GeneSpring GX 7.1.	Standard Affymetrix internal control genes were used to check the quality of the assay by the signals of the 3' probe set to the 5' probe set of the internal control genes, GAPDH and beta-actin, with acceptable 3' to 5' ratios between 1 and 3. Eukaryotic Spike controls were used to determine that the hybridization of target RNA to the array occurred properly.	GeneSpring 7.2 (Agilent technologies Inc. Palo Alto, California) was used for normalization, clustering, filtering, and statistical analyses. The Raw CEL files were processed using the RMA (Robust Multichip Average) built in GeneSpring software. All the samples were then normalized to the median of the controls.	GPL570	Hector,R,Wong	hector.wong@cchmc.org	513-636-4259	513-636-4267	Division of Critical Care Medicine	CIncinnati Children's Hospital Medical Center	3333 Burnet Ave	Cincinnati	OH	45229-3039	USA	ftp://ftp.ncbi.nlm.nih.gov/geo/samples/GSM350nnn/GSM350231/suppl/GSM350231.CEL.gz	54675	Reanalyzed by: GSE119087
GSM350232	11-0024_Sepsis_day1_166	GSM350232	Public on Dec 12 2008	Dec 10 2008	Aug 28 2018	RNA	1	Sepsis_day3	Homo sapiens	Whole blood from normal children and children with SIRS, sepsis, or septic shock.	Samples were not manipulated.	total RNA	Total RNA was extracted from whole blood using the PaxGene protocol.	Quality control steps: Total RNA was purified using RNeasy columns [Qiagen, Valencia, CA] according to the manufacturer鈥檚 directions and quality was assessed using an Agilent 2100 Bioanalyzer [Agilent Technologies, Inc., Palo Alto, CA].	biotin	120 ng of total RNA from 2 wild type [WT] and 4 beta-catenin knock-out [KO] pancreata at the 14.5 and 16.5 time points was amplified twice with the Arcturus RiboAmp kit [Arcturus Bioscience, Inc., Mountain View, CA] and cRNA was labeled with biotin-UTP, CTP using T7 RNA polymerase [Enzo Life Sciences, Inc., Farmingdale, NY].	9606	Create a hybridization cocktail for a single probe array that contains 0.05 ug/uL fragmented cRNA, 50 pM Control Oligonucleotide B2 (Affymetrix), 20X Eukaryotic Hybridization Controls (1.5 pM bioB, 5 pM bioC, 25 pM bioD, 100 pM cre) (Affymetrix), 0.1 mg/mL Herring Sperm DNA (Promega), 0.5 mg/mL Acetylated BSA (Invitrogen), and 1X Hybridization Buffer. Heat hybridization cocktail to 99掳C for 5 min…	Fluidics: Wash and Stain probe arrays using the Fluidics Station 450 (Affymetrix) utilizing the fluidics protocol EukGE-WS2v5_450. Arrays were stained with phycoerythrin-conjugated streptavidin [Molecular Probes, Eugene, OR] and hybridization signals were amplified using antibody amplification with goat IgG [Sigma-Aldrich] and anti-streptavidin biotinylated antibody [Vector Laboratories, Burlinga…	Images were scanned using a Genechip scanner 3000 [Affymetrix]	1) Controls: 2) Septic shock; 3) Sepsis; 4) SIRS; 5) SIRS resolved	Commercial Affymetrix Human Genome U133 Plus 2.0 GeneChip (Affymetrix, Santa Clara, CA). GeneChip CEL files were subjected to RMA normalization using the GeneSpring GX 7.1.	Standard Affymetrix internal control genes were used to check the quality of the assay by the signals of the 3' probe set to the 5' probe set of the internal control genes, GAPDH and beta-actin, with acceptable 3' to 5' ratios between 1 and 3. Eukaryotic Spike controls were used to determine that the hybridization of target RNA to the array occurred properly.	GeneSpring 7.2 (Agilent technologies Inc. Palo Alto, California) was used for normalization, clustering, filtering, and statistical analyses. The Raw CEL files were processed using the RMA (Robust Multichip Average) built in GeneSpring software. All the samples were then normalized to the median of the controls.	GPL570	Hector,R,Wong	hector.wong@cchmc.org	513-636-4259	513-636-4267	Division of Critical Care Medicine	CIncinnati Children's Hospital Medical Center	3333 Burnet Ave	Cincinnati	OH	45229-3039	USA	ftp://ftp.ncbi.nlm.nih.gov/geo/samples/GSM350nnn/GSM350232/suppl/GSM350232.CEL.gz	54675	Reanalyzed by: GSE119087
GSM350233	11-0044A_Sepsis_day1_174	GSM350233	Public on Dec 12 2008	Dec 10 2008	Aug 28 2018	RNA	1	Sepsis_day3	Homo sapiens	Whole blood from normal children and children with SIRS, sepsis, or septic shock.	Samples were not manipulated.	total RNA	Total RNA was extracted from whole blood using the PaxGene protocol.	Quality control steps: Total RNA was purified using RNeasy columns [Qiagen, Valencia, CA] according to the manufacturer鈥檚 directions and quality was assessed using an Agilent 2100 Bioanalyzer [Agilent Technologies, Inc., Palo Alto, CA].	biotin	120 ng of total RNA from 2 wild type [WT] and 4 beta-catenin knock-out [KO] pancreata at the 14.5 and 16.5 time points was amplified twice with the Arcturus RiboAmp kit [Arcturus Bioscience, Inc., Mountain View, CA] and cRNA was labeled with biotin-UTP, CTP using T7 RNA polymerase [Enzo Life Sciences, Inc., Farmingdale, NY].	9606	Create a hybridization cocktail for a single probe array that contains 0.05 ug/uL fragmented cRNA, 50 pM Control Oligonucleotide B2 (Affymetrix), 20X Eukaryotic Hybridization Controls (1.5 pM bioB, 5 pM bioC, 25 pM bioD, 100 pM cre) (Affymetrix), 0.1 mg/mL Herring Sperm DNA (Promega), 0.5 mg/mL Acetylated BSA (Invitrogen), and 1X Hybridization Buffer. Heat hybridization cocktail to 99掳C for 5 min…	Fluidics: Wash and Stain probe arrays using the Fluidics Station 450 (Affymetrix) utilizing the fluidics protocol EukGE-WS2v5_450. Arrays were stained with phycoerythrin-conjugated streptavidin [Molecular Probes, Eugene, OR] and hybridization signals were amplified using antibody amplification with goat IgG [Sigma-Aldrich] and anti-streptavidin biotinylated antibody [Vector Laboratories, Burlinga…	Images were scanned using a Genechip scanner 3000 [Affymetrix]	1) Controls: 2) Septic shock; 3) Sepsis; 4) SIRS; 5) SIRS resolved	Commercial Affymetrix Human Genome U133 Plus 2.0 GeneChip (Affymetrix, Santa Clara, CA). GeneChip CEL files were subjected to RMA normalization using the GeneSpring GX 7.1.	Standard Affymetrix internal control genes were used to check the quality of the assay by the signals of the 3' probe set to the 5' probe set of the internal control genes, GAPDH and beta-actin, with acceptable 3' to 5' ratios between 1 and 3. Eukaryotic Spike controls were used to determine that the hybridization of target RNA to the array occurred properly.	GeneSpring 7.2 (Agilent technologies Inc. Palo Alto, California) was used for normalization, clustering, filtering, and statistical analyses. The Raw CEL files were processed using the RMA (Robust Multichip Average) built in GeneSpring software. All the samples were then normalized to the median of the controls.	GPL570	Hector,R,Wong	hector.wong@cchmc.org	513-636-4259	513-636-4267	Division of Critical Care Medicine	CIncinnati Children's Hospital Medical Center	3333 Burnet Ave	Cincinnati	OH	45229-3039	USA	ftp://ftp.ncbi.nlm.nih.gov/geo/samples/GSM350nnn/GSM350233/suppl/GSM350233.CEL.gz	54675	Reanalyzed by: GSM1617625	Reanalyzed by: GSE119087
GSM350234	11-0050A_Sepsis_day1_180	GSM350234	Public on Dec 12 2008	Dec 10 2008	Aug 28 2018	RNA	1	Sepsis_day3	Homo sapiens	Whole blood from normal children and children with SIRS, sepsis, or septic shock.	Samples were not manipulated.	total RNA	Total RNA was extracted from whole blood using the PaxGene protocol.	Quality control steps: Total RNA was purified using RNeasy columns [Qiagen, Valencia, CA] according to the manufacturer鈥檚 directions and quality was assessed using an Agilent 2100 Bioanalyzer [Agilent Technologies, Inc., Palo Alto, CA].	biotin	120 ng of total RNA from 2 wild type [WT] and 4 beta-catenin knock-out [KO] pancreata at the 14.5 and 16.5 time points was amplified twice with the Arcturus RiboAmp kit [Arcturus Bioscience, Inc., Mountain View, CA] and cRNA was labeled with biotin-UTP, CTP using T7 RNA polymerase [Enzo Life Sciences, Inc., Farmingdale, NY].	9606	Create a hybridization cocktail for a single probe array that contains 0.05 ug/uL fragmented cRNA, 50 pM Control Oligonucleotide B2 (Affymetrix), 20X Eukaryotic Hybridization Controls (1.5 pM bioB, 5 pM bioC, 25 pM bioD, 100 pM cre) (Affymetrix), 0.1 mg/mL Herring Sperm DNA (Promega), 0.5 mg/mL Acetylated BSA (Invitrogen), and 1X Hybridization Buffer. Heat hybridization cocktail to 99掳C for 5 min…	Fluidics: Wash and Stain probe arrays using the Fluidics Station 450 (Affymetrix) utilizing the fluidics protocol EukGE-WS2v5_450. Arrays were stained with phycoerythrin-conjugated streptavidin [Molecular Probes, Eugene, OR] and hybridization signals were amplified using antibody amplification with goat IgG [Sigma-Aldrich] and anti-streptavidin biotinylated antibody [Vector Laboratories, Burlinga…	Images were scanned using a Genechip scanner 3000 [Affymetrix]	1) Controls: 2) Septic shock; 3) Sepsis; 4) SIRS; 5) SIRS resolved	Commercial Affymetrix Human Genome U133 Plus 2.0 GeneChip (Affymetrix, Santa Clara, CA). GeneChip CEL files were subjected to RMA normalization using the GeneSpring GX 7.1.	Standard Affymetrix internal control genes were used to check the quality of the assay by the signals of the 3' probe set to the 5' probe set of the internal control genes, GAPDH and beta-actin, with acceptable 3' to 5' ratios between 1 and 3. Eukaryotic Spike controls were used to determine that the hybridization of target RNA to the array occurred properly.	GeneSpring 7.2 (Agilent technologies Inc. Palo Alto, California) was used for normalization, clustering, filtering, and statistical analyses. The Raw CEL files were processed using the RMA (Robust Multichip Average) built in GeneSpring software. All the samples were then normalized to the median of the controls.	GPL570	Hector,R,Wong	hector.wong@cchmc.org	513-636-4259	513-636-4267	Division of Critical Care Medicine	CIncinnati Children's Hospital Medical Center	3333 Burnet Ave	Cincinnati	OH	45229-3039	USA	ftp://ftp.ncbi.nlm.nih.gov/geo/samples/GSM350nnn/GSM350234/suppl/GSM350234.CEL.gz	54675	Reanalyzed by: GSM1617626	Reanalyzed by: GSE119087
GSM350235	11-0006_Sepsis_day1_192	GSM350235	Public on Dec 12 2008	Dec 10 2008	Aug 28 2018	RNA	1	Sepsis_day3	Homo sapiens	Whole blood from normal children and children with SIRS, sepsis, or septic shock.	Samples were not manipulated.	total RNA	Total RNA was extracted from whole blood using the PaxGene protocol.	Quality control steps: Total RNA was purified using RNeasy columns [Qiagen, Valencia, CA] according to the manufacturer鈥檚 directions and quality was assessed using an Agilent 2100 Bioanalyzer [Agilent Technologies, Inc., Palo Alto, CA].	biotin	120 ng of total RNA from 2 wild type [WT] and 4 beta-catenin knock-out [KO] pancreata at the 14.5 and 16.5 time points was amplified twice with the Arcturus RiboAmp kit [Arcturus Bioscience, Inc., Mountain View, CA] and cRNA was labeled with biotin-UTP, CTP using T7 RNA polymerase [Enzo Life Sciences, Inc., Farmingdale, NY].	9606	Create a hybridization cocktail for a single probe array that contains 0.05 ug/uL fragmented cRNA, 50 pM Control Oligonucleotide B2 (Affymetrix), 20X Eukaryotic Hybridization Controls (1.5 pM bioB, 5 pM bioC, 25 pM bioD, 100 pM cre) (Affymetrix), 0.1 mg/mL Herring Sperm DNA (Promega), 0.5 mg/mL Acetylated BSA (Invitrogen), and 1X Hybridization Buffer. Heat hybridization cocktail to 99掳C for 5 min…	Fluidics: Wash and Stain probe arrays using the Fluidics Station 450 (Affymetrix) utilizing the fluidics protocol EukGE-WS2v5_450. Arrays were stained with phycoerythrin-conjugated streptavidin [Molecular Probes, Eugene, OR] and hybridization signals were amplified using antibody amplification with goat IgG [Sigma-Aldrich] and anti-streptavidin biotinylated antibody [Vector Laboratories, Burlinga…	Images were scanned using a Genechip scanner 3000 [Affymetrix]	1) Controls: 2) Septic shock; 3) Sepsis; 4) SIRS; 5) SIRS resolved	Commercial Affymetrix Human Genome U133 Plus 2.0 GeneChip (Affymetrix, Santa Clara, CA). GeneChip CEL files were subjected to RMA normalization using the GeneSpring GX 7.1.	Standard Affymetrix internal control genes were used to check the quality of the assay by the signals of the 3' probe set to the 5' probe set of the internal control genes, GAPDH and beta-actin, with acceptable 3' to 5' ratios between 1 and 3. Eukaryotic Spike controls were used to determine that the hybridization of target RNA to the array occurred properly.	GeneSpring 7.2 (Agilent technologies Inc. Palo Alto, California) was used for normalization, clustering, filtering, and statistical analyses. The Raw CEL files were processed using the RMA (Robust Multichip Average) built in GeneSpring software. All the samples were then normalized to the median of the controls.	GPL570	Hector,R,Wong	hector.wong@cchmc.org	513-636-4259	513-636-4267	Division of Critical Care Medicine	CIncinnati Children's Hospital Medical Center	3333 Burnet Ave	Cincinnati	OH	45229-3039	USA	ftp://ftp.ncbi.nlm.nih.gov/geo/samples/GSM350nnn/GSM350235/suppl/GSM350235.CEL.gz	54675	Reanalyzed by: GSE119087
GSM350236	15-0013A_Sepsis_day1_203	GSM350236	Public on Dec 12 2008	Dec 10 2008	Aug 28 2018	RNA	1	Sepsis_day3	Homo sapiens	Whole blood from normal children and children with SIRS, sepsis, or septic shock.	Samples were not manipulated.	total RNA	Total RNA was extracted from whole blood using the PaxGene protocol.	Quality control steps: Total RNA was purified using RNeasy columns [Qiagen, Valencia, CA] according to the manufacturer鈥檚 directions and quality was assessed using an Agilent 2100 Bioanalyzer [Agilent Technologies, Inc., Palo Alto, CA].	biotin	120 ng of total RNA from 2 wild type [WT] and 4 beta-catenin knock-out [KO] pancreata at the 14.5 and 16.5 time points was amplified twice with the Arcturus RiboAmp kit [Arcturus Bioscience, Inc., Mountain View, CA] and cRNA was labeled with biotin-UTP, CTP using T7 RNA polymerase [Enzo Life Sciences, Inc., Farmingdale, NY].	9606	Create a hybridization cocktail for a single probe array that contains 0.05 ug/uL fragmented cRNA, 50 pM Control Oligonucleotide B2 (Affymetrix), 20X Eukaryotic Hybridization Controls (1.5 pM bioB, 5 pM bioC, 25 pM bioD, 100 pM cre) (Affymetrix), 0.1 mg/mL Herring Sperm DNA (Promega), 0.5 mg/mL Acetylated BSA (Invitrogen), and 1X Hybridization Buffer. Heat hybridization cocktail to 99掳C for 5 min…	Fluidics: Wash and Stain probe arrays using the Fluidics Station 450 (Affymetrix) utilizing the fluidics protocol EukGE-WS2v5_450. Arrays were stained with phycoerythrin-conjugated streptavidin [Molecular Probes, Eugene, OR] and hybridization signals were amplified using antibody amplification with goat IgG [Sigma-Aldrich] and anti-streptavidin biotinylated antibody [Vector Laboratories, Burlinga…	Images were scanned using a Genechip scanner 3000 [Affymetrix]	1) Controls: 2) Septic shock; 3) Sepsis; 4) SIRS; 5) SIRS resolved	Commercial Affymetrix Human Genome U133 Plus 2.0 GeneChip (Affymetrix, Santa Clara, CA). GeneChip CEL files were subjected to RMA normalization using the GeneSpring GX 7.1.	Standard Affymetrix internal control genes were used to check the quality of the assay by the signals of the 3' probe set to the 5' probe set of the internal control genes, GAPDH and beta-actin, with acceptable 3' to 5' ratios between 1 and 3. Eukaryotic Spike controls were used to determine that the hybridization of target RNA to the array occurred properly.	GeneSpring 7.2 (Agilent technologies Inc. Palo Alto, California) was used for normalization, clustering, filtering, and statistical analyses. The Raw CEL files were processed using the RMA (Robust Multichip Average) built in GeneSpring software. All the samples were then normalized to the median of the controls.	GPL570	Hector,R,Wong	hector.wong@cchmc.org	513-636-4259	513-636-4267	Division of Critical Care Medicine	CIncinnati Children's Hospital Medical Center	3333 Burnet Ave	Cincinnati	OH	45229-3039	USA	ftp://ftp.ncbi.nlm.nih.gov/geo/samples/GSM350nnn/GSM350236/suppl/GSM350236.CEL.gz	54675	Reanalyzed by: GSM1617627	Reanalyzed by: GSE119087
GSM350237	15-0009A_Sepsis_day1_214	GSM350237	Public on Dec 12 2008	Dec 10 2008	Aug 28 2018	RNA	1	Sepsis_day3	Homo sapiens	Whole blood from normal children and children with SIRS, sepsis, or septic shock.	Samples were not manipulated.	total RNA	Total RNA was extracted from whole blood using the PaxGene protocol.	Quality control steps: Total RNA was purified using RNeasy columns [Qiagen, Valencia, CA] according to the manufacturer鈥檚 directions and quality was assessed using an Agilent 2100 Bioanalyzer [Agilent Technologies, Inc., Palo Alto, CA].	biotin	120 ng of total RNA from 2 wild type [WT] and 4 beta-catenin knock-out [KO] pancreata at the 14.5 and 16.5 time points was amplified twice with the Arcturus RiboAmp kit [Arcturus Bioscience, Inc., Mountain View, CA] and cRNA was labeled with biotin-UTP, CTP using T7 RNA polymerase [Enzo Life Sciences, Inc., Farmingdale, NY].	9606	Create a hybridization cocktail for a single probe array that contains 0.05 ug/uL fragmented cRNA, 50 pM Control Oligonucleotide B2 (Affymetrix), 20X Eukaryotic Hybridization Controls (1.5 pM bioB, 5 pM bioC, 25 pM bioD, 100 pM cre) (Affymetrix), 0.1 mg/mL Herring Sperm DNA (Promega), 0.5 mg/mL Acetylated BSA (Invitrogen), and 1X Hybridization Buffer. Heat hybridization cocktail to 99掳C for 5 min…	Fluidics: Wash and Stain probe arrays using the Fluidics Station 450 (Affymetrix) utilizing the fluidics protocol EukGE-WS2v5_450. Arrays were stained with phycoerythrin-conjugated streptavidin [Molecular Probes, Eugene, OR] and hybridization signals were amplified using antibody amplification with goat IgG [Sigma-Aldrich] and anti-streptavidin biotinylated antibody [Vector Laboratories, Burlinga…	Images were scanned using a Genechip scanner 3000 [Affymetrix]	1) Controls: 2) Septic shock; 3) Sepsis; 4) SIRS; 5) SIRS resolved	Commercial Affymetrix Human Genome U133 Plus 2.0 GeneChip (Affymetrix, Santa Clara, CA). GeneChip CEL files were subjected to RMA normalization using the GeneSpring GX 7.1.	Standard Affymetrix internal control genes were used to check the quality of the assay by the signals of the 3' probe set to the 5' probe set of the internal control genes, GAPDH and beta-actin, with acceptable 3' to 5' ratios between 1 and 3. Eukaryotic Spike controls were used to determine that the hybridization of target RNA to the array occurred properly.	GeneSpring 7.2 (Agilent technologies Inc. Palo Alto, California) was used for normalization, clustering, filtering, and statistical analyses. The Raw CEL files were processed using the RMA (Robust Multichip Average) built in GeneSpring software. All the samples were then normalized to the median of the controls.	GPL570	Hector,R,Wong	hector.wong@cchmc.org	513-636-4259	513-636-4267	Division of Critical Care Medicine	CIncinnati Children's Hospital Medical Center	3333 Burnet Ave	Cincinnati	OH	45229-3039	USA	ftp://ftp.ncbi.nlm.nih.gov/geo/samples/GSM350nnn/GSM350237/suppl/GSM350237.CEL.gz	54675	Reanalyzed by: GSM1617628	Reanalyzed by: GSE119087
GSM350238	10-0002_Sepsis_day1_224	GSM350238	Public on Dec 12 2008	Dec 10 2008	Aug 28 2018	RNA	1	Sepsis_day3	Homo sapiens	Whole blood from normal children and children with SIRS, sepsis, or septic shock.	Samples were not manipulated.	total RNA	Total RNA was extracted from whole blood using the PaxGene protocol.	Quality control steps: Total RNA was purified using RNeasy columns [Qiagen, Valencia, CA] according to the manufacturer鈥檚 directions and quality was assessed using an Agilent 2100 Bioanalyzer [Agilent Technologies, Inc., Palo Alto, CA].	biotin	120 ng of total RNA from 2 wild type [WT] and 4 beta-catenin knock-out [KO] pancreata at the 14.5 and 16.5 time points was amplified twice with the Arcturus RiboAmp kit [Arcturus Bioscience, Inc., Mountain View, CA] and cRNA was labeled with biotin-UTP, CTP using T7 RNA polymerase [Enzo Life Sciences, Inc., Farmingdale, NY].	9606	Create a hybridization cocktail for a single probe array that contains 0.05 ug/uL fragmented cRNA, 50 pM Control Oligonucleotide B2 (Affymetrix), 20X Eukaryotic Hybridization Controls (1.5 pM bioB, 5 pM bioC, 25 pM bioD, 100 pM cre) (Affymetrix), 0.1 mg/mL Herring Sperm DNA (Promega), 0.5 mg/mL Acetylated BSA (Invitrogen), and 1X Hybridization Buffer. Heat hybridization cocktail to 99掳C for 5 min…	Fluidics: Wash and Stain probe arrays using the Fluidics Station 450 (Affymetrix) utilizing the fluidics protocol EukGE-WS2v5_450. Arrays were stained with phycoerythrin-conjugated streptavidin [Molecular Probes, Eugene, OR] and hybridization signals were amplified using antibody amplification with goat IgG [Sigma-Aldrich] and anti-streptavidin biotinylated antibody [Vector Laboratories, Burlinga…	Images were scanned using a Genechip scanner 3000 [Affymetrix]	1) Controls: 2) Septic shock; 3) Sepsis; 4) SIRS; 5) SIRS resolved	Commercial Affymetrix Human Genome U133 Plus 2.0 GeneChip (Affymetrix, Santa Clara, CA). GeneChip CEL files were subjected to RMA normalization using the GeneSpring GX 7.1.	Standard Affymetrix internal control genes were used to check the quality of the assay by the signals of the 3' probe set to the 5' probe set of the internal control genes, GAPDH and beta-actin, with acceptable 3' to 5' ratios between 1 and 3. Eukaryotic Spike controls were used to determine that the hybridization of target RNA to the array occurred properly.	GeneSpring 7.2 (Agilent technologies Inc. Palo Alto, California) was used for normalization, clustering, filtering, and statistical analyses. The Raw CEL files were processed using the RMA (Robust Multichip Average) built in GeneSpring software. All the samples were then normalized to the median of the controls.	GPL570	Hector,R,Wong	hector.wong@cchmc.org	513-636-4259	513-636-4267	Division of Critical Care Medicine	CIncinnati Children's Hospital Medical Center	3333 Burnet Ave	Cincinnati	OH	45229-3039	USA	ftp://ftp.ncbi.nlm.nih.gov/geo/samples/GSM350nnn/GSM350238/suppl/GSM350238.CEL.gz	54675	Reanalyzed by: GSE119087
GSM350239	12-0001_Sepsis_day1_228	GSM350239	Public on Dec 12 2008	Dec 10 2008	Aug 28 2018	RNA	1	Sepsis_day3	Homo sapiens	Whole blood from normal children and children with SIRS, sepsis, or septic shock.	Samples were not manipulated.	total RNA	Total RNA was extracted from whole blood using the PaxGene protocol.	Quality control steps: Total RNA was purified using RNeasy columns [Qiagen, Valencia, CA] according to the manufacturer鈥檚 directions and quality was assessed using an Agilent 2100 Bioanalyzer [Agilent Technologies, Inc., Palo Alto, CA].	biotin	120 ng of total RNA from 2 wild type [WT] and 4 beta-catenin knock-out [KO] pancreata at the 14.5 and 16.5 time points was amplified twice with the Arcturus RiboAmp kit [Arcturus Bioscience, Inc., Mountain View, CA] and cRNA was labeled with biotin-UTP, CTP using T7 RNA polymerase [Enzo Life Sciences, Inc., Farmingdale, NY].	9606	Create a hybridization cocktail for a single probe array that contains 0.05 ug/uL fragmented cRNA, 50 pM Control Oligonucleotide B2 (Affymetrix), 20X Eukaryotic Hybridization Controls (1.5 pM bioB, 5 pM bioC, 25 pM bioD, 100 pM cre) (Affymetrix), 0.1 mg/mL Herring Sperm DNA (Promega), 0.5 mg/mL Acetylated BSA (Invitrogen), and 1X Hybridization Buffer. Heat hybridization cocktail to 99掳C for 5 min…	Fluidics: Wash and Stain probe arrays using the Fluidics Station 450 (Affymetrix) utilizing the fluidics protocol EukGE-WS2v5_450. Arrays were stained with phycoerythrin-conjugated streptavidin [Molecular Probes, Eugene, OR] and hybridization signals were amplified using antibody amplification with goat IgG [Sigma-Aldrich] and anti-streptavidin biotinylated antibody [Vector Laboratories, Burlinga…	Images were scanned using a Genechip scanner 3000 [Affymetrix]	1) Controls: 2) Septic shock; 3) Sepsis; 4) SIRS; 5) SIRS resolved	Commercial Affymetrix Human Genome U133 Plus 2.0 GeneChip (Affymetrix, Santa Clara, CA). GeneChip CEL files were subjected to RMA normalization using the GeneSpring GX 7.1.	Standard Affymetrix internal control genes were used to check the quality of the assay by the signals of the 3' probe set to the 5' probe set of the internal control genes, GAPDH and beta-actin, with acceptable 3' to 5' ratios between 1 and 3. Eukaryotic Spike controls were used to determine that the hybridization of target RNA to the array occurred properly.	GeneSpring 7.2 (Agilent technologies Inc. Palo Alto, California) was used for normalization, clustering, filtering, and statistical analyses. The Raw CEL files were processed using the RMA (Robust Multichip Average) built in GeneSpring software. All the samples were then normalized to the median of the controls.	GPL570	Hector,R,Wong	hector.wong@cchmc.org	513-636-4259	513-636-4267	Division of Critical Care Medicine	CIncinnati Children's Hospital Medical Center	3333 Burnet Ave	Cincinnati	OH	45229-3039	USA	ftp://ftp.ncbi.nlm.nih.gov/geo/samples/GSM350nnn/GSM350239/suppl/GSM350239.CEL.gz	54675	Reanalyzed by: GSE119087
GSM350240	01-0018_Sepsis_day3_25	GSM350240	Public on Dec 12 2008	Dec 10 2008	Aug 28 2018	RNA	1	Sepsis_day3	Homo sapiens	Whole blood from normal children and children with SIRS, sepsis, or septic shock.	Samples were not manipulated.	total RNA	Total RNA was extracted from whole blood using the PaxGene protocol.	Quality control steps: Total RNA was purified using RNeasy columns [Qiagen, Valencia, CA] according to the manufacturer鈥檚 directions and quality was assessed using an Agilent 2100 Bioanalyzer [Agilent Technologies, Inc., Palo Alto, CA].	biotin	120 ng of total RNA from 2 wild type [WT] and 4 beta-catenin knock-out [KO] pancreata at the 14.5 and 16.5 time points was amplified twice with the Arcturus RiboAmp kit [Arcturus Bioscience, Inc., Mountain View, CA] and cRNA was labeled with biotin-UTP, CTP using T7 RNA polymerase [Enzo Life Sciences, Inc., Farmingdale, NY].	9606	Create a hybridization cocktail for a single probe array that contains 0.05 ug/uL fragmented cRNA, 50 pM Control Oligonucleotide B2 (Affymetrix), 20X Eukaryotic Hybridization Controls (1.5 pM bioB, 5 pM bioC, 25 pM bioD, 100 pM cre) (Affymetrix), 0.1 mg/mL Herring Sperm DNA (Promega), 0.5 mg/mL Acetylated BSA (Invitrogen), and 1X Hybridization Buffer. Heat hybridization cocktail to 99掳C for 5 min…	Fluidics: Wash and Stain probe arrays using the Fluidics Station 450 (Affymetrix) utilizing the fluidics protocol EukGE-WS2v5_450. Arrays were stained with phycoerythrin-conjugated streptavidin [Molecular Probes, Eugene, OR] and hybridization signals were amplified using antibody amplification with goat IgG [Sigma-Aldrich] and anti-streptavidin biotinylated antibody [Vector Laboratories, Burlinga…	Images were scanned using a Genechip scanner 3000 [Affymetrix]	1) Controls: 2) Septic shock; 3) Sepsis; 4) SIRS; 5) SIRS resolved	Commercial Affymetrix Human Genome U133 Plus 2.0 GeneChip (Affymetrix, Santa Clara, CA). GeneChip CEL files were subjected to RMA normalization using the GeneSpring GX 7.1.	Standard Affymetrix internal control genes were used to check the quality of the assay by the signals of the 3' probe set to the 5' probe set of the internal control genes, GAPDH and beta-actin, with acceptable 3' to 5' ratios between 1 and 3. Eukaryotic Spike controls were used to determine that the hybridization of target RNA to the array occurred properly.	GeneSpring 7.2 (Agilent technologies Inc. Palo Alto, California) was used for normalization, clustering, filtering, and statistical analyses. The Raw CEL files were processed using the RMA (Robust Multichip Average) built in GeneSpring software. All the samples were then normalized to the median of the controls.	GPL570	Hector,R,Wong	hector.wong@cchmc.org	513-636-4259	513-636-4267	Division of Critical Care Medicine	CIncinnati Children's Hospital Medical Center	3333 Burnet Ave	Cincinnati	OH	45229-3039	USA	ftp://ftp.ncbi.nlm.nih.gov/geo/samples/GSM350nnn/GSM350240/suppl/GSM350240.CEL.gz	54675	Reanalyzed by: GSE119087
GSM350241	01-0038B_Sepsis_day3_42	GSM350241	Public on Dec 12 2008	Dec 10 2008	Aug 28 2018	RNA	1	Sepsis_day3	Homo sapiens	Whole blood from normal children and children with SIRS, sepsis, or septic shock.	Samples were not manipulated.	total RNA	Total RNA was extracted from whole blood using the PaxGene protocol.	Quality control steps: Total RNA was purified using RNeasy columns [Qiagen, Valencia, CA] according to the manufacturer鈥檚 directions and quality was assessed using an Agilent 2100 Bioanalyzer [Agilent Technologies, Inc., Palo Alto, CA].	biotin	120 ng of total RNA from 2 wild type [WT] and 4 beta-catenin knock-out [KO] pancreata at the 14.5 and 16.5 time points was amplified twice with the Arcturus RiboAmp kit [Arcturus Bioscience, Inc., Mountain View, CA] and cRNA was labeled with biotin-UTP, CTP using T7 RNA polymerase [Enzo Life Sciences, Inc., Farmingdale, NY].	9606	Create a hybridization cocktail for a single probe array that contains 0.05 ug/uL fragmented cRNA, 50 pM Control Oligonucleotide B2 (Affymetrix), 20X Eukaryotic Hybridization Controls (1.5 pM bioB, 5 pM bioC, 25 pM bioD, 100 pM cre) (Affymetrix), 0.1 mg/mL Herring Sperm DNA (Promega), 0.5 mg/mL Acetylated BSA (Invitrogen), and 1X Hybridization Buffer. Heat hybridization cocktail to 99掳C for 5 min…	Fluidics: Wash and Stain probe arrays using the Fluidics Station 450 (Affymetrix) utilizing the fluidics protocol EukGE-WS2v5_450. Arrays were stained with phycoerythrin-conjugated streptavidin [Molecular Probes, Eugene, OR] and hybridization signals were amplified using antibody amplification with goat IgG [Sigma-Aldrich] and anti-streptavidin biotinylated antibody [Vector Laboratories, Burlinga…	Images were scanned using a Genechip scanner 3000 [Affymetrix]	1) Controls: 2) Septic shock; 3) Sepsis; 4) SIRS; 5) SIRS resolved	Commercial Affymetrix Human Genome U133 Plus 2.0 GeneChip (Affymetrix, Santa Clara, CA). GeneChip CEL files were subjected to RMA normalization using the GeneSpring GX 7.1.	Standard Affymetrix internal control genes were used to check the quality of the assay by the signals of the 3' probe set to the 5' probe set of the internal control genes, GAPDH and beta-actin, with acceptable 3' to 5' ratios between 1 and 3. Eukaryotic Spike controls were used to determine that the hybridization of target RNA to the array occurred properly.	GeneSpring 7.2 (Agilent technologies Inc. Palo Alto, California) was used for normalization, clustering, filtering, and statistical analyses. The Raw CEL files were processed using the RMA (Robust Multichip Average) built in GeneSpring software. All the samples were then normalized to the median of the controls.	GPL570	Hector,R,Wong	hector.wong@cchmc.org	513-636-4259	513-636-4267	Division of Critical Care Medicine	CIncinnati Children's Hospital Medical Center	3333 Burnet Ave	Cincinnati	OH	45229-3039	USA	ftp://ftp.ncbi.nlm.nih.gov/geo/samples/GSM350nnn/GSM350241/suppl/GSM350241.CEL.gz	54675	Reanalyzed by: GSE119087
GSM350242	01-0050B_Sepsis_day3_50	GSM350242	Public on Dec 12 2008	Dec 10 2008	Aug 28 2018	RNA	1	Sepsis_day3	Homo sapiens	Whole blood from normal children and children with SIRS, sepsis, or septic shock.	Samples were not manipulated.	total RNA	Total RNA was extracted from whole blood using the PaxGene protocol.	Quality control steps: Total RNA was purified using RNeasy columns [Qiagen, Valencia, CA] according to the manufacturer鈥檚 directions and quality was assessed using an Agilent 2100 Bioanalyzer [Agilent Technologies, Inc., Palo Alto, CA].	biotin	120 ng of total RNA from 2 wild type [WT] and 4 beta-catenin knock-out [KO] pancreata at the 14.5 and 16.5 time points was amplified twice with the Arcturus RiboAmp kit [Arcturus Bioscience, Inc., Mountain View, CA] and cRNA was labeled with biotin-UTP, CTP using T7 RNA polymerase [Enzo Life Sciences, Inc., Farmingdale, NY].	9606	Create a hybridization cocktail for a single probe array that contains 0.05 ug/uL fragmented cRNA, 50 pM Control Oligonucleotide B2 (Affymetrix), 20X Eukaryotic Hybridization Controls (1.5 pM bioB, 5 pM bioC, 25 pM bioD, 100 pM cre) (Affymetrix), 0.1 mg/mL Herring Sperm DNA (Promega), 0.5 mg/mL Acetylated BSA (Invitrogen), and 1X Hybridization Buffer. Heat hybridization cocktail to 99掳C for 5 min…	Fluidics: Wash and Stain probe arrays using the Fluidics Station 450 (Affymetrix) utilizing the fluidics protocol EukGE-WS2v5_450. Arrays were stained with phycoerythrin-conjugated streptavidin [Molecular Probes, Eugene, OR] and hybridization signals were amplified using antibody amplification with goat IgG [Sigma-Aldrich] and anti-streptavidin biotinylated antibody [Vector Laboratories, Burlinga…	Images were scanned using a Genechip scanner 3000 [Affymetrix]	1) Controls: 2) Septic shock; 3) Sepsis; 4) SIRS; 5) SIRS resolved	Commercial Affymetrix Human Genome U133 Plus 2.0 GeneChip (Affymetrix, Santa Clara, CA). GeneChip CEL files were subjected to RMA normalization using the GeneSpring GX 7.1.	Standard Affymetrix internal control genes were used to check the quality of the assay by the signals of the 3' probe set to the 5' probe set of the internal control genes, GAPDH and beta-actin, with acceptable 3' to 5' ratios between 1 and 3. Eukaryotic Spike controls were used to determine that the hybridization of target RNA to the array occurred properly.	GeneSpring 7.2 (Agilent technologies Inc. Palo Alto, California) was used for normalization, clustering, filtering, and statistical analyses. The Raw CEL files were processed using the RMA (Robust Multichip Average) built in GeneSpring software. All the samples were then normalized to the median of the controls.	GPL570	Hector,R,Wong	hector.wong@cchmc.org	513-636-4259	513-636-4267	Division of Critical Care Medicine	CIncinnati Children's Hospital Medical Center	3333 Burnet Ave	Cincinnati	OH	45229-3039	USA	ftp://ftp.ncbi.nlm.nih.gov/geo/samples/GSM350nnn/GSM350242/suppl/GSM350242.CEL.gz	54675	Reanalyzed by: GSE119087
GSM350243	03-0001B_Sepsis_day3_63	GSM350243	Public on Dec 12 2008	Dec 10 2008	Aug 28 2018	RNA	1	Sepsis_day3	Homo sapiens	Whole blood from normal children and children with SIRS, sepsis, or septic shock.	Samples were not manipulated.	total RNA	Total RNA was extracted from whole blood using the PaxGene protocol.	Quality control steps: Total RNA was purified using RNeasy columns [Qiagen, Valencia, CA] according to the manufacturer鈥檚 directions and quality was assessed using an Agilent 2100 Bioanalyzer [Agilent Technologies, Inc., Palo Alto, CA].	biotin	120 ng of total RNA from 2 wild type [WT] and 4 beta-catenin knock-out [KO] pancreata at the 14.5 and 16.5 time points was amplified twice with the Arcturus RiboAmp kit [Arcturus Bioscience, Inc., Mountain View, CA] and cRNA was labeled with biotin-UTP, CTP using T7 RNA polymerase [Enzo Life Sciences, Inc., Farmingdale, NY].	9606	Create a hybridization cocktail for a single probe array that contains 0.05 ug/uL fragmented cRNA, 50 pM Control Oligonucleotide B2 (Affymetrix), 20X Eukaryotic Hybridization Controls (1.5 pM bioB, 5 pM bioC, 25 pM bioD, 100 pM cre) (Affymetrix), 0.1 mg/mL Herring Sperm DNA (Promega), 0.5 mg/mL Acetylated BSA (Invitrogen), and 1X Hybridization Buffer. Heat hybridization cocktail to 99掳C for 5 min…	Fluidics: Wash and Stain probe arrays using the Fluidics Station 450 (Affymetrix) utilizing the fluidics protocol EukGE-WS2v5_450. Arrays were stained with phycoerythrin-conjugated streptavidin [Molecular Probes, Eugene, OR] and hybridization signals were amplified using antibody amplification with goat IgG [Sigma-Aldrich] and anti-streptavidin biotinylated antibody [Vector Laboratories, Burlinga…	Images were scanned using a Genechip scanner 3000 [Affymetrix]	1) Controls: 2) Septic shock; 3) Sepsis; 4) SIRS; 5) SIRS resolved	Commercial Affymetrix Human Genome U133 Plus 2.0 GeneChip (Affymetrix, Santa Clara, CA). GeneChip CEL files were subjected to RMA normalization using the GeneSpring GX 7.1.	Standard Affymetrix internal control genes were used to check the quality of the assay by the signals of the 3' probe set to the 5' probe set of the internal control genes, GAPDH and beta-actin, with acceptable 3' to 5' ratios between 1 and 3. Eukaryotic Spike controls were used to determine that the hybridization of target RNA to the array occurred properly.	GeneSpring 7.2 (Agilent technologies Inc. Palo Alto, California) was used for normalization, clustering, filtering, and statistical analyses. The Raw CEL files were processed using the RMA (Robust Multichip Average) built in GeneSpring software. All the samples were then normalized to the median of the controls.	GPL570	Hector,R,Wong	hector.wong@cchmc.org	513-636-4259	513-636-4267	Division of Critical Care Medicine	CIncinnati Children's Hospital Medical Center	3333 Burnet Ave	Cincinnati	OH	45229-3039	USA	ftp://ftp.ncbi.nlm.nih.gov/geo/samples/GSM350nnn/GSM350243/suppl/GSM350243.CEL.gz	54675	Reanalyzed by: GSE119087
GSM350244	04-0002_Sepsis_day3_67	GSM350244	Public on Dec 12 2008	Dec 10 2008	Aug 28 2018	RNA	1	Sepsis_day3	Homo sapiens	Whole blood from normal children and children with SIRS, sepsis, or septic shock.	Samples were not manipulated.	total RNA	Total RNA was extracted from whole blood using the PaxGene protocol.	Quality control steps: Total RNA was purified using RNeasy columns [Qiagen, Valencia, CA] according to the manufacturer鈥檚 directions and quality was assessed using an Agilent 2100 Bioanalyzer [Agilent Technologies, Inc., Palo Alto, CA].	biotin	120 ng of total RNA from 2 wild type [WT] and 4 beta-catenin knock-out [KO] pancreata at the 14.5 and 16.5 time points was amplified twice with the Arcturus RiboAmp kit [Arcturus Bioscience, Inc., Mountain View, CA] and cRNA was labeled with biotin-UTP, CTP using T7 RNA polymerase [Enzo Life Sciences, Inc., Farmingdale, NY].	9606	Create a hybridization cocktail for a single probe array that contains 0.05 ug/uL fragmented cRNA, 50 pM Control Oligonucleotide B2 (Affymetrix), 20X Eukaryotic Hybridization Controls (1.5 pM bioB, 5 pM bioC, 25 pM bioD, 100 pM cre) (Affymetrix), 0.1 mg/mL Herring Sperm DNA (Promega), 0.5 mg/mL Acetylated BSA (Invitrogen), and 1X Hybridization Buffer. Heat hybridization cocktail to 99掳C for 5 min…	Fluidics: Wash and Stain probe arrays using the Fluidics Station 450 (Affymetrix) utilizing the fluidics protocol EukGE-WS2v5_450. Arrays were stained with phycoerythrin-conjugated streptavidin [Molecular Probes, Eugene, OR] and hybridization signals were amplified using antibody amplification with goat IgG [Sigma-Aldrich] and anti-streptavidin biotinylated antibody [Vector Laboratories, Burlinga…	Images were scanned using a Genechip scanner 3000 [Affymetrix]	1) Controls: 2) Septic shock; 3) Sepsis; 4) SIRS; 5) SIRS resolved	Commercial Affymetrix Human Genome U133 Plus 2.0 GeneChip (Affymetrix, Santa Clara, CA). GeneChip CEL files were subjected to RMA normalization using the GeneSpring GX 7.1.	Standard Affymetrix internal control genes were used to check the quality of the assay by the signals of the 3' probe set to the 5' probe set of the internal control genes, GAPDH and beta-actin, with acceptable 3' to 5' ratios between 1 and 3. Eukaryotic Spike controls were used to determine that the hybridization of target RNA to the array occurred properly.	GeneSpring 7.2 (Agilent technologies Inc. Palo Alto, California) was used for normalization, clustering, filtering, and statistical analyses. The Raw CEL files were processed using the RMA (Robust Multichip Average) built in GeneSpring software. All the samples were then normalized to the median of the controls.	GPL570	Hector,R,Wong	hector.wong@cchmc.org	513-636-4259	513-636-4267	Division of Critical Care Medicine	CIncinnati Children's Hospital Medical Center	3333 Burnet Ave	Cincinnati	OH	45229-3039	USA	ftp://ftp.ncbi.nlm.nih.gov/geo/samples/GSM350nnn/GSM350244/suppl/GSM350244.CEL.gz	54675	Reanalyzed by: GSE119087
GSM350245	07-0005_Sepsis_day3_98	GSM350245	Public on Dec 12 2008	Dec 10 2008	Aug 28 2018	RNA	1	Sepsis_day3	Homo sapiens	Whole blood from normal children and children with SIRS, sepsis, or septic shock.	Samples were not manipulated.	total RNA	Total RNA was extracted from whole blood using the PaxGene protocol.	Quality control steps: Total RNA was purified using RNeasy columns [Qiagen, Valencia, CA] according to the manufacturer鈥檚 directions and quality was assessed using an Agilent 2100 Bioanalyzer [Agilent Technologies, Inc., Palo Alto, CA].	biotin	120 ng of total RNA from 2 wild type [WT] and 4 beta-catenin knock-out [KO] pancreata at the 14.5 and 16.5 time points was amplified twice with the Arcturus RiboAmp kit [Arcturus Bioscience, Inc., Mountain View, CA] and cRNA was labeled with biotin-UTP, CTP using T7 RNA polymerase [Enzo Life Sciences, Inc., Farmingdale, NY].	9606	Create a hybridization cocktail for a single probe array that contains 0.05 ug/uL fragmented cRNA, 50 pM Control Oligonucleotide B2 (Affymetrix), 20X Eukaryotic Hybridization Controls (1.5 pM bioB, 5 pM bioC, 25 pM bioD, 100 pM cre) (Affymetrix), 0.1 mg/mL Herring Sperm DNA (Promega), 0.5 mg/mL Acetylated BSA (Invitrogen), and 1X Hybridization Buffer. Heat hybridization cocktail to 99掳C for 5 min…	Fluidics: Wash and Stain probe arrays using the Fluidics Station 450 (Affymetrix) utilizing the fluidics protocol EukGE-WS2v5_450. Arrays were stained with phycoerythrin-conjugated streptavidin [Molecular Probes, Eugene, OR] and hybridization signals were amplified using antibody amplification with goat IgG [Sigma-Aldrich] and anti-streptavidin biotinylated antibody [Vector Laboratories, Burlinga…	Images were scanned using a Genechip scanner 3000 [Affymetrix]	1) Controls: 2) Septic shock; 3) Sepsis; 4) SIRS; 5) SIRS resolved	Commercial Affymetrix Human Genome U133 Plus 2.0 GeneChip (Affymetrix, Santa Clara, CA). GeneChip CEL files were subjected to RMA normalization using the GeneSpring GX 7.1.	Standard Affymetrix internal control genes were used to check the quality of the assay by the signals of the 3' probe set to the 5' probe set of the internal control genes, GAPDH and beta-actin, with acceptable 3' to 5' ratios between 1 and 3. Eukaryotic Spike controls were used to determine that the hybridization of target RNA to the array occurred properly.	GeneSpring 7.2 (Agilent technologies Inc. Palo Alto, California) was used for normalization, clustering, filtering, and statistical analyses. The Raw CEL files were processed using the RMA (Robust Multichip Average) built in GeneSpring software. All the samples were then normalized to the median of the controls.	GPL570	Hector,R,Wong	hector.wong@cchmc.org	513-636-4259	513-636-4267	Division of Critical Care Medicine	CIncinnati Children's Hospital Medical Center	3333 Burnet Ave	Cincinnati	OH	45229-3039	USA	ftp://ftp.ncbi.nlm.nih.gov/geo/samples/GSM350nnn/GSM350245/suppl/GSM350245.CEL.gz	54675	Reanalyzed by: GSE119087
GSM350246	09-0001_Sepsis_day3_101	GSM350246	Public on Dec 12 2008	Dec 10 2008	Mar 18 2009	RNA	1	Sepsis_day3	Homo sapiens	Whole blood from normal children and children with SIRS, sepsis, or septic shock.	Samples were not manipulated.	total RNA	Total RNA was extracted from whole blood using the PaxGene protocol.	Quality control steps: Total RNA was purified using RNeasy columns [Qiagen, Valencia, CA] according to the manufacturer鈥檚 directions and quality was assessed using an Agilent 2100 Bioanalyzer [Agilent Technologies, Inc., Palo Alto, CA].	biotin	120 ng of total RNA from 2 wild type [WT] and 4 beta-catenin knock-out [KO] pancreata at the 14.5 and 16.5 time points was amplified twice with the Arcturus RiboAmp kit [Arcturus Bioscience, Inc., Mountain View, CA] and cRNA was labeled with biotin-UTP, CTP using T7 RNA polymerase [Enzo Life Sciences, Inc., Farmingdale, NY].	9606	Create a hybridization cocktail for a single probe array that contains 0.05 ug/uL fragmented cRNA, 50 pM Control Oligonucleotide B2 (Affymetrix), 20X Eukaryotic Hybridization Controls (1.5 pM bioB, 5 pM bioC, 25 pM bioD, 100 pM cre) (Affymetrix), 0.1 mg/mL Herring Sperm DNA (Promega), 0.5 mg/mL Acetylated BSA (Invitrogen), and 1X Hybridization Buffer. Heat hybridization cocktail to 99掳C for 5 min…	Fluidics: Wash and Stain probe arrays using the Fluidics Station 450 (Affymetrix) utilizing the fluidics protocol EukGE-WS2v5_450. Arrays were stained with phycoerythrin-conjugated streptavidin [Molecular Probes, Eugene, OR] and hybridization signals were amplified using antibody amplification with goat IgG [Sigma-Aldrich] and anti-streptavidin biotinylated antibody [Vector Laboratories, Burlinga…	Images were scanned using a Genechip scanner 3000 [Affymetrix]	1) Controls: 2) Septic shock; 3) Sepsis; 4) SIRS; 5) SIRS resolved	Commercial Affymetrix Human Genome U133 Plus 2.0 GeneChip (Affymetrix, Santa Clara, CA). GeneChip CEL files were subjected to RMA normalization using the GeneSpring GX 7.1.	Standard Affymetrix internal control genes were used to check the quality of the assay by the signals of the 3' probe set to the 5' probe set of the internal control genes, GAPDH and beta-actin, with acceptable 3' to 5' ratios between 1 and 3. Eukaryotic Spike controls were used to determine that the hybridization of target RNA to the array occurred properly.	GeneSpring 7.2 (Agilent technologies Inc. Palo Alto, California) was used for normalization, clustering, filtering, and statistical analyses. The Raw CEL files were processed using the RMA (Robust Multichip Average) built in GeneSpring software. All the samples were then normalized to the median of the controls.	GPL570	Hector,R,Wong	hector.wong@cchmc.org	513-636-4259	513-636-4267	Division of Critical Care Medicine	CIncinnati Children's Hospital Medical Center	3333 Burnet Ave	Cincinnati	OH	45229-3039	USA	ftp://ftp.ncbi.nlm.nih.gov/geo/samples/GSM350nnn/GSM350246/suppl/GSM350246.CEL.gz	54675
GSM350247	10-0004_Sepsis_day3_112	GSM350247	Public on Dec 12 2008	Dec 10 2008	Mar 18 2009	RNA	1	Sepsis_day3	Homo sapiens	Whole blood from normal children and children with SIRS, sepsis, or septic shock.	Samples were not manipulated.	total RNA	Total RNA was extracted from whole blood using the PaxGene protocol.	Quality control steps: Total RNA was purified using RNeasy columns [Qiagen, Valencia, CA] according to the manufacturer鈥檚 directions and quality was assessed using an Agilent 2100 Bioanalyzer [Agilent Technologies, Inc., Palo Alto, CA].	biotin	120 ng of total RNA from 2 wild type [WT] and 4 beta-catenin knock-out [KO] pancreata at the 14.5 and 16.5 time points was amplified twice with the Arcturus RiboAmp kit [Arcturus Bioscience, Inc., Mountain View, CA] and cRNA was labeled with biotin-UTP, CTP using T7 RNA polymerase [Enzo Life Sciences, Inc., Farmingdale, NY].	9606	Create a hybridization cocktail for a single probe array that contains 0.05 ug/uL fragmented cRNA, 50 pM Control Oligonucleotide B2 (Affymetrix), 20X Eukaryotic Hybridization Controls (1.5 pM bioB, 5 pM bioC, 25 pM bioD, 100 pM cre) (Affymetrix), 0.1 mg/mL Herring Sperm DNA (Promega), 0.5 mg/mL Acetylated BSA (Invitrogen), and 1X Hybridization Buffer. Heat hybridization cocktail to 99掳C for 5 min…	Fluidics: Wash and Stain probe arrays using the Fluidics Station 450 (Affymetrix) utilizing the fluidics protocol EukGE-WS2v5_450. Arrays were stained with phycoerythrin-conjugated streptavidin [Molecular Probes, Eugene, OR] and hybridization signals were amplified using antibody amplification with goat IgG [Sigma-Aldrich] and anti-streptavidin biotinylated antibody [Vector Laboratories, Burlinga…	Images were scanned using a Genechip scanner 3000 [Affymetrix]	1) Controls: 2) Septic shock; 3) Sepsis; 4) SIRS; 5) SIRS resolved	Commercial Affymetrix Human Genome U133 Plus 2.0 GeneChip (Affymetrix, Santa Clara, CA). GeneChip CEL files were subjected to RMA normalization using the GeneSpring GX 7.1.	Standard Affymetrix internal control genes were used to check the quality of the assay by the signals of the 3' probe set to the 5' probe set of the internal control genes, GAPDH and beta-actin, with acceptable 3' to 5' ratios between 1 and 3. Eukaryotic Spike controls were used to determine that the hybridization of target RNA to the array occurred properly.	GeneSpring 7.2 (Agilent technologies Inc. Palo Alto, California) was used for normalization, clustering, filtering, and statistical analyses. The Raw CEL files were processed using the RMA (Robust Multichip Average) built in GeneSpring software. All the samples were then normalized to the median of the controls.	GPL570	Hector,R,Wong	hector.wong@cchmc.org	513-636-4259	513-636-4267	Division of Critical Care Medicine	CIncinnati Children's Hospital Medical Center	3333 Burnet Ave	Cincinnati	OH	45229-3039	USA	ftp://ftp.ncbi.nlm.nih.gov/geo/samples/GSM350nnn/GSM350247/suppl/GSM350247.CEL.gz	54675
GSM350248	10-0011_Sepsis_day3_119	GSM350248	Public on Dec 12 2008	Dec 10 2008	Aug 28 2018	RNA	1	Sepsis_day3	Homo sapiens	Whole blood from normal children and children with SIRS, sepsis, or septic shock.	Samples were not manipulated.	total RNA	Total RNA was extracted from whole blood using the PaxGene protocol.	Quality control steps: Total RNA was purified using RNeasy columns [Qiagen, Valencia, CA] according to the manufacturer鈥檚 directions and quality was assessed using an Agilent 2100 Bioanalyzer [Agilent Technologies, Inc., Palo Alto, CA].	biotin	120 ng of total RNA from 2 wild type [WT] and 4 beta-catenin knock-out [KO] pancreata at the 14.5 and 16.5 time points was amplified twice with the Arcturus RiboAmp kit [Arcturus Bioscience, Inc., Mountain View, CA] and cRNA was labeled with biotin-UTP, CTP using T7 RNA polymerase [Enzo Life Sciences, Inc., Farmingdale, NY].	9606	Create a hybridization cocktail for a single probe array that contains 0.05 ug/uL fragmented cRNA, 50 pM Control Oligonucleotide B2 (Affymetrix), 20X Eukaryotic Hybridization Controls (1.5 pM bioB, 5 pM bioC, 25 pM bioD, 100 pM cre) (Affymetrix), 0.1 mg/mL Herring Sperm DNA (Promega), 0.5 mg/mL Acetylated BSA (Invitrogen), and 1X Hybridization Buffer. Heat hybridization cocktail to 99掳C for 5 min…	Fluidics: Wash and Stain probe arrays using the Fluidics Station 450 (Affymetrix) utilizing the fluidics protocol EukGE-WS2v5_450. Arrays were stained with phycoerythrin-conjugated streptavidin [Molecular Probes, Eugene, OR] and hybridization signals were amplified using antibody amplification with goat IgG [Sigma-Aldrich] and anti-streptavidin biotinylated antibody [Vector Laboratories, Burlinga…	Images were scanned using a Genechip scanner 3000 [Affymetrix]	1) Controls: 2) Septic shock; 3) Sepsis; 4) SIRS; 5) SIRS resolved	Commercial Affymetrix Human Genome U133 Plus 2.0 GeneChip (Affymetrix, Santa Clara, CA). GeneChip CEL files were subjected to RMA normalization using the GeneSpring GX 7.1.	Standard Affymetrix internal control genes were used to check the quality of the assay by the signals of the 3' probe set to the 5' probe set of the internal control genes, GAPDH and beta-actin, with acceptable 3' to 5' ratios between 1 and 3. Eukaryotic Spike controls were used to determine that the hybridization of target RNA to the array occurred properly.	GeneSpring 7.2 (Agilent technologies Inc. Palo Alto, California) was used for normalization, clustering, filtering, and statistical analyses. The Raw CEL files were processed using the RMA (Robust Multichip Average) built in GeneSpring software. All the samples were then normalized to the median of the controls.	GPL570	Hector,R,Wong	hector.wong@cchmc.org	513-636-4259	513-636-4267	Division of Critical Care Medicine	CIncinnati Children's Hospital Medical Center	3333 Burnet Ave	Cincinnati	OH	45229-3039	USA	ftp://ftp.ncbi.nlm.nih.gov/geo/samples/GSM350nnn/GSM350248/suppl/GSM350248.CEL.gz	54675	Reanalyzed by: GSE119087
GSM350249	10-0012_Sepsis_day3_121	GSM350249	Public on Dec 12 2008	Dec 10 2008	Mar 18 2009	RNA	1	Sepsis_day3	Homo sapiens	Whole blood from normal children and children with SIRS, sepsis, or septic shock.	Samples were not manipulated.	total RNA	Total RNA was extracted from whole blood using the PaxGene protocol.	Quality control steps: Total RNA was purified using RNeasy columns [Qiagen, Valencia, CA] according to the manufacturer鈥檚 directions and quality was assessed using an Agilent 2100 Bioanalyzer [Agilent Technologies, Inc., Palo Alto, CA].	biotin	120 ng of total RNA from 2 wild type [WT] and 4 beta-catenin knock-out [KO] pancreata at the 14.5 and 16.5 time points was amplified twice with the Arcturus RiboAmp kit [Arcturus Bioscience, Inc., Mountain View, CA] and cRNA was labeled with biotin-UTP, CTP using T7 RNA polymerase [Enzo Life Sciences, Inc., Farmingdale, NY].	9606	Create a hybridization cocktail for a single probe array that contains 0.05 ug/uL fragmented cRNA, 50 pM Control Oligonucleotide B2 (Affymetrix), 20X Eukaryotic Hybridization Controls (1.5 pM bioB, 5 pM bioC, 25 pM bioD, 100 pM cre) (Affymetrix), 0.1 mg/mL Herring Sperm DNA (Promega), 0.5 mg/mL Acetylated BSA (Invitrogen), and 1X Hybridization Buffer. Heat hybridization cocktail to 99掳C for 5 min…	Fluidics: Wash and Stain probe arrays using the Fluidics Station 450 (Affymetrix) utilizing the fluidics protocol EukGE-WS2v5_450. Arrays were stained with phycoerythrin-conjugated streptavidin [Molecular Probes, Eugene, OR] and hybridization signals were amplified using antibody amplification with goat IgG [Sigma-Aldrich] and anti-streptavidin biotinylated antibody [Vector Laboratories, Burlinga…	Images were scanned using a Genechip scanner 3000 [Affymetrix]	1) Controls: 2) Septic shock; 3) Sepsis; 4) SIRS; 5) SIRS resolved	Commercial Affymetrix Human Genome U133 Plus 2.0 GeneChip (Affymetrix, Santa Clara, CA). GeneChip CEL files were subjected to RMA normalization using the GeneSpring GX 7.1.	Standard Affymetrix internal control genes were used to check the quality of the assay by the signals of the 3' probe set to the 5' probe set of the internal control genes, GAPDH and beta-actin, with acceptable 3' to 5' ratios between 1 and 3. Eukaryotic Spike controls were used to determine that the hybridization of target RNA to the array occurred properly.	GeneSpring 7.2 (Agilent technologies Inc. Palo Alto, California) was used for normalization, clustering, filtering, and statistical analyses. The Raw CEL files were processed using the RMA (Robust Multichip Average) built in GeneSpring software. All the samples were then normalized to the median of the controls.	GPL570	Hector,R,Wong	hector.wong@cchmc.org	513-636-4259	513-636-4267	Division of Critical Care Medicine	CIncinnati Children's Hospital Medical Center	3333 Burnet Ave	Cincinnati	OH	45229-3039	USA	ftp://ftp.ncbi.nlm.nih.gov/geo/samples/GSM350nnn/GSM350249/suppl/GSM350249.CEL.gz	54675
GSM350250	10-0028B_Sepsis_day3_128	GSM350250	Public on Dec 12 2008	Dec 10 2008	Aug 28 2018	RNA	1	Sepsis_day3	Homo sapiens	Whole blood from normal children and children with SIRS, sepsis, or septic shock.	Samples were not manipulated.	total RNA	Total RNA was extracted from whole blood using the PaxGene protocol.	Quality control steps: Total RNA was purified using RNeasy columns [Qiagen, Valencia, CA] according to the manufacturer鈥檚 directions and quality was assessed using an Agilent 2100 Bioanalyzer [Agilent Technologies, Inc., Palo Alto, CA].	biotin	120 ng of total RNA from 2 wild type [WT] and 4 beta-catenin knock-out [KO] pancreata at the 14.5 and 16.5 time points was amplified twice with the Arcturus RiboAmp kit [Arcturus Bioscience, Inc., Mountain View, CA] and cRNA was labeled with biotin-UTP, CTP using T7 RNA polymerase [Enzo Life Sciences, Inc., Farmingdale, NY].	9606	Create a hybridization cocktail for a single probe array that contains 0.05 ug/uL fragmented cRNA, 50 pM Control Oligonucleotide B2 (Affymetrix), 20X Eukaryotic Hybridization Controls (1.5 pM bioB, 5 pM bioC, 25 pM bioD, 100 pM cre) (Affymetrix), 0.1 mg/mL Herring Sperm DNA (Promega), 0.5 mg/mL Acetylated BSA (Invitrogen), and 1X Hybridization Buffer. Heat hybridization cocktail to 99掳C for 5 min…	Fluidics: Wash and Stain probe arrays using the Fluidics Station 450 (Affymetrix) utilizing the fluidics protocol EukGE-WS2v5_450. Arrays were stained with phycoerythrin-conjugated streptavidin [Molecular Probes, Eugene, OR] and hybridization signals were amplified using antibody amplification with goat IgG [Sigma-Aldrich] and anti-streptavidin biotinylated antibody [Vector Laboratories, Burlinga…	Images were scanned using a Genechip scanner 3000 [Affymetrix]	1) Controls: 2) Septic shock; 3) Sepsis; 4) SIRS; 5) SIRS resolved	Commercial Affymetrix Human Genome U133 Plus 2.0 GeneChip (Affymetrix, Santa Clara, CA). GeneChip CEL files were subjected to RMA normalization using the GeneSpring GX 7.1.	Standard Affymetrix internal control genes were used to check the quality of the assay by the signals of the 3' probe set to the 5' probe set of the internal control genes, GAPDH and beta-actin, with acceptable 3' to 5' ratios between 1 and 3. Eukaryotic Spike controls were used to determine that the hybridization of target RNA to the array occurred properly.	GeneSpring 7.2 (Agilent technologies Inc. Palo Alto, California) was used for normalization, clustering, filtering, and statistical analyses. The Raw CEL files were processed using the RMA (Robust Multichip Average) built in GeneSpring software. All the samples were then normalized to the median of the controls.	GPL570	Hector,R,Wong	hector.wong@cchmc.org	513-636-4259	513-636-4267	Division of Critical Care Medicine	CIncinnati Children's Hospital Medical Center	3333 Burnet Ave	Cincinnati	OH	45229-3039	USA	ftp://ftp.ncbi.nlm.nih.gov/geo/samples/GSM350nnn/GSM350250/suppl/GSM350250.CEL.gz	54675	Reanalyzed by: GSE119087
GSM350251	11-0055B_Sepsis_day3_138	GSM350251	Public on Dec 12 2008	Dec 10 2008	Aug 28 2018	RNA	1	Sepsis_day3	Homo sapiens	Whole blood from normal children and children with SIRS, sepsis, or septic shock.	Samples were not manipulated.	total RNA	Total RNA was extracted from whole blood using the PaxGene protocol.	Quality control steps: Total RNA was purified using RNeasy columns [Qiagen, Valencia, CA] according to the manufacturer鈥檚 directions and quality was assessed using an Agilent 2100 Bioanalyzer [Agilent Technologies, Inc., Palo Alto, CA].	biotin	120 ng of total RNA from 2 wild type [WT] and 4 beta-catenin knock-out [KO] pancreata at the 14.5 and 16.5 time points was amplified twice with the Arcturus RiboAmp kit [Arcturus Bioscience, Inc., Mountain View, CA] and cRNA was labeled with biotin-UTP, CTP using T7 RNA polymerase [Enzo Life Sciences, Inc., Farmingdale, NY].	9606	Create a hybridization cocktail for a single probe array that contains 0.05 ug/uL fragmented cRNA, 50 pM Control Oligonucleotide B2 (Affymetrix), 20X Eukaryotic Hybridization Controls (1.5 pM bioB, 5 pM bioC, 25 pM bioD, 100 pM cre) (Affymetrix), 0.1 mg/mL Herring Sperm DNA (Promega), 0.5 mg/mL Acetylated BSA (Invitrogen), and 1X Hybridization Buffer. Heat hybridization cocktail to 99掳C for 5 min…	Fluidics: Wash and Stain probe arrays using the Fluidics Station 450 (Affymetrix) utilizing the fluidics protocol EukGE-WS2v5_450. Arrays were stained with phycoerythrin-conjugated streptavidin [Molecular Probes, Eugene, OR] and hybridization signals were amplified using antibody amplification with goat IgG [Sigma-Aldrich] and anti-streptavidin biotinylated antibody [Vector Laboratories, Burlinga…	Images were scanned using a Genechip scanner 3000 [Affymetrix]	1) Controls: 2) Septic shock; 3) Sepsis; 4) SIRS; 5) SIRS resolved	Commercial Affymetrix Human Genome U133 Plus 2.0 GeneChip (Affymetrix, Santa Clara, CA). GeneChip CEL files were subjected to RMA normalization using the GeneSpring GX 7.1.	Standard Affymetrix internal control genes were used to check the quality of the assay by the signals of the 3' probe set to the 5' probe set of the internal control genes, GAPDH and beta-actin, with acceptable 3' to 5' ratios between 1 and 3. Eukaryotic Spike controls were used to determine that the hybridization of target RNA to the array occurred properly.	GeneSpring 7.2 (Agilent technologies Inc. Palo Alto, California) was used for normalization, clustering, filtering, and statistical analyses. The Raw CEL files were processed using the RMA (Robust Multichip Average) built in GeneSpring software. All the samples were then normalized to the median of the controls.	GPL570	Hector,R,Wong	hector.wong@cchmc.org	513-636-4259	513-636-4267	Division of Critical Care Medicine	CIncinnati Children's Hospital Medical Center	3333 Burnet Ave	Cincinnati	OH	45229-3039	USA	ftp://ftp.ncbi.nlm.nih.gov/geo/samples/GSM350nnn/GSM350251/suppl/GSM350251.CEL.gz	54675	Reanalyzed by: GSE119087
GSM350252	11-0057B_Sepsis_day3_139	GSM350252	Public on Dec 12 2008	Dec 10 2008	Aug 28 2018	RNA	1	Sepsis_day3	Homo sapiens	Whole blood from normal children and children with SIRS, sepsis, or septic shock.	Samples were not manipulated.	total RNA	Total RNA was extracted from whole blood using the PaxGene protocol.	Quality control steps: Total RNA was purified using RNeasy columns [Qiagen, Valencia, CA] according to the manufacturer鈥檚 directions and quality was assessed using an Agilent 2100 Bioanalyzer [Agilent Technologies, Inc., Palo Alto, CA].	biotin	120 ng of total RNA from 2 wild type [WT] and 4 beta-catenin knock-out [KO] pancreata at the 14.5 and 16.5 time points was amplified twice with the Arcturus RiboAmp kit [Arcturus Bioscience, Inc., Mountain View, CA] and cRNA was labeled with biotin-UTP, CTP using T7 RNA polymerase [Enzo Life Sciences, Inc., Farmingdale, NY].	9606	Create a hybridization cocktail for a single probe array that contains 0.05 ug/uL fragmented cRNA, 50 pM Control Oligonucleotide B2 (Affymetrix), 20X Eukaryotic Hybridization Controls (1.5 pM bioB, 5 pM bioC, 25 pM bioD, 100 pM cre) (Affymetrix), 0.1 mg/mL Herring Sperm DNA (Promega), 0.5 mg/mL Acetylated BSA (Invitrogen), and 1X Hybridization Buffer. Heat hybridization cocktail to 99掳C for 5 min…	Fluidics: Wash and Stain probe arrays using the Fluidics Station 450 (Affymetrix) utilizing the fluidics protocol EukGE-WS2v5_450. Arrays were stained with phycoerythrin-conjugated streptavidin [Molecular Probes, Eugene, OR] and hybridization signals were amplified using antibody amplification with goat IgG [Sigma-Aldrich] and anti-streptavidin biotinylated antibody [Vector Laboratories, Burlinga…	Images were scanned using a Genechip scanner 3000 [Affymetrix]	1) Controls: 2) Septic shock; 3) Sepsis; 4) SIRS; 5) SIRS resolved	Commercial Affymetrix Human Genome U133 Plus 2.0 GeneChip (Affymetrix, Santa Clara, CA). GeneChip CEL files were subjected to RMA normalization using the GeneSpring GX 7.1.	Standard Affymetrix internal control genes were used to check the quality of the assay by the signals of the 3' probe set to the 5' probe set of the internal control genes, GAPDH and beta-actin, with acceptable 3' to 5' ratios between 1 and 3. Eukaryotic Spike controls were used to determine that the hybridization of target RNA to the array occurred properly.	GeneSpring 7.2 (Agilent technologies Inc. Palo Alto, California) was used for normalization, clustering, filtering, and statistical analyses. The Raw CEL files were processed using the RMA (Robust Multichip Average) built in GeneSpring software. All the samples were then normalized to the median of the controls.	GPL570	Hector,R,Wong	hector.wong@cchmc.org	513-636-4259	513-636-4267	Division of Critical Care Medicine	CIncinnati Children's Hospital Medical Center	3333 Burnet Ave	Cincinnati	OH	45229-3039	USA	ftp://ftp.ncbi.nlm.nih.gov/geo/samples/GSM350nnn/GSM350252/suppl/GSM350252.CEL.gz	54675	Reanalyzed by: GSE119087
GSM350253	11-0015_Sepsis_day3_154	GSM350253	Public on Dec 12 2008	Dec 10 2008	Aug 28 2018	RNA	1	Sepsis_day3	Homo sapiens	Whole blood from normal children and children with SIRS, sepsis, or septic shock.	Samples were not manipulated.	total RNA	Total RNA was extracted from whole blood using the PaxGene protocol.	Quality control steps: Total RNA was purified using RNeasy columns [Qiagen, Valencia, CA] according to the manufacturer鈥檚 directions and quality was assessed using an Agilent 2100 Bioanalyzer [Agilent Technologies, Inc., Palo Alto, CA].	biotin	120 ng of total RNA from 2 wild type [WT] and 4 beta-catenin knock-out [KO] pancreata at the 14.5 and 16.5 time points was amplified twice with the Arcturus RiboAmp kit [Arcturus Bioscience, Inc., Mountain View, CA] and cRNA was labeled with biotin-UTP, CTP using T7 RNA polymerase [Enzo Life Sciences, Inc., Farmingdale, NY].	9606	Create a hybridization cocktail for a single probe array that contains 0.05 ug/uL fragmented cRNA, 50 pM Control Oligonucleotide B2 (Affymetrix), 20X Eukaryotic Hybridization Controls (1.5 pM bioB, 5 pM bioC, 25 pM bioD, 100 pM cre) (Affymetrix), 0.1 mg/mL Herring Sperm DNA (Promega), 0.5 mg/mL Acetylated BSA (Invitrogen), and 1X Hybridization Buffer. Heat hybridization cocktail to 99掳C for 5 min…	Fluidics: Wash and Stain probe arrays using the Fluidics Station 450 (Affymetrix) utilizing the fluidics protocol EukGE-WS2v5_450. Arrays were stained with phycoerythrin-conjugated streptavidin [Molecular Probes, Eugene, OR] and hybridization signals were amplified using antibody amplification with goat IgG [Sigma-Aldrich] and anti-streptavidin biotinylated antibody [Vector Laboratories, Burlinga…	Images were scanned using a Genechip scanner 3000 [Affymetrix]	1) Controls: 2) Septic shock; 3) Sepsis; 4) SIRS; 5) SIRS resolved	Commercial Affymetrix Human Genome U133 Plus 2.0 GeneChip (Affymetrix, Santa Clara, CA). GeneChip CEL files were subjected to RMA normalization using the GeneSpring GX 7.1.	Standard Affymetrix internal control genes were used to check the quality of the assay by the signals of the 3' probe set to the 5' probe set of the internal control genes, GAPDH and beta-actin, with acceptable 3' to 5' ratios between 1 and 3. Eukaryotic Spike controls were used to determine that the hybridization of target RNA to the array occurred properly.	GeneSpring 7.2 (Agilent technologies Inc. Palo Alto, California) was used for normalization, clustering, filtering, and statistical analyses. The Raw CEL files were processed using the RMA (Robust Multichip Average) built in GeneSpring software. All the samples were then normalized to the median of the controls.	GPL570	Hector,R,Wong	hector.wong@cchmc.org	513-636-4259	513-636-4267	Division of Critical Care Medicine	CIncinnati Children's Hospital Medical Center	3333 Burnet Ave	Cincinnati	OH	45229-3039	USA	ftp://ftp.ncbi.nlm.nih.gov/geo/samples/GSM350nnn/GSM350253/suppl/GSM350253.CEL.gz	54675	Reanalyzed by: GSE119087
GSM350254	11-0021_Sepsis_day3_163	GSM350254	Public on Dec 12 2008	Dec 10 2008	Aug 28 2018	RNA	1	Sepsis_day3	Homo sapiens	Whole blood from normal children and children with SIRS, sepsis, or septic shock.	Samples were not manipulated.	total RNA	Total RNA was extracted from whole blood using the PaxGene protocol.	Quality control steps: Total RNA was purified using RNeasy columns [Qiagen, Valencia, CA] according to the manufacturer鈥檚 directions and quality was assessed using an Agilent 2100 Bioanalyzer [Agilent Technologies, Inc., Palo Alto, CA].	biotin	120 ng of total RNA from 2 wild type [WT] and 4 beta-catenin knock-out [KO] pancreata at the 14.5 and 16.5 time points was amplified twice with the Arcturus RiboAmp kit [Arcturus Bioscience, Inc., Mountain View, CA] and cRNA was labeled with biotin-UTP, CTP using T7 RNA polymerase [Enzo Life Sciences, Inc., Farmingdale, NY].	9606	Create a hybridization cocktail for a single probe array that contains 0.05 ug/uL fragmented cRNA, 50 pM Control Oligonucleotide B2 (Affymetrix), 20X Eukaryotic Hybridization Controls (1.5 pM bioB, 5 pM bioC, 25 pM bioD, 100 pM cre) (Affymetrix), 0.1 mg/mL Herring Sperm DNA (Promega), 0.5 mg/mL Acetylated BSA (Invitrogen), and 1X Hybridization Buffer. Heat hybridization cocktail to 99掳C for 5 min…	Fluidics: Wash and Stain probe arrays using the Fluidics Station 450 (Affymetrix) utilizing the fluidics protocol EukGE-WS2v5_450. Arrays were stained with phycoerythrin-conjugated streptavidin [Molecular Probes, Eugene, OR] and hybridization signals were amplified using antibody amplification with goat IgG [Sigma-Aldrich] and anti-streptavidin biotinylated antibody [Vector Laboratories, Burlinga…	Images were scanned using a Genechip scanner 3000 [Affymetrix]	1) Controls: 2) Septic shock; 3) Sepsis; 4) SIRS; 5) SIRS resolved	Commercial Affymetrix Human Genome U133 Plus 2.0 GeneChip (Affymetrix, Santa Clara, CA). GeneChip CEL files were subjected to RMA normalization using the GeneSpring GX 7.1.	Standard Affymetrix internal control genes were used to check the quality of the assay by the signals of the 3' probe set to the 5' probe set of the internal control genes, GAPDH and beta-actin, with acceptable 3' to 5' ratios between 1 and 3. Eukaryotic Spike controls were used to determine that the hybridization of target RNA to the array occurred properly.	GeneSpring 7.2 (Agilent technologies Inc. Palo Alto, California) was used for normalization, clustering, filtering, and statistical analyses. The Raw CEL files were processed using the RMA (Robust Multichip Average) built in GeneSpring software. All the samples were then normalized to the median of the controls.	GPL570	Hector,R,Wong	hector.wong@cchmc.org	513-636-4259	513-636-4267	Division of Critical Care Medicine	CIncinnati Children's Hospital Medical Center	3333 Burnet Ave	Cincinnati	OH	45229-3039	USA	ftp://ftp.ncbi.nlm.nih.gov/geo/samples/GSM350nnn/GSM350254/suppl/GSM350254.CEL.gz	54675	Reanalyzed by: GSE119087
GSM350255	11-0044B_Sepsis_day3_175	GSM350255	Public on Dec 12 2008	Dec 10 2008	Aug 28 2018	RNA	1	Sepsis_day3	Homo sapiens	Whole blood from normal children and children with SIRS, sepsis, or septic shock.	Samples were not manipulated.	total RNA	Total RNA was extracted from whole blood using the PaxGene protocol.	Quality control steps: Total RNA was purified using RNeasy columns [Qiagen, Valencia, CA] according to the manufacturer鈥檚 directions and quality was assessed using an Agilent 2100 Bioanalyzer [Agilent Technologies, Inc., Palo Alto, CA].	biotin	120 ng of total RNA from 2 wild type [WT] and 4 beta-catenin knock-out [KO] pancreata at the 14.5 and 16.5 time points was amplified twice with the Arcturus RiboAmp kit [Arcturus Bioscience, Inc., Mountain View, CA] and cRNA was labeled with biotin-UTP, CTP using T7 RNA polymerase [Enzo Life Sciences, Inc., Farmingdale, NY].	9606	Create a hybridization cocktail for a single probe array that contains 0.05 ug/uL fragmented cRNA, 50 pM Control Oligonucleotide B2 (Affymetrix), 20X Eukaryotic Hybridization Controls (1.5 pM bioB, 5 pM bioC, 25 pM bioD, 100 pM cre) (Affymetrix), 0.1 mg/mL Herring Sperm DNA (Promega), 0.5 mg/mL Acetylated BSA (Invitrogen), and 1X Hybridization Buffer. Heat hybridization cocktail to 99掳C for 5 min…	Fluidics: Wash and Stain probe arrays using the Fluidics Station 450 (Affymetrix) utilizing the fluidics protocol EukGE-WS2v5_450. Arrays were stained with phycoerythrin-conjugated streptavidin [Molecular Probes, Eugene, OR] and hybridization signals were amplified using antibody amplification with goat IgG [Sigma-Aldrich] and anti-streptavidin biotinylated antibody [Vector Laboratories, Burlinga…	Images were scanned using a Genechip scanner 3000 [Affymetrix]	1) Controls: 2) Septic shock; 3) Sepsis; 4) SIRS; 5) SIRS resolved	Commercial Affymetrix Human Genome U133 Plus 2.0 GeneChip (Affymetrix, Santa Clara, CA). GeneChip CEL files were subjected to RMA normalization using the GeneSpring GX 7.1.	Standard Affymetrix internal control genes were used to check the quality of the assay by the signals of the 3' probe set to the 5' probe set of the internal control genes, GAPDH and beta-actin, with acceptable 3' to 5' ratios between 1 and 3. Eukaryotic Spike controls were used to determine that the hybridization of target RNA to the array occurred properly.	GeneSpring 7.2 (Agilent technologies Inc. Palo Alto, California) was used for normalization, clustering, filtering, and statistical analyses. The Raw CEL files were processed using the RMA (Robust Multichip Average) built in GeneSpring software. All the samples were then normalized to the median of the controls.	GPL570	Hector,R,Wong	hector.wong@cchmc.org	513-636-4259	513-636-4267	Division of Critical Care Medicine	CIncinnati Children's Hospital Medical Center	3333 Burnet Ave	Cincinnati	OH	45229-3039	USA	ftp://ftp.ncbi.nlm.nih.gov/geo/samples/GSM350nnn/GSM350255/suppl/GSM350255.CEL.gz	54675	Reanalyzed by: GSE119087
GSM350256	11-0050B_Sepsis_day3_181	GSM350256	Public on Dec 12 2008	Dec 10 2008	Aug 28 2018	RNA	1	Sepsis_day3	Homo sapiens	Whole blood from normal children and children with SIRS, sepsis, or septic shock.	Samples were not manipulated.	total RNA	Total RNA was extracted from whole blood using the PaxGene protocol.	Quality control steps: Total RNA was purified using RNeasy columns [Qiagen, Valencia, CA] according to the manufacturer鈥檚 directions and quality was assessed using an Agilent 2100 Bioanalyzer [Agilent Technologies, Inc., Palo Alto, CA].	biotin	120 ng of total RNA from 2 wild type [WT] and 4 beta-catenin knock-out [KO] pancreata at the 14.5 and 16.5 time points was amplified twice with the Arcturus RiboAmp kit [Arcturus Bioscience, Inc., Mountain View, CA] and cRNA was labeled with biotin-UTP, CTP using T7 RNA polymerase [Enzo Life Sciences, Inc., Farmingdale, NY].	9606	Create a hybridization cocktail for a single probe array that contains 0.05 ug/uL fragmented cRNA, 50 pM Control Oligonucleotide B2 (Affymetrix), 20X Eukaryotic Hybridization Controls (1.5 pM bioB, 5 pM bioC, 25 pM bioD, 100 pM cre) (Affymetrix), 0.1 mg/mL Herring Sperm DNA (Promega), 0.5 mg/mL Acetylated BSA (Invitrogen), and 1X Hybridization Buffer. Heat hybridization cocktail to 99掳C for 5 min…	Fluidics: Wash and Stain probe arrays using the Fluidics Station 450 (Affymetrix) utilizing the fluidics protocol EukGE-WS2v5_450. Arrays were stained with phycoerythrin-conjugated streptavidin [Molecular Probes, Eugene, OR] and hybridization signals were amplified using antibody amplification with goat IgG [Sigma-Aldrich] and anti-streptavidin biotinylated antibody [Vector Laboratories, Burlinga…	Images were scanned using a Genechip scanner 3000 [Affymetrix]	1) Controls: 2) Septic shock; 3) Sepsis; 4) SIRS; 5) SIRS resolved	Commercial Affymetrix Human Genome U133 Plus 2.0 GeneChip (Affymetrix, Santa Clara, CA). GeneChip CEL files were subjected to RMA normalization using the GeneSpring GX 7.1.	Standard Affymetrix internal control genes were used to check the quality of the assay by the signals of the 3' probe set to the 5' probe set of the internal control genes, GAPDH and beta-actin, with acceptable 3' to 5' ratios between 1 and 3. Eukaryotic Spike controls were used to determine that the hybridization of target RNA to the array occurred properly.	GeneSpring 7.2 (Agilent technologies Inc. Palo Alto, California) was used for normalization, clustering, filtering, and statistical analyses. The Raw CEL files were processed using the RMA (Robust Multichip Average) built in GeneSpring software. All the samples were then normalized to the median of the controls.	GPL570	Hector,R,Wong	hector.wong@cchmc.org	513-636-4259	513-636-4267	Division of Critical Care Medicine	CIncinnati Children's Hospital Medical Center	3333 Burnet Ave	Cincinnati	OH	45229-3039	USA	ftp://ftp.ncbi.nlm.nih.gov/geo/samples/GSM350nnn/GSM350256/suppl/GSM350256.CEL.gz	54675	Reanalyzed by: GSE119087
GSM350257	10-0001_Sepsis_day3_189	GSM350257	Public on Dec 12 2008	Dec 10 2008	Aug 28 2018	RNA	1	Sepsis_day3	Homo sapiens	Whole blood from normal children and children with SIRS, sepsis, or septic shock.	Samples were not manipulated.	total RNA	Total RNA was extracted from whole blood using the PaxGene protocol.	Quality control steps: Total RNA was purified using RNeasy columns [Qiagen, Valencia, CA] according to the manufacturer鈥檚 directions and quality was assessed using an Agilent 2100 Bioanalyzer [Agilent Technologies, Inc., Palo Alto, CA].	biotin	120 ng of total RNA from 2 wild type [WT] and 4 beta-catenin knock-out [KO] pancreata at the 14.5 and 16.5 time points was amplified twice with the Arcturus RiboAmp kit [Arcturus Bioscience, Inc., Mountain View, CA] and cRNA was labeled with biotin-UTP, CTP using T7 RNA polymerase [Enzo Life Sciences, Inc., Farmingdale, NY].	9606	Create a hybridization cocktail for a single probe array that contains 0.05 ug/uL fragmented cRNA, 50 pM Control Oligonucleotide B2 (Affymetrix), 20X Eukaryotic Hybridization Controls (1.5 pM bioB, 5 pM bioC, 25 pM bioD, 100 pM cre) (Affymetrix), 0.1 mg/mL Herring Sperm DNA (Promega), 0.5 mg/mL Acetylated BSA (Invitrogen), and 1X Hybridization Buffer. Heat hybridization cocktail to 99掳C for 5 min…	Fluidics: Wash and Stain probe arrays using the Fluidics Station 450 (Affymetrix) utilizing the fluidics protocol EukGE-WS2v5_450. Arrays were stained with phycoerythrin-conjugated streptavidin [Molecular Probes, Eugene, OR] and hybridization signals were amplified using antibody amplification with goat IgG [Sigma-Aldrich] and anti-streptavidin biotinylated antibody [Vector Laboratories, Burlinga…	Images were scanned using a Genechip scanner 3000 [Affymetrix]	1) Controls: 2) Septic shock; 3) Sepsis; 4) SIRS; 5) SIRS resolved	Commercial Affymetrix Human Genome U133 Plus 2.0 GeneChip (Affymetrix, Santa Clara, CA). GeneChip CEL files were subjected to RMA normalization using the GeneSpring GX 7.1.	Standard Affymetrix internal control genes were used to check the quality of the assay by the signals of the 3' probe set to the 5' probe set of the internal control genes, GAPDH and beta-actin, with acceptable 3' to 5' ratios between 1 and 3. Eukaryotic Spike controls were used to determine that the hybridization of target RNA to the array occurred properly.	GeneSpring 7.2 (Agilent technologies Inc. Palo Alto, California) was used for normalization, clustering, filtering, and statistical analyses. The Raw CEL files were processed using the RMA (Robust Multichip Average) built in GeneSpring software. All the samples were then normalized to the median of the controls.	GPL570	Hector,R,Wong	hector.wong@cchmc.org	513-636-4259	513-636-4267	Division of Critical Care Medicine	CIncinnati Children's Hospital Medical Center	3333 Burnet Ave	Cincinnati	OH	45229-3039	USA	ftp://ftp.ncbi.nlm.nih.gov/geo/samples/GSM350nnn/GSM350257/suppl/GSM350257.CEL.gz	54675	Reanalyzed by: GSE119087
GSM350258	13-0005B_Sepsis_day3_190	GSM350258	Public on Dec 12 2008	Dec 10 2008	Aug 28 2018	RNA	1	Sepsis_day3	Homo sapiens	Whole blood from normal children and children with SIRS, sepsis, or septic shock.	Samples were not manipulated.	total RNA	Total RNA was extracted from whole blood using the PaxGene protocol.	Quality control steps: Total RNA was purified using RNeasy columns [Qiagen, Valencia, CA] according to the manufacturer鈥檚 directions and quality was assessed using an Agilent 2100 Bioanalyzer [Agilent Technologies, Inc., Palo Alto, CA].	biotin	120 ng of total RNA from 2 wild type [WT] and 4 beta-catenin knock-out [KO] pancreata at the 14.5 and 16.5 time points was amplified twice with the Arcturus RiboAmp kit [Arcturus Bioscience, Inc., Mountain View, CA] and cRNA was labeled with biotin-UTP, CTP using T7 RNA polymerase [Enzo Life Sciences, Inc., Farmingdale, NY].	9606	Create a hybridization cocktail for a single probe array that contains 0.05 ug/uL fragmented cRNA, 50 pM Control Oligonucleotide B2 (Affymetrix), 20X Eukaryotic Hybridization Controls (1.5 pM bioB, 5 pM bioC, 25 pM bioD, 100 pM cre) (Affymetrix), 0.1 mg/mL Herring Sperm DNA (Promega), 0.5 mg/mL Acetylated BSA (Invitrogen), and 1X Hybridization Buffer. Heat hybridization cocktail to 99掳C for 5 min…	Fluidics: Wash and Stain probe arrays using the Fluidics Station 450 (Affymetrix) utilizing the fluidics protocol EukGE-WS2v5_450. Arrays were stained with phycoerythrin-conjugated streptavidin [Molecular Probes, Eugene, OR] and hybridization signals were amplified using antibody amplification with goat IgG [Sigma-Aldrich] and anti-streptavidin biotinylated antibody [Vector Laboratories, Burlinga…	Images were scanned using a Genechip scanner 3000 [Affymetrix]	1) Controls: 2) Septic shock; 3) Sepsis; 4) SIRS; 5) SIRS resolved	Commercial Affymetrix Human Genome U133 Plus 2.0 GeneChip (Affymetrix, Santa Clara, CA). GeneChip CEL files were subjected to RMA normalization using the GeneSpring GX 7.1.	Standard Affymetrix internal control genes were used to check the quality of the assay by the signals of the 3' probe set to the 5' probe set of the internal control genes, GAPDH and beta-actin, with acceptable 3' to 5' ratios between 1 and 3. Eukaryotic Spike controls were used to determine that the hybridization of target RNA to the array occurred properly.	GeneSpring 7.2 (Agilent technologies Inc. Palo Alto, California) was used for normalization, clustering, filtering, and statistical analyses. The Raw CEL files were processed using the RMA (Robust Multichip Average) built in GeneSpring software. All the samples were then normalized to the median of the controls.	GPL570	Hector,R,Wong	hector.wong@cchmc.org	513-636-4259	513-636-4267	Division of Critical Care Medicine	CIncinnati Children's Hospital Medical Center	3333 Burnet Ave	Cincinnati	OH	45229-3039	USA	ftp://ftp.ncbi.nlm.nih.gov/geo/samples/GSM350nnn/GSM350258/suppl/GSM350258.CEL.gz	54675	Reanalyzed by: GSE119087
GSM350259	14-0002B_Sepsis_day3_196	GSM350259	Public on Dec 12 2008	Dec 10 2008	Aug 28 2018	RNA	1	Sepsis_day3	Homo sapiens	Whole blood from normal children and children with SIRS, sepsis, or septic shock.	Samples were not manipulated.	total RNA	Total RNA was extracted from whole blood using the PaxGene protocol.	Quality control steps: Total RNA was purified using RNeasy columns [Qiagen, Valencia, CA] according to the manufacturer鈥檚 directions and quality was assessed using an Agilent 2100 Bioanalyzer [Agilent Technologies, Inc., Palo Alto, CA].	biotin	120 ng of total RNA from 2 wild type [WT] and 4 beta-catenin knock-out [KO] pancreata at the 14.5 and 16.5 time points was amplified twice with the Arcturus RiboAmp kit [Arcturus Bioscience, Inc., Mountain View, CA] and cRNA was labeled with biotin-UTP, CTP using T7 RNA polymerase [Enzo Life Sciences, Inc., Farmingdale, NY].	9606	Create a hybridization cocktail for a single probe array that contains 0.05 ug/uL fragmented cRNA, 50 pM Control Oligonucleotide B2 (Affymetrix), 20X Eukaryotic Hybridization Controls (1.5 pM bioB, 5 pM bioC, 25 pM bioD, 100 pM cre) (Affymetrix), 0.1 mg/mL Herring Sperm DNA (Promega), 0.5 mg/mL Acetylated BSA (Invitrogen), and 1X Hybridization Buffer. Heat hybridization cocktail to 99掳C for 5 min…	Fluidics: Wash and Stain probe arrays using the Fluidics Station 450 (Affymetrix) utilizing the fluidics protocol EukGE-WS2v5_450. Arrays were stained with phycoerythrin-conjugated streptavidin [Molecular Probes, Eugene, OR] and hybridization signals were amplified using antibody amplification with goat IgG [Sigma-Aldrich] and anti-streptavidin biotinylated antibody [Vector Laboratories, Burlinga…	Images were scanned using a Genechip scanner 3000 [Affymetrix]	1) Controls: 2) Septic shock; 3) Sepsis; 4) SIRS; 5) SIRS resolved	Commercial Affymetrix Human Genome U133 Plus 2.0 GeneChip (Affymetrix, Santa Clara, CA). GeneChip CEL files were subjected to RMA normalization using the GeneSpring GX 7.1.	Standard Affymetrix internal control genes were used to check the quality of the assay by the signals of the 3' probe set to the 5' probe set of the internal control genes, GAPDH and beta-actin, with acceptable 3' to 5' ratios between 1 and 3. Eukaryotic Spike controls were used to determine that the hybridization of target RNA to the array occurred properly.	GeneSpring 7.2 (Agilent technologies Inc. Palo Alto, California) was used for normalization, clustering, filtering, and statistical analyses. The Raw CEL files were processed using the RMA (Robust Multichip Average) built in GeneSpring software. All the samples were then normalized to the median of the controls.	GPL570	Hector,R,Wong	hector.wong@cchmc.org	513-636-4259	513-636-4267	Division of Critical Care Medicine	CIncinnati Children's Hospital Medical Center	3333 Burnet Ave	Cincinnati	OH	45229-3039	USA	ftp://ftp.ncbi.nlm.nih.gov/geo/samples/GSM350nnn/GSM350259/suppl/GSM350259.CEL.gz	54675	Reanalyzed by: GSE119087
GSM350260	01-0007A_Septic Shock_day1_0	GSM350260	Public on Dec 12 2008	Dec 10 2008	Mar 18 2009	RNA	1	Septic Shock_day3	Homo sapiens	Whole blood from normal children and children with SIRS, sepsis, or septic shock.	Samples were not manipulated.	total RNA	Total RNA was extracted from whole blood using the PaxGene protocol.	Quality control steps: Total RNA was purified using RNeasy columns [Qiagen, Valencia, CA] according to the manufacturer鈥檚 directions and quality was assessed using an Agilent 2100 Bioanalyzer [Agilent Technologies, Inc., Palo Alto, CA].	biotin	120 ng of total RNA from 2 wild type [WT] and 4 beta-catenin knock-out [KO] pancreata at the 14.5 and 16.5 time points was amplified twice with the Arcturus RiboAmp kit [Arcturus Bioscience, Inc., Mountain View, CA] and cRNA was labeled with biotin-UTP, CTP using T7 RNA polymerase [Enzo Life Sciences, Inc., Farmingdale, NY].	9606	Create a hybridization cocktail for a single probe array that contains 0.05 ug/uL fragmented cRNA, 50 pM Control Oligonucleotide B2 (Affymetrix), 20X Eukaryotic Hybridization Controls (1.5 pM bioB, 5 pM bioC, 25 pM bioD, 100 pM cre) (Affymetrix), 0.1 mg/mL Herring Sperm DNA (Promega), 0.5 mg/mL Acetylated BSA (Invitrogen), and 1X Hybridization Buffer. Heat hybridization cocktail to 99掳C for 5 min…	Fluidics: Wash and Stain probe arrays using the Fluidics Station 450 (Affymetrix) utilizing the fluidics protocol EukGE-WS2v5_450. Arrays were stained with phycoerythrin-conjugated streptavidin [Molecular Probes, Eugene, OR] and hybridization signals were amplified using antibody amplification with goat IgG [Sigma-Aldrich] and anti-streptavidin biotinylated antibody [Vector Laboratories, Burlinga…	Images were scanned using a Genechip scanner 3000 [Affymetrix]	1) Controls: 2) Septic shock; 3) Sepsis; 4) SIRS; 5) SIRS resolved	Commercial Affymetrix Human Genome U133 Plus 2.0 GeneChip (Affymetrix, Santa Clara, CA). GeneChip CEL files were subjected to RMA normalization using the GeneSpring GX 7.1.	Standard Affymetrix internal control genes were used to check the quality of the assay by the signals of the 3' probe set to the 5' probe set of the internal control genes, GAPDH and beta-actin, with acceptable 3' to 5' ratios between 1 and 3. Eukaryotic Spike controls were used to determine that the hybridization of target RNA to the array occurred properly.	GeneSpring 7.2 (Agilent technologies Inc. Palo Alto, California) was used for normalization, clustering, filtering, and statistical analyses. The Raw CEL files were processed using the RMA (Robust Multichip Average) built in GeneSpring software. All the samples were then normalized to the median of the controls.	GPL570	Hector,R,Wong	hector.wong@cchmc.org	513-636-4259	513-636-4267	Division of Critical Care Medicine	CIncinnati Children's Hospital Medical Center	3333 Burnet Ave	Cincinnati	OH	45229-3039	USA	ftp://ftp.ncbi.nlm.nih.gov/geo/samples/GSM350nnn/GSM350260/suppl/GSM350260.CEL.gz	54675
GSM350261	01-0034A_Septic Shock_day1_1	GSM350261	Public on Dec 12 2008	Dec 10 2008	Aug 28 2018	RNA	1	Septic Shock_day3	Homo sapiens	Whole blood from normal children and children with SIRS, sepsis, or septic shock.	Samples were not manipulated.	total RNA	Total RNA was extracted from whole blood using the PaxGene protocol.	Quality control steps: Total RNA was purified using RNeasy columns [Qiagen, Valencia, CA] according to the manufacturer鈥檚 directions and quality was assessed using an Agilent 2100 Bioanalyzer [Agilent Technologies, Inc., Palo Alto, CA].	biotin	120 ng of total RNA from 2 wild type [WT] and 4 beta-catenin knock-out [KO] pancreata at the 14.5 and 16.5 time points was amplified twice with the Arcturus RiboAmp kit [Arcturus Bioscience, Inc., Mountain View, CA] and cRNA was labeled with biotin-UTP, CTP using T7 RNA polymerase [Enzo Life Sciences, Inc., Farmingdale, NY].	9606	Create a hybridization cocktail for a single probe array that contains 0.05 ug/uL fragmented cRNA, 50 pM Control Oligonucleotide B2 (Affymetrix), 20X Eukaryotic Hybridization Controls (1.5 pM bioB, 5 pM bioC, 25 pM bioD, 100 pM cre) (Affymetrix), 0.1 mg/mL Herring Sperm DNA (Promega), 0.5 mg/mL Acetylated BSA (Invitrogen), and 1X Hybridization Buffer. Heat hybridization cocktail to 99掳C for 5 min…	Fluidics: Wash and Stain probe arrays using the Fluidics Station 450 (Affymetrix) utilizing the fluidics protocol EukGE-WS2v5_450. Arrays were stained with phycoerythrin-conjugated streptavidin [Molecular Probes, Eugene, OR] and hybridization signals were amplified using antibody amplification with goat IgG [Sigma-Aldrich] and anti-streptavidin biotinylated antibody [Vector Laboratories, Burlinga…	Images were scanned using a Genechip scanner 3000 [Affymetrix]	1) Controls: 2) Septic shock; 3) Sepsis; 4) SIRS; 5) SIRS resolved	Commercial Affymetrix Human Genome U133 Plus 2.0 GeneChip (Affymetrix, Santa Clara, CA). GeneChip CEL files were subjected to RMA normalization using the GeneSpring GX 7.1.	Standard Affymetrix internal control genes were used to check the quality of the assay by the signals of the 3' probe set to the 5' probe set of the internal control genes, GAPDH and beta-actin, with acceptable 3' to 5' ratios between 1 and 3. Eukaryotic Spike controls were used to determine that the hybridization of target RNA to the array occurred properly.	GeneSpring 7.2 (Agilent technologies Inc. Palo Alto, California) was used for normalization, clustering, filtering, and statistical analyses. The Raw CEL files were processed using the RMA (Robust Multichip Average) built in GeneSpring software. All the samples were then normalized to the median of the controls.	GPL570	Hector,R,Wong	hector.wong@cchmc.org	513-636-4259	513-636-4267	Division of Critical Care Medicine	CIncinnati Children's Hospital Medical Center	3333 Burnet Ave	Cincinnati	OH	45229-3039	USA	ftp://ftp.ncbi.nlm.nih.gov/geo/samples/GSM350nnn/GSM350261/suppl/GSM350261.CEL.gz	54675	Reanalyzed by: GSM1617629	Reanalyzed by: GSE119087
GSM350262	01-0036A_Septic Shock_day1_3	GSM350262	Public on Dec 12 2008	Dec 10 2008	Mar 18 2009	RNA	1	Septic Shock_day3	Homo sapiens	Whole blood from normal children and children with SIRS, sepsis, or septic shock.	Samples were not manipulated.	total RNA	Total RNA was extracted from whole blood using the PaxGene protocol.	Quality control steps: Total RNA was purified using RNeasy columns [Qiagen, Valencia, CA] according to the manufacturer鈥檚 directions and quality was assessed using an Agilent 2100 Bioanalyzer [Agilent Technologies, Inc., Palo Alto, CA].	biotin	120 ng of total RNA from 2 wild type [WT] and 4 beta-catenin knock-out [KO] pancreata at the 14.5 and 16.5 time points was amplified twice with the Arcturus RiboAmp kit [Arcturus Bioscience, Inc., Mountain View, CA] and cRNA was labeled with biotin-UTP, CTP using T7 RNA polymerase [Enzo Life Sciences, Inc., Farmingdale, NY].	9606	Create a hybridization cocktail for a single probe array that contains 0.05 ug/uL fragmented cRNA, 50 pM Control Oligonucleotide B2 (Affymetrix), 20X Eukaryotic Hybridization Controls (1.5 pM bioB, 5 pM bioC, 25 pM bioD, 100 pM cre) (Affymetrix), 0.1 mg/mL Herring Sperm DNA (Promega), 0.5 mg/mL Acetylated BSA (Invitrogen), and 1X Hybridization Buffer. Heat hybridization cocktail to 99掳C for 5 min…	Fluidics: Wash and Stain probe arrays using the Fluidics Station 450 (Affymetrix) utilizing the fluidics protocol EukGE-WS2v5_450. Arrays were stained with phycoerythrin-conjugated streptavidin [Molecular Probes, Eugene, OR] and hybridization signals were amplified using antibody amplification with goat IgG [Sigma-Aldrich] and anti-streptavidin biotinylated antibody [Vector Laboratories, Burlinga…	Images were scanned using a Genechip scanner 3000 [Affymetrix]	1) Controls: 2) Septic shock; 3) Sepsis; 4) SIRS; 5) SIRS resolved	Commercial Affymetrix Human Genome U133 Plus 2.0 GeneChip (Affymetrix, Santa Clara, CA). GeneChip CEL files were subjected to RMA normalization using the GeneSpring GX 7.1.	Standard Affymetrix internal control genes were used to check the quality of the assay by the signals of the 3' probe set to the 5' probe set of the internal control genes, GAPDH and beta-actin, with acceptable 3' to 5' ratios between 1 and 3. Eukaryotic Spike controls were used to determine that the hybridization of target RNA to the array occurred properly.	GeneSpring 7.2 (Agilent technologies Inc. Palo Alto, California) was used for normalization, clustering, filtering, and statistical analyses. The Raw CEL files were processed using the RMA (Robust Multichip Average) built in GeneSpring software. All the samples were then normalized to the median of the controls.	GPL570	Hector,R,Wong	hector.wong@cchmc.org	513-636-4259	513-636-4267	Division of Critical Care Medicine	CIncinnati Children's Hospital Medical Center	3333 Burnet Ave	Cincinnati	OH	45229-3039	USA	ftp://ftp.ncbi.nlm.nih.gov/geo/samples/GSM350nnn/GSM350262/suppl/GSM350262.CEL.gz	54675
GSM350263	01-0044A_Septic Shock_day1_9	GSM350263	Public on Dec 12 2008	Dec 10 2008	Mar 18 2009	RNA	1	Septic Shock_day3	Homo sapiens	Whole blood from normal children and children with SIRS, sepsis, or septic shock.	Samples were not manipulated.	total RNA	Total RNA was extracted from whole blood using the PaxGene protocol.	Quality control steps: Total RNA was purified using RNeasy columns [Qiagen, Valencia, CA] according to the manufacturer鈥檚 directions and quality was assessed using an Agilent 2100 Bioanalyzer [Agilent Technologies, Inc., Palo Alto, CA].	biotin	120 ng of total RNA from 2 wild type [WT] and 4 beta-catenin knock-out [KO] pancreata at the 14.5 and 16.5 time points was amplified twice with the Arcturus RiboAmp kit [Arcturus Bioscience, Inc., Mountain View, CA] and cRNA was labeled with biotin-UTP, CTP using T7 RNA polymerase [Enzo Life Sciences, Inc., Farmingdale, NY].	9606	Create a hybridization cocktail for a single probe array that contains 0.05 ug/uL fragmented cRNA, 50 pM Control Oligonucleotide B2 (Affymetrix), 20X Eukaryotic Hybridization Controls (1.5 pM bioB, 5 pM bioC, 25 pM bioD, 100 pM cre) (Affymetrix), 0.1 mg/mL Herring Sperm DNA (Promega), 0.5 mg/mL Acetylated BSA (Invitrogen), and 1X Hybridization Buffer. Heat hybridization cocktail to 99掳C for 5 min…	Fluidics: Wash and Stain probe arrays using the Fluidics Station 450 (Affymetrix) utilizing the fluidics protocol EukGE-WS2v5_450. Arrays were stained with phycoerythrin-conjugated streptavidin [Molecular Probes, Eugene, OR] and hybridization signals were amplified using antibody amplification with goat IgG [Sigma-Aldrich] and anti-streptavidin biotinylated antibody [Vector Laboratories, Burlinga…	Images were scanned using a Genechip scanner 3000 [Affymetrix]	1) Controls: 2) Septic shock; 3) Sepsis; 4) SIRS; 5) SIRS resolved	Commercial Affymetrix Human Genome U133 Plus 2.0 GeneChip (Affymetrix, Santa Clara, CA). GeneChip CEL files were subjected to RMA normalization using the GeneSpring GX 7.1.	Standard Affymetrix internal control genes were used to check the quality of the assay by the signals of the 3' probe set to the 5' probe set of the internal control genes, GAPDH and beta-actin, with acceptable 3' to 5' ratios between 1 and 3. Eukaryotic Spike controls were used to determine that the hybridization of target RNA to the array occurred properly.	GeneSpring 7.2 (Agilent technologies Inc. Palo Alto, California) was used for normalization, clustering, filtering, and statistical analyses. The Raw CEL files were processed using the RMA (Robust Multichip Average) built in GeneSpring software. All the samples were then normalized to the median of the controls.	GPL570	Hector,R,Wong	hector.wong@cchmc.org	513-636-4259	513-636-4267	Division of Critical Care Medicine	CIncinnati Children's Hospital Medical Center	3333 Burnet Ave	Cincinnati	OH	45229-3039	USA	ftp://ftp.ncbi.nlm.nih.gov/geo/samples/GSM350nnn/GSM350263/suppl/GSM350263.CEL.gz	54675
GSM350264	01-0058A_Septic Shock_day1_10	GSM350264	Public on Dec 12 2008	Dec 10 2008	Mar 18 2009	RNA	1	Septic Shock_day3	Homo sapiens	Whole blood from normal children and children with SIRS, sepsis, or septic shock.	Samples were not manipulated.	total RNA	Total RNA was extracted from whole blood using the PaxGene protocol.	Quality control steps: Total RNA was purified using RNeasy columns [Qiagen, Valencia, CA] according to the manufacturer鈥檚 directions and quality was assessed using an Agilent 2100 Bioanalyzer [Agilent Technologies, Inc., Palo Alto, CA].	biotin	120 ng of total RNA from 2 wild type [WT] and 4 beta-catenin knock-out [KO] pancreata at the 14.5 and 16.5 time points was amplified twice with the Arcturus RiboAmp kit [Arcturus Bioscience, Inc., Mountain View, CA] and cRNA was labeled with biotin-UTP, CTP using T7 RNA polymerase [Enzo Life Sciences, Inc., Farmingdale, NY].	9606	Create a hybridization cocktail for a single probe array that contains 0.05 ug/uL fragmented cRNA, 50 pM Control Oligonucleotide B2 (Affymetrix), 20X Eukaryotic Hybridization Controls (1.5 pM bioB, 5 pM bioC, 25 pM bioD, 100 pM cre) (Affymetrix), 0.1 mg/mL Herring Sperm DNA (Promega), 0.5 mg/mL Acetylated BSA (Invitrogen), and 1X Hybridization Buffer. Heat hybridization cocktail to 99掳C for 5 min…	Fluidics: Wash and Stain probe arrays using the Fluidics Station 450 (Affymetrix) utilizing the fluidics protocol EukGE-WS2v5_450. Arrays were stained with phycoerythrin-conjugated streptavidin [Molecular Probes, Eugene, OR] and hybridization signals were amplified using antibody amplification with goat IgG [Sigma-Aldrich] and anti-streptavidin biotinylated antibody [Vector Laboratories, Burlinga…	Images were scanned using a Genechip scanner 3000 [Affymetrix]	1) Controls: 2) Septic shock; 3) Sepsis; 4) SIRS; 5) SIRS resolved	Commercial Affymetrix Human Genome U133 Plus 2.0 GeneChip (Affymetrix, Santa Clara, CA). GeneChip CEL files were subjected to RMA normalization using the GeneSpring GX 7.1.	Standard Affymetrix internal control genes were used to check the quality of the assay by the signals of the 3' probe set to the 5' probe set of the internal control genes, GAPDH and beta-actin, with acceptable 3' to 5' ratios between 1 and 3. Eukaryotic Spike controls were used to determine that the hybridization of target RNA to the array occurred properly.	GeneSpring 7.2 (Agilent technologies Inc. Palo Alto, California) was used for normalization, clustering, filtering, and statistical analyses. The Raw CEL files were processed using the RMA (Robust Multichip Average) built in GeneSpring software. All the samples were then normalized to the median of the controls.	GPL570	Hector,R,Wong	hector.wong@cchmc.org	513-636-4259	513-636-4267	Division of Critical Care Medicine	CIncinnati Children's Hospital Medical Center	3333 Burnet Ave	Cincinnati	OH	45229-3039	USA	ftp://ftp.ncbi.nlm.nih.gov/geo/samples/GSM350nnn/GSM350264/suppl/GSM350264.CEL.gz	54675
GSM350265	01-0059A_Septic Shock_day1_12	GSM350265	Public on Dec 12 2008	Dec 10 2008	Mar 18 2009	RNA	1	Septic Shock_day3	Homo sapiens	Whole blood from normal children and children with SIRS, sepsis, or septic shock.	Samples were not manipulated.	total RNA	Total RNA was extracted from whole blood using the PaxGene protocol.	Quality control steps: Total RNA was purified using RNeasy columns [Qiagen, Valencia, CA] according to the manufacturer鈥檚 directions and quality was assessed using an Agilent 2100 Bioanalyzer [Agilent Technologies, Inc., Palo Alto, CA].	biotin	120 ng of total RNA from 2 wild type [WT] and 4 beta-catenin knock-out [KO] pancreata at the 14.5 and 16.5 time points was amplified twice with the Arcturus RiboAmp kit [Arcturus Bioscience, Inc., Mountain View, CA] and cRNA was labeled with biotin-UTP, CTP using T7 RNA polymerase [Enzo Life Sciences, Inc., Farmingdale, NY].	9606	Create a hybridization cocktail for a single probe array that contains 0.05 ug/uL fragmented cRNA, 50 pM Control Oligonucleotide B2 (Affymetrix), 20X Eukaryotic Hybridization Controls (1.5 pM bioB, 5 pM bioC, 25 pM bioD, 100 pM cre) (Affymetrix), 0.1 mg/mL Herring Sperm DNA (Promega), 0.5 mg/mL Acetylated BSA (Invitrogen), and 1X Hybridization Buffer. Heat hybridization cocktail to 99掳C for 5 min…	Fluidics: Wash and Stain probe arrays using the Fluidics Station 450 (Affymetrix) utilizing the fluidics protocol EukGE-WS2v5_450. Arrays were stained with phycoerythrin-conjugated streptavidin [Molecular Probes, Eugene, OR] and hybridization signals were amplified using antibody amplification with goat IgG [Sigma-Aldrich] and anti-streptavidin biotinylated antibody [Vector Laboratories, Burlinga…	Images were scanned using a Genechip scanner 3000 [Affymetrix]	1) Controls: 2) Septic shock; 3) Sepsis; 4) SIRS; 5) SIRS resolved	Commercial Affymetrix Human Genome U133 Plus 2.0 GeneChip (Affymetrix, Santa Clara, CA). GeneChip CEL files were subjected to RMA normalization using the GeneSpring GX 7.1.	Standard Affymetrix internal control genes were used to check the quality of the assay by the signals of the 3' probe set to the 5' probe set of the internal control genes, GAPDH and beta-actin, with acceptable 3' to 5' ratios between 1 and 3. Eukaryotic Spike controls were used to determine that the hybridization of target RNA to the array occurred properly.	GeneSpring 7.2 (Agilent technologies Inc. Palo Alto, California) was used for normalization, clustering, filtering, and statistical analyses. The Raw CEL files were processed using the RMA (Robust Multichip Average) built in GeneSpring software. All the samples were then normalized to the median of the controls.	GPL570	Hector,R,Wong	hector.wong@cchmc.org	513-636-4259	513-636-4267	Division of Critical Care Medicine	CIncinnati Children's Hospital Medical Center	3333 Burnet Ave	Cincinnati	OH	45229-3039	USA	ftp://ftp.ncbi.nlm.nih.gov/geo/samples/GSM350nnn/GSM350265/suppl/GSM350265.CEL.gz	54675
GSM350266	01-0060A_Septic Shock_day1_14	GSM350266	Public on Dec 12 2008	Dec 10 2008	Mar 18 2009	RNA	1	Septic Shock_day3	Homo sapiens	Whole blood from normal children and children with SIRS, sepsis, or septic shock.	Samples were not manipulated.	total RNA	Total RNA was extracted from whole blood using the PaxGene protocol.	Quality control steps: Total RNA was purified using RNeasy columns [Qiagen, Valencia, CA] according to the manufacturer鈥檚 directions and quality was assessed using an Agilent 2100 Bioanalyzer [Agilent Technologies, Inc., Palo Alto, CA].	biotin	120 ng of total RNA from 2 wild type [WT] and 4 beta-catenin knock-out [KO] pancreata at the 14.5 and 16.5 time points was amplified twice with the Arcturus RiboAmp kit [Arcturus Bioscience, Inc., Mountain View, CA] and cRNA was labeled with biotin-UTP, CTP using T7 RNA polymerase [Enzo Life Sciences, Inc., Farmingdale, NY].	9606	Create a hybridization cocktail for a single probe array that contains 0.05 ug/uL fragmented cRNA, 50 pM Control Oligonucleotide B2 (Affymetrix), 20X Eukaryotic Hybridization Controls (1.5 pM bioB, 5 pM bioC, 25 pM bioD, 100 pM cre) (Affymetrix), 0.1 mg/mL Herring Sperm DNA (Promega), 0.5 mg/mL Acetylated BSA (Invitrogen), and 1X Hybridization Buffer. Heat hybridization cocktail to 99掳C for 5 min…	Fluidics: Wash and Stain probe arrays using the Fluidics Station 450 (Affymetrix) utilizing the fluidics protocol EukGE-WS2v5_450. Arrays were stained with phycoerythrin-conjugated streptavidin [Molecular Probes, Eugene, OR] and hybridization signals were amplified using antibody amplification with goat IgG [Sigma-Aldrich] and anti-streptavidin biotinylated antibody [Vector Laboratories, Burlinga…	Images were scanned using a Genechip scanner 3000 [Affymetrix]	1) Controls: 2) Septic shock; 3) Sepsis; 4) SIRS; 5) SIRS resolved	Commercial Affymetrix Human Genome U133 Plus 2.0 GeneChip (Affymetrix, Santa Clara, CA). GeneChip CEL files were subjected to RMA normalization using the GeneSpring GX 7.1.	Standard Affymetrix internal control genes were used to check the quality of the assay by the signals of the 3' probe set to the 5' probe set of the internal control genes, GAPDH and beta-actin, with acceptable 3' to 5' ratios between 1 and 3. Eukaryotic Spike controls were used to determine that the hybridization of target RNA to the array occurred properly.	GeneSpring 7.2 (Agilent technologies Inc. Palo Alto, California) was used for normalization, clustering, filtering, and statistical analyses. The Raw CEL files were processed using the RMA (Robust Multichip Average) built in GeneSpring software. All the samples were then normalized to the median of the controls.	GPL570	Hector,R,Wong	hector.wong@cchmc.org	513-636-4259	513-636-4267	Division of Critical Care Medicine	CIncinnati Children's Hospital Medical Center	3333 Burnet Ave	Cincinnati	OH	45229-3039	USA	ftp://ftp.ncbi.nlm.nih.gov/geo/samples/GSM350nnn/GSM350266/suppl/GSM350266.CEL.gz	54675
GSM350267	01-0061A_Septic Shock_day1_15	GSM350267	Public on Dec 12 2008	Dec 10 2008	Mar 18 2009	RNA	1	Septic Shock_day3	Homo sapiens	Whole blood from normal children and children with SIRS, sepsis, or septic shock.	Samples were not manipulated.	total RNA	Total RNA was extracted from whole blood using the PaxGene protocol.	Quality control steps: Total RNA was purified using RNeasy columns [Qiagen, Valencia, CA] according to the manufacturer鈥檚 directions and quality was assessed using an Agilent 2100 Bioanalyzer [Agilent Technologies, Inc., Palo Alto, CA].	biotin	120 ng of total RNA from 2 wild type [WT] and 4 beta-catenin knock-out [KO] pancreata at the 14.5 and 16.5 time points was amplified twice with the Arcturus RiboAmp kit [Arcturus Bioscience, Inc., Mountain View, CA] and cRNA was labeled with biotin-UTP, CTP using T7 RNA polymerase [Enzo Life Sciences, Inc., Farmingdale, NY].	9606	Create a hybridization cocktail for a single probe array that contains 0.05 ug/uL fragmented cRNA, 50 pM Control Oligonucleotide B2 (Affymetrix), 20X Eukaryotic Hybridization Controls (1.5 pM bioB, 5 pM bioC, 25 pM bioD, 100 pM cre) (Affymetrix), 0.1 mg/mL Herring Sperm DNA (Promega), 0.5 mg/mL Acetylated BSA (Invitrogen), and 1X Hybridization Buffer. Heat hybridization cocktail to 99掳C for 5 min…	Fluidics: Wash and Stain probe arrays using the Fluidics Station 450 (Affymetrix) utilizing the fluidics protocol EukGE-WS2v5_450. Arrays were stained with phycoerythrin-conjugated streptavidin [Molecular Probes, Eugene, OR] and hybridization signals were amplified using antibody amplification with goat IgG [Sigma-Aldrich] and anti-streptavidin biotinylated antibody [Vector Laboratories, Burlinga…	Images were scanned using a Genechip scanner 3000 [Affymetrix]	1) Controls: 2) Septic shock; 3) Sepsis; 4) SIRS; 5) SIRS resolved	Commercial Affymetrix Human Genome U133 Plus 2.0 GeneChip (Affymetrix, Santa Clara, CA). GeneChip CEL files were subjected to RMA normalization using the GeneSpring GX 7.1.	Standard Affymetrix internal control genes were used to check the quality of the assay by the signals of the 3' probe set to the 5' probe set of the internal control genes, GAPDH and beta-actin, with acceptable 3' to 5' ratios between 1 and 3. Eukaryotic Spike controls were used to determine that the hybridization of target RNA to the array occurred properly.	GeneSpring 7.2 (Agilent technologies Inc. Palo Alto, California) was used for normalization, clustering, filtering, and statistical analyses. The Raw CEL files were processed using the RMA (Robust Multichip Average) built in GeneSpring software. All the samples were then normalized to the median of the controls.	GPL570	Hector,R,Wong	hector.wong@cchmc.org	513-636-4259	513-636-4267	Division of Critical Care Medicine	CIncinnati Children's Hospital Medical Center	3333 Burnet Ave	Cincinnati	OH	45229-3039	USA	ftp://ftp.ncbi.nlm.nih.gov/geo/samples/GSM350nnn/GSM350267/suppl/GSM350267.CEL.gz	54675
GSM350268	01-0062A_Septic Shock_day1_17	GSM350268	Public on Dec 12 2008	Dec 10 2008	Aug 28 2018	RNA	1	Septic Shock_day3	Homo sapiens	Whole blood from normal children and children with SIRS, sepsis, or septic shock.	Samples were not manipulated.	total RNA	Total RNA was extracted from whole blood using the PaxGene protocol.	Quality control steps: Total RNA was purified using RNeasy columns [Qiagen, Valencia, CA] according to the manufacturer鈥檚 directions and quality was assessed using an Agilent 2100 Bioanalyzer [Agilent Technologies, Inc., Palo Alto, CA].	biotin	120 ng of total RNA from 2 wild type [WT] and 4 beta-catenin knock-out [KO] pancreata at the 14.5 and 16.5 time points was amplified twice with the Arcturus RiboAmp kit [Arcturus Bioscience, Inc., Mountain View, CA] and cRNA was labeled with biotin-UTP, CTP using T7 RNA polymerase [Enzo Life Sciences, Inc., Farmingdale, NY].	9606	Create a hybridization cocktail for a single probe array that contains 0.05 ug/uL fragmented cRNA, 50 pM Control Oligonucleotide B2 (Affymetrix), 20X Eukaryotic Hybridization Controls (1.5 pM bioB, 5 pM bioC, 25 pM bioD, 100 pM cre) (Affymetrix), 0.1 mg/mL Herring Sperm DNA (Promega), 0.5 mg/mL Acetylated BSA (Invitrogen), and 1X Hybridization Buffer. Heat hybridization cocktail to 99掳C for 5 min…	Fluidics: Wash and Stain probe arrays using the Fluidics Station 450 (Affymetrix) utilizing the fluidics protocol EukGE-WS2v5_450. Arrays were stained with phycoerythrin-conjugated streptavidin [Molecular Probes, Eugene, OR] and hybridization signals were amplified using antibody amplification with goat IgG [Sigma-Aldrich] and anti-streptavidin biotinylated antibody [Vector Laboratories, Burlinga…	Images were scanned using a Genechip scanner 3000 [Affymetrix]	1) Controls: 2) Septic shock; 3) Sepsis; 4) SIRS; 5) SIRS resolved	Commercial Affymetrix Human Genome U133 Plus 2.0 GeneChip (Affymetrix, Santa Clara, CA). GeneChip CEL files were subjected to RMA normalization using the GeneSpring GX 7.1.	Standard Affymetrix internal control genes were used to check the quality of the assay by the signals of the 3' probe set to the 5' probe set of the internal control genes, GAPDH and beta-actin, with acceptable 3' to 5' ratios between 1 and 3. Eukaryotic Spike controls were used to determine that the hybridization of target RNA to the array occurred properly.	GeneSpring 7.2 (Agilent technologies Inc. Palo Alto, California) was used for normalization, clustering, filtering, and statistical analyses. The Raw CEL files were processed using the RMA (Robust Multichip Average) built in GeneSpring software. All the samples were then normalized to the median of the controls.	GPL570	Hector,R,Wong	hector.wong@cchmc.org	513-636-4259	513-636-4267	Division of Critical Care Medicine	CIncinnati Children's Hospital Medical Center	3333 Burnet Ave	Cincinnati	OH	45229-3039	USA	ftp://ftp.ncbi.nlm.nih.gov/geo/samples/GSM350nnn/GSM350268/suppl/GSM350268.CEL.gz	54675	Reanalyzed by: GSE119087
GSM350269	01-0066A_Septic Shock_day1_21	GSM350269	Public on Dec 12 2008	Dec 10 2008	Mar 18 2009	RNA	1	Septic Shock_day3	Homo sapiens	Whole blood from normal children and children with SIRS, sepsis, or septic shock.	Samples were not manipulated.	total RNA	Total RNA was extracted from whole blood using the PaxGene protocol.	Quality control steps: Total RNA was purified using RNeasy columns [Qiagen, Valencia, CA] according to the manufacturer鈥檚 directions and quality was assessed using an Agilent 2100 Bioanalyzer [Agilent Technologies, Inc., Palo Alto, CA].	biotin	120 ng of total RNA from 2 wild type [WT] and 4 beta-catenin knock-out [KO] pancreata at the 14.5 and 16.5 time points was amplified twice with the Arcturus RiboAmp kit [Arcturus Bioscience, Inc., Mountain View, CA] and cRNA was labeled with biotin-UTP, CTP using T7 RNA polymerase [Enzo Life Sciences, Inc., Farmingdale, NY].	9606	Create a hybridization cocktail for a single probe array that contains 0.05 ug/uL fragmented cRNA, 50 pM Control Oligonucleotide B2 (Affymetrix), 20X Eukaryotic Hybridization Controls (1.5 pM bioB, 5 pM bioC, 25 pM bioD, 100 pM cre) (Affymetrix), 0.1 mg/mL Herring Sperm DNA (Promega), 0.5 mg/mL Acetylated BSA (Invitrogen), and 1X Hybridization Buffer. Heat hybridization cocktail to 99掳C for 5 min…	Fluidics: Wash and Stain probe arrays using the Fluidics Station 450 (Affymetrix) utilizing the fluidics protocol EukGE-WS2v5_450. Arrays were stained with phycoerythrin-conjugated streptavidin [Molecular Probes, Eugene, OR] and hybridization signals were amplified using antibody amplification with goat IgG [Sigma-Aldrich] and anti-streptavidin biotinylated antibody [Vector Laboratories, Burlinga…	Images were scanned using a Genechip scanner 3000 [Affymetrix]	1) Controls: 2) Septic shock; 3) Sepsis; 4) SIRS; 5) SIRS resolved	Commercial Affymetrix Human Genome U133 Plus 2.0 GeneChip (Affymetrix, Santa Clara, CA). GeneChip CEL files were subjected to RMA normalization using the GeneSpring GX 7.1.	Standard Affymetrix internal control genes were used to check the quality of the assay by the signals of the 3' probe set to the 5' probe set of the internal control genes, GAPDH and beta-actin, with acceptable 3' to 5' ratios between 1 and 3. Eukaryotic Spike controls were used to determine that the hybridization of target RNA to the array occurred properly.	GeneSpring 7.2 (Agilent technologies Inc. Palo Alto, California) was used for normalization, clustering, filtering, and statistical analyses. The Raw CEL files were processed using the RMA (Robust Multichip Average) built in GeneSpring software. All the samples were then normalized to the median of the controls.	GPL570	Hector,R,Wong	hector.wong@cchmc.org	513-636-4259	513-636-4267	Division of Critical Care Medicine	CIncinnati Children's Hospital Medical Center	3333 Burnet Ave	Cincinnati	OH	45229-3039	USA	ftp://ftp.ncbi.nlm.nih.gov/geo/samples/GSM350nnn/GSM350269/suppl/GSM350269.CEL.gz	54675
GSM350270	01-0013_Septic Shock_day1_23	GSM350270	Public on Dec 12 2008	Dec 10 2008	Aug 28 2018	RNA	1	Septic Shock_day3	Homo sapiens	Whole blood from normal children and children with SIRS, sepsis, or septic shock.	Samples were not manipulated.	total RNA	Total RNA was extracted from whole blood using the PaxGene protocol.	Quality control steps: Total RNA was purified using RNeasy columns [Qiagen, Valencia, CA] according to the manufacturer鈥檚 directions and quality was assessed using an Agilent 2100 Bioanalyzer [Agilent Technologies, Inc., Palo Alto, CA].	biotin	120 ng of total RNA from 2 wild type [WT] and 4 beta-catenin knock-out [KO] pancreata at the 14.5 and 16.5 time points was amplified twice with the Arcturus RiboAmp kit [Arcturus Bioscience, Inc., Mountain View, CA] and cRNA was labeled with biotin-UTP, CTP using T7 RNA polymerase [Enzo Life Sciences, Inc., Farmingdale, NY].	9606	Create a hybridization cocktail for a single probe array that contains 0.05 ug/uL fragmented cRNA, 50 pM Control Oligonucleotide B2 (Affymetrix), 20X Eukaryotic Hybridization Controls (1.5 pM bioB, 5 pM bioC, 25 pM bioD, 100 pM cre) (Affymetrix), 0.1 mg/mL Herring Sperm DNA (Promega), 0.5 mg/mL Acetylated BSA (Invitrogen), and 1X Hybridization Buffer. Heat hybridization cocktail to 99掳C for 5 min…	Fluidics: Wash and Stain probe arrays using the Fluidics Station 450 (Affymetrix) utilizing the fluidics protocol EukGE-WS2v5_450. Arrays were stained with phycoerythrin-conjugated streptavidin [Molecular Probes, Eugene, OR] and hybridization signals were amplified using antibody amplification with goat IgG [Sigma-Aldrich] and anti-streptavidin biotinylated antibody [Vector Laboratories, Burlinga…	Images were scanned using a Genechip scanner 3000 [Affymetrix]	1) Controls: 2) Septic shock; 3) Sepsis; 4) SIRS; 5) SIRS resolved	Commercial Affymetrix Human Genome U133 Plus 2.0 GeneChip (Affymetrix, Santa Clara, CA). GeneChip CEL files were subjected to RMA normalization using the GeneSpring GX 7.1.	Standard Affymetrix internal control genes were used to check the quality of the assay by the signals of the 3' probe set to the 5' probe set of the internal control genes, GAPDH and beta-actin, with acceptable 3' to 5' ratios between 1 and 3. Eukaryotic Spike controls were used to determine that the hybridization of target RNA to the array occurred properly.	GeneSpring 7.2 (Agilent technologies Inc. Palo Alto, California) was used for normalization, clustering, filtering, and statistical analyses. The Raw CEL files were processed using the RMA (Robust Multichip Average) built in GeneSpring software. All the samples were then normalized to the median of the controls.	GPL570	Hector,R,Wong	hector.wong@cchmc.org	513-636-4259	513-636-4267	Division of Critical Care Medicine	CIncinnati Children's Hospital Medical Center	3333 Burnet Ave	Cincinnati	OH	45229-3039	USA	ftp://ftp.ncbi.nlm.nih.gov/geo/samples/GSM350nnn/GSM350270/suppl/GSM350270.CEL.gz	54675	Reanalyzed by: GSE119087
[truncated: 95 more rows]

## Sheet: GSE26378
sample_id	title	geo_accession	status	submission_date	last_update_date	type	channel_count	source_name_ch1	organism_ch1	characteristics_ch1	characteristics_ch1.1	characteristics_ch1.2	characteristics_ch1.3	treatment_protocol_ch1	molecule_ch1	extract_protocol_ch1	label_ch1	label_protocol_ch1	taxid_ch1	hyb_protocol	scan_protocol	description	data_processing	platform_id	contact_name	contact_email	contact_phone	contact_fax	contact_department	contact_institute	contact_address	contact_city	contact_state	contact_zip/postal_code	contact_country	supplementary_file	data_row_count	relation	age (years):ch1	disease state:ch1	outcome:ch1	tissue:ch1
GSM647527	Septic Shock_biological rep1	GSM647527	Public on Jan 13 2011	Dec 30 2010	Feb 23 2015	RNA	1	Children <= 10 years old	Homo sapiens	tissue: Whole Blood	disease state: septic shock patient	age (years): 2	outcome: Survivor	standard ICU care for septic shock	total RNA	Qiagen extraction from PaxGene whole blood RNA collection tubes	biotin	WT-Ovation Pico (NuGen)	9606	Standard Affymetrix	Affymetrix GeneChip Scanner 3000	Gene expression data from septic shock patient	Gene expression was measured using one patient sample per chip. Image files were captured using an Affymetrix GeneChip Scanner 3000. CEL files were subsequently preprocessed using Robust Multiple-Array Average (RMA) normalization and GeneSpring GX 7.3 software (Agilent Technologies, Palo Alto, CA). All signal intensity-based data were used after RMA normalization, which specifically suppresses al…	GPL570	Hector,R,Wong	hector.wong@cchmc.org	513-636-4259	513-636-4267	Pediatrics	Cincinnati Children's Hospital Medical Center	3333 Burnet Avenue	Cincinnati	OH	45229	USA	ftp://ftp.ncbi.nlm.nih.gov/geo/samples/GSM647nnn/GSM647527/suppl/GSM647527_01_0087.CEL.gz	54675	Reanalyzed by: GSM1617630	2	septic shock patient	Survivor	Whole Blood
[truncated: 102 more rows]

## Sheet: GSE26440
sample_id	title	geo_accession	status	submission_date	last_update_date	type	channel_count	source_name_ch1	organism_ch1	characteristics_ch1	characteristics_ch1.1	characteristics_ch1.2	characteristics_ch1.3	characteristics_ch1.4	treatment_protocol_ch1	molecule_ch1	extract_protocol_ch1	label_ch1	label_protocol_ch1	taxid_ch1	hyb_protocol	scan_protocol	description	data_processing	platform_id	contact_name	contact_email	contact_phone	contact_fax	contact_department	contact_institute	contact_address	contact_city	contact_state	contact_zip/postal_code	contact_country	supplementary_file	data_row_count	relation	age (years):ch1	disease state:ch1	group:ch1	outcome:ch1	tissue:ch1
[truncated: 130 more rows]

[truncated: 3 more sheets: GSE4607, GSE8121, GSE9692]
