# Supplementary material for: Identification of biomarkers for pediatric sepsis based on machine learning and bioinformatics analysis
Source: Front Immunol. 2026 Apr 7;17:1768323. doi: 10.3389/fimmu.2026.1768323 (PMC13095569; doi:10.3389/fimmu.2026.1768323)
Supplement: Supplementary file 2 [file Table2.xlsx]

## Sheet: Sheet1
	Gene	Forward primer	Tm
1	rora1-F	TCAGGATGTACTTAATGATCACAG	60
	rora1-R	GTTATCACGCCATAATGAATGC	60
2	rora2-F	GAAGCTCAGCGTTTACGTCC	60
	rora2-R	CTCCCCCTGAAGAAACCCTTG	60
3	gpr183-F	AGACCAGGAGGTGCCATTTC	60
	gpr183-R	CATGGGGTCAGTTATGAAATCAAC	60
