# Supplementary material for: Identification of biomarkers for pediatric sepsis based on machine learning and bioinformatics analysis
Source: Front Immunol. 2026 Apr 7;17:1768323. doi: 10.3389/fimmu.2026.1768323 (PMC13095569; doi:10.3389/fimmu.2026.1768323)
Supplement: Supplementary file 3 [file Table3.xlsx]

## Sheet: lightgbm
Gene	Importance_Score
RORA	2.81177
NLRC3	1.30161
GPR183	0.868415
TTC39C	0.55292
CCDC50	0.550132
PAICS	0.390185
N79601_GPL570	0.293686
SMIM14	0.292578
PIGK	0.25728
MEF2C	0.230513
MTO1	0.218199
RPL15	0.214195
CDC25B	0.2049
GPATCH4	0.199442
LOC101060363	0.196365
MIR6890	0.196301
RPL18P10	0.196244
MDFIC	0.193898
AIP	0.173843
KLHL3	0.150455
NAA25	0.12278
KPNA5	0.119145
TRIM32	0.118457
C19orf70	0.0982758
RPS9	0.0938162
SMC3	0.0936553
TSPAN13	0.0924473
PQLC3	0.0875066
GABPB1_AS1	0.0871903
CCSER2	0.0764959
TMEM41A	0.0721882
MSANTD4	0.0714779
ZBTB33	0.0675336
RNF113A	0.0653513
PRMT3	0.0636882
SFT2D3	0.061082
SNAPC5	0.0586213
COX11	0.055645
HINT1	0.0528944
TMEM161B	0.0500691
HDAC9	0.0483145
SNX25	0.0468454
MAN1A2	0.0453481
KIAA1147	0.0425681
KLF12	0.0402479
CIRH1A	0.0400891
TARBP1	0.0382076
ZNF600	0.0371531
MRPS18B	0.0364044
TBC1D9	0.0355686
FAM216A	0.035556
RPS21	0.0350063
ICK	0.0349945
RFTN1	0.034786
RFX7	0.0336885
RPS15	0.0324188
TXLNG	0.0316287
TC2N	0.0308029
CAMK2D	0.0301171
YARS2	0.0292014
ZC3H14	0.0280142
SCML1	0.0266524
LOC101060363	0.0259685
LOC101928927	0.0248003
DGCR6	0.0235368
DDX28	0.0221322
RP9	0.0215773
MS4A1	0.0200891
FCRL3	0.0200364
TMED10	0.0197159
EIF2S3	0.0195262
CD3D	0.0193203
ZFP36L2	0.0180146
LY9	0.0176958
COIL	0.0176464
AI741365_GPL570	0.0174289
VPS51	0.0161675
SYNJ2BP	0.0157225
AI936034_GPL570	0.0152636
HMGN3	0.0151541
POLR2H	0.0150905
KIAA0355	0.015055
MRPL11	0.0150268
C15orf40	0.0148625
GPR18	0.0145039
CYFIP2	0.0142365
RPL37A	0.0142316
EIF2A	0.0141853
RPS9	0.0139642
NMT2	0.0138158
GPATCH11	0.0134904
LIMD1	0.0130507
EEF1E1	0.0121918
MRPL34	0.0121466
C12orf29	0.0117736
TUBB	0.0116327
PLSCR3	0.0112199
SRSF10	0.0110457
COX7C	0.0106585
JAGN1	0.0106483
ZNF280C	0.010359
TRAPPC6A	0.00985607
AI571166_GPL570	0.00969051
VPS13A	0.00959706
CYLD	0.00944235
RCAN3	0.00936511
ERMP1	0.00852252
BZRAP1_AS1	0.00847657
BCLAF1	0.0083112
GCFC2	0.00827244
ZNF550	0.00810359
C4orf46	0.00789531
IPO7	0.00774799
SHQ1	0.00763808
PDCD2	0.00762899
SEPHS1	0.0073936
PPA1	0.00728153
ERCC5	0.00726825
ANAPC16	0.00714414
USE1	0.00703431
EIF5B	0.00697574
TRIM28	0.00681603
SH3YL1	0.00661877
KMT2A	0.00657364
IPW	0.00649166
PHAX	0.00642311
TOMM70A	0.00628105
PRKACB	0.00626287
CD96	0.00624606
NKRF	0.00614978
TMEM261	0.00610352
RPL10	0.00605604
RPL8	0.00596798
FAM210A	0.00590176
RPLP1	0.00578626
RPL23	0.00572214
PTER	0.00564601
EEF1G	0.00563527
GS1_111G14_1	0.00562301
FAM60A	0.00560657
CNOT7	0.00559573
ZNF101	0.00534914
ZNF621	0.00532816
TBC1D4	0.00529629
TTC37	0.00519481
PFDN5	0.00505016
PRIMPOL	0.00501862
RASGRP1	0.00501311
PRPF40A	0.00500574
EIF3F	0.00486259
FAM69A	0.00484465
RPL29	0.00473663
PWP1	0.00472524
C8orf59	0.00455042
CD52	0.00453432
PWP1	0.00450587
TCERG1	0.00449508
USP45	0.00443272
FAIM3	0.00436608
RPL39	0.00436103
MRPL50	0.00432096
ZNF512	0.00427362
BIRC3	0.00427344
COX14	0.00425995
GMPS	0.00421396
CEP78	0.00418383
EEF1G	0.00417346
AP3M1	0.00415777
ARHGAP5	0.0041104
PAQR3	0.00401943
LARP4	0.00401452
NXT1	0.00401332
RPL18A	0.00399201
RPL14	0.00398421
TMEM18	0.00395342
ERCC1	0.00393525
RNU86	0.00390091
NOC3L	0.00382173
ANKRD46	0.0038052
SET	0.0037808
ALDH18A1	0.00361439
EPHA4	0.00358685
MIR4680	0.00357656
PNN	0.00336903
ZFP82	0.00332865
UXS1	0.00331378
MRPL54	0.00325969
MRI1	0.00323349
LOC100505501	0.00319373
WASL	0.00313743
GPRASP1	0.00313182
GLCCI1	0.00309722
ZNF180	0.0030724
RPL7	0.00304579
BTG1	0.00302186
NDUFB8	0.00299
TAF1A	0.00296055
ANXA2	0.00285311
TARSL2	0.00283814
NGDN	0.00280813
EEF1A1	0.00279393
IKZF2	0.00277173
RUFY3	0.00273696
NIP7	0.00272184
ZNF22	0.00260682
RBL2	0.00260149
CTDSPL2	0.00257973
LBH	0.00248979
AF116710_GPL570	0.00240302
SIVA1	0.00235942
TRUB1	0.00231667
ATXN10	0.00229358
C19orf53	0.00229329
RPS18	0.00228277
UCHL5	0.00225339
MAPKAPK5_AS1	0.00214321
MS4A1	0.00199378
ITGA6	0.00199267
EMG1	0.00198061
TMEM261	0.00193764
ZZZ3	0.00192141
ABHD14A	0.0018464
POC5	0.00183888
NMT2	0.00174877
EXOSC8	0.00172944
TMA16	0.00166834
MMS19	0.00164322
SMDT1	0.00163028
RFX5	0.00160976
EEF1A1	0.00160429
GTPBP8	0.00157207
ZNF382	0.00156798
KAT6B	0.00154505
MEF2C	0.00152509
DFFB	0.00147456
RQCD1	0.00144838
ZNF30	0.00143512
GTF3C4	0.00138701
TCEA1	0.00138672
AW182938_GPL570	0.00136787
ARF6	0.0013603
RALGPS2	0.00134715
RPS6KB1	0.00134325
NCBP2_AS2	0.00133409
CCT3	0.00131421
RPL13	0.00126068
CYP4V2	0.00123411
TMEM230	0.00122792
SLC25A5	0.00118968
GSPT2	0.00118816
COX7C	0.00115724
LINC00921	0.00114099
DKFZP434I0714	0.00113986
FBL	0.0011226
SF3A3	0.00111197
ZC3H6	0.0010885
WDR54	0.00108614
TMEM19	0.00104229
AI225238_GPL570	0.0010323
ZNF678	0.00102598
GPAM	0.00101991
RP4_714D9_5	0.00101867
RRAS2	0.00101335
LYRM7	0.00100854
EIF2D	0.000994052
TSHZ1	0.000966937
ST6GAL1	0.000941531
RPS11	0.000923801
BF197274_GPL570	0.000885295
CDC37L1	0.000808755
ZNF831	0.000808084
DIEXF	0.000802699
FAM220A	0.000795615
FXN	0.000780347
MAN2A1	0.000760582
DNAJC10	0.000720211
YAE1D1	0.000697827
DFFA	0.000652091
CYLD	0.000649164
ELK3	0.000642569
BICD1	0.00060399
RANGRF	0.000589133
PLEKHA1	0.000577356
LOC100996740	0.000575804
SS18L1	0.000555831
BLCAP	0.000537846
TIMM9	0.000535466
ATM	0.000522095
AI923633_GPL570	0.000521437
AGPAT5	0.000520223
AP3M2	0.000514351
ITM2A	0.000508078
PPAT	0.00050777
SUB1	0.00048487
RFK	0.000476317
TMEM64	0.000452813
PTPN4	0.000450075
SNRPD2	0.000436726
STT3B	0.000430395
ITGA4	0.00042498
DOPEY1	0.000422989
UFC1	0.000421443
FOXP1	0.000407736
SNHG6	0.000393703
NCL	0.000372423
UBE3A	0.000364582
MIR1244_3	0.00036138
GALNT12	0.000345427
NELL2	0.000340279
AI419968_GPL570	0.000336873
TBC1D31	0.000322275
SLC38A1	0.000319761
CBR4	0.00030503
VMA21	0.000295181
MBLAC2	0.000290334
PLCXD2	0.000289973
KDSR	0.000286386
RPS17P5	0.000283062
PRKD3	0.000282767
PPP2R5E	0.000273329
RRAS2	0.000272824
RALGPS2	0.000263798
RPLP0	0.0002628
FAM3C	0.000251579
ZNF736	0.000248105
METTL14	0.000242035
RP5_1074L1_4	0.000228539
SRSF11	0.000226031
APRT	0.000225327
TTC3	0.000217918
AC004692_5	0.000213758
HMGN1	0.000209403
ZBTB5	0.000208789
ZNF83	0.000207845
ZNF211	0.000204776
KBTBD8	0.00019899
SNHG1	0.000195086
BZRAP1_AS1	0.000191869
CNPY2	0.000190049
BZW2	0.000185839
CAAP1	0.000185592
ICAM2	0.000180726
MRPL48	0.000179624
BBS2	0.000179618
LOC100996668	0.000178175
MEX3C	0.000177924
SLC25A6	0.00017229
SS18L2	0.000168036
RPS28	0.00016584
DIS3L2	0.000141882
ZMYND11	0.000140051
HNRNPA1	0.000137891
RPL24	0.000135658
ZNF639	0.000135331
FOXP1	0.000133099
OSBPL3	0.000132108
CLIP4	0.000131919
RP11_5C23_1	0.000129564
RPL37	0.000128904
FAM126A	0.000122718
MRPL21	0.000120985
SFT2D3	0.000119428
CREBZF	0.000119222
AGPAT5	0.000117889
BLOC1S4	0.00011506
UBE2V2	0.000113355
ABHD17B	0.000104927
ZBTB4	0.000104594
ZNF85	9.84982e-05
PHC3	9.73947e-05
BACH2	9.33951e-05
RPLP0	9.2417e-05
MRPL3	9.21174e-05
MTERF4	9.17172e-05
XPO4	9.14108e-05
LSM7	9.07976e-05
QSER1	9.05315e-05
MEAF6	9.01177e-05
MPHOSPH10	8.77157e-05
AK023737_GPL570	8.73681e-05
RPL18AP16	8.71372e-05
DPH5	8.61331e-05
BMI1	8.39341e-05
TMEM206	8.36384e-05
THEMIS	8.26485e-05
OFD1	7.86775e-05
TMEM42	7.66528e-05
DDX26B	7.46678e-05
RALGAPA1	7.32479e-05
PTRH2	7.12052e-05
RPL15	7.0941e-05
DDHD1	7.05522e-05
LINC01355	6.96912e-05
APEX1	6.72391e-05
KLHDC1	6.65832e-05
HMG20A	6.59252e-05
C11orf31	6.21676e-05
CREBL2	6.19957e-05
LOC100508408	6.06228e-05
ZNF84	5.9947e-05
LOC101060363	5.80679e-05
N21475_GPL570	5.76684e-05
LYPLAL1	5.68922e-05
LCORL	5.54232e-05
FAM69A	5.22804e-05
EIF2AK3	5.2156e-05
TMEM204	5.06048e-05
TOX	5.02094e-05
ATP2B1	4.57398e-05
RPL10A	4.39469e-05
ZNF146	4.35252e-05
MRPS31	4.31813e-05
RBM26	4.30931e-05
SBDS	4.26558e-05
LANCL1	4.25713e-05
LOC728554	4.19079e-05
PGRMC2	4.06735e-05
EBLN3	3.86536e-05
BTF3L4	3.82848e-05
NDNL2	3.68479e-05
CD47	3.66079e-05
ZNF813	3.61805e-05
MATR3	3.44475e-05
CTB_31O20_2	3.18881e-05
NOSIP	3.18103e-05
DDX18	3.17869e-05
TDRD3	3.10469e-05
SARAF	3.0952e-05
SEC63	3.0278e-05
FNBP4	2.96963e-05
RPS10	2.93547e-05
CHD9	2.91282e-05
LOC101928054	2.86557e-05
CCDC25	2.84042e-05
TRAC	2.81581e-05
SRSF11	2.80366e-05
RINT1	2.79945e-05
ITK	2.72275e-05
SRSF3	2.68406e-05
CREBL2	2.63998e-05
TTC39B	2.51116e-05
MRPL45	2.48563e-05
DDHD2	2.48553e-05
PWP1	2.46595e-05
GCC2	2.43655e-05
HAUS3	2.42379e-05
C11orf58	2.38577e-05
THAP9_AS1	2.38021e-05
COX4I1	2.37933e-05
ZNF101	2.28945e-05
TIA1	2.18945e-05
RPL27AP	2.18408e-05
RNMTL1	2.17516e-05
MANEA	2.06859e-05
KRBOX4	2.04149e-05
ID3	2.01401e-05
ZNF420	1.97081e-05
LYRM7	1.89686e-05
BET1	1.85703e-05
FAM84B	1.85463e-05
SLC16A7	1.84162e-05
KCTD6	1.83941e-05
NOG	1.81715e-05
ELP2	1.79271e-05
SRPRB	1.73405e-05
DHRS4_AS1	1.72968e-05
CD52	1.71439e-05
ZNF614	1.69743e-05
LETMD1	1.66481e-05
HP1BP3	1.66004e-05
TNFAIP8	1.65159e-05
ZNF766	1.58434e-05
RBAK	1.57962e-05
DYNLT3	1.52828e-05
WDR74	1.52202e-05
LOC283357	1.51939e-05
CAPRIN2	1.5044e-05
ATP5L	1.49448e-05
NIFK	1.48183e-05
FAM76A	1.47198e-05
CEP104	1.46622e-05
SGK223	1.42774e-05
FOXO1	1.42052e-05
SLC16A10	1.39321e-05
RPS24	1.30169e-05
NDUFAF4	1.25533e-05
CCT6A	1.23074e-05
KIAA1143	1.22071e-05
TXLNG	1.20972e-05
LIN7C	1.20521e-05
N95430_GPL570	1.20195e-05
RPL21	1.19808e-05
AA977218_GPL570	1.18263e-05
NAP1L1	1.15756e-05
CLASP2	1.15718e-05
HNRNPH1	1.15113e-05
C22orf39	1.14988e-05
MRPL46	1.13591e-05
ARMC1	1.13497e-05
APOA1BP	1.108e-05
PDE7A	1.08406e-05
DDHD1	1.08054e-05
PPIL3	1.07847e-05
AEBP2	1.06242e-05
WDR89	1.06022e-05
TMEM243	1.05979e-05
WWP1	1.02286e-05
ZDHHC21	1.00751e-05
CYP2U1	9.92675e-06
CDC37L1	9.5784e-06
ZNF248	9.33007e-06
RBBP4	9.09347e-06
GLO1	8.70083e-06
ZNF26	8.58641e-06
ZNF226	8.34723e-06
HSPB11	8.26478e-06
NOLC1	8.24311e-06
STK39	8.21876e-06
GMPS	8.10727e-06
PHB2	8.07546e-06
LRPPRC	7.91208e-06
DYRK2	7.77754e-06
ARL5A	7.57394e-06
ZNF639	7.36822e-06
CDC42SE2	7.26e-06
SATB1	7.20962e-06
OXSM	6.98695e-06
ATP5A1	6.69683e-06
GTF3A	6.49215e-06
SNRPF	6.4259e-06
FUBP1	6.35187e-06
TASP1	6.28298e-06
CMPK1	6.23116e-06
NOL11	6.02583e-06
PDHB	6.0078e-06
DOCK10	5.95506e-06
SERBP1	5.84898e-06
PTCD3	5.83415e-06
CYP2R1	5.83336e-06
C21orf33	5.55978e-06
CEP57	5.55022e-06
DNAJC19	5.54644e-06
INPP4B	5.5161e-06
RPS8	5.37442e-06
BRWD1	5.28917e-06
ALKBH7	5.22687e-06
MAN1C1	5.08127e-06
RPL23A	5.07695e-06
NDC1	5.02238e-06
CWF19L2	5.02011e-06
ZNF329	4.98887e-06
DDX46	4.88659e-06
TSPYL4	4.75348e-06
CTD_2528L19_6	4.6284e-06
RABGGTB	4.61765e-06
SUN1	4.58311e-06
CNKSR2	4.49294e-06
STYX	4.40412e-06
HINT1	4.34425e-06
TCF12	4.2912e-06
NSA2	4.16448e-06
NDUFS3	4.13275e-06
RPP30	4.12253e-06
AMIGO2	4.12114e-06
RPL22	4.01293e-06
MRPS30	4.00704e-06
PSME4	3.96486e-06
XPA	3.92153e-06
OSGEPL1	3.90008e-06
CTDSPL2	3.75734e-06
CCDC66	3.755e-06
SYNCRIP	3.69251e-06
DLG1	3.6837e-06
RPSA	3.6183e-06
LINC01215	3.5714e-06
TPRKB	3.53317e-06
CHRM3_AS2	3.52073e-06
RBM12	3.46077e-06
ZNF107	3.37002e-06
TOMM22	3.33245e-06
C14orf166	3.29097e-06
RPS2	3.27397e-06
ZNF286A	3.24897e-06
HNRNPU	3.22682e-06
ZNF404	3.17634e-06
ZNHIT6	3.15929e-06
NOL8	3.04615e-06
NUP210	3.00213e-06
PPP1R2	2.91228e-06
SLC39A10	2.8896e-06
LUC7L3	2.8647e-06
ZNF706	2.8467e-06
HIGD2A	2.83363e-06
TMEM138	2.80482e-06
CCT4	2.7365e-06
FNTA	2.64643e-06
CDK17	2.5754e-06
GIMAP6	2.52009e-06
OTUD4	2.50708e-06
RP11_819C21_1	2.46637e-06
ZNF571	2.44305e-06
EDF1	2.41135e-06
CMTR2	2.32917e-06
CAMK2D	2.31336e-06
ATP8A1	2.31112e-06
RCAN3	2.26717e-06
ZFP3	2.22085e-06
ZNF789	2.22079e-06
DYRK2	2.21913e-06
PJA1	2.21389e-06
CD2	2.11438e-06
AI651510_GPL570	1.90442e-06
RPL23A	1.85118e-06
CFL2	1.83929e-06
RPL5	1.8372e-06
PCM1	1.81491e-06
ARMCX5	1.80245e-06
ANAPC5	1.75828e-06
RPS16	1.71824e-06
MLLT3	1.71637e-06
PHF10	1.70569e-06
MRPL43	1.70104e-06
EIF3K	1.69773e-06
TRAF3IP3	1.69717e-06
PKD2	1.69123e-06
LINC00938	1.6869e-06
PPP1R16B	1.67162e-06
STARD7	1.61173e-06
ZC3H12D	1.57254e-06
CEP57	1.5536e-06
CHML	1.5462e-06
NAA15	1.51188e-06
ZNF765	1.49373e-06
CD3G	1.46808e-06
ATP5G2	1.45573e-06
TBC1D32	1.45082e-06
GPR89A	1.44045e-06
ZNF738	1.42473e-06
PKIA	1.41665e-06
TOMM20	1.39643e-06
HNRNPU	1.39362e-06
TRIAP1	1.38439e-06
HTATSF1	1.3691e-06
FAM208B	1.35759e-06
RP11_846E15_4	1.32759e-06
PITPNC1	1.32712e-06
TRMT10C	1.29567e-06
MRPS30	1.26969e-06
CIAPIN1	1.2618e-06
LINC00116	1.26044e-06
LOC100996724	1.25646e-06
EIF3F	1.21225e-06
UBE2V2	1.21172e-06
CAMK4	1.21093e-06
NIF3L1	1.18989e-06
THUMPD2	1.18517e-06
GLOD4	1.14959e-06
GOPC	1.14464e-06
PUS1	1.13466e-06
PURA	1.121e-06
CLOCK	1.11371e-06
ARL14EP	1.08168e-06
TRBC1	1.06869e-06
RPS2	1.04748e-06
IFT80	1.04524e-06
KLHL36	1.02257e-06
PLXDC1	1.01168e-06
SFPQ	9.99211e-07
MSI2	9.99151e-07
REV3L	9.67275e-07
CSPP1	9.54754e-07
UHRF2	9.37417e-07
MFNG	9.31968e-07
MFSD6	9.22916e-07
ANAPC5	9.16617e-07
SPAG16	8.75713e-07
HSF5	8.6265e-07
AI700476_GPL570	8.57419e-07
UBA2	8.3791e-07
CCNB1IP1	8.09945e-07
CASP8AP2	7.58283e-07
C1QBP	7.52001e-07
LOC101929336	7.4805e-07
FCF1	7.15529e-07
GNB2L1	7.06129e-07
METTL23	7.04045e-07
CSE1L	7.0171e-07
KPNA5	6.98207e-07
PEBP1	6.76533e-07
C5orf28	6.50378e-07
SSBP1	6.37423e-07
BU846215_GPL570	6.31649e-07
RRP1B	6.29874e-07
KPNA3	6.27096e-07
RIOK2	6.23358e-07
TGDS	6.14395e-07
ZNF320	6.09367e-07
PTPN4	5.82895e-07
ZNF540	5.7021e-07
ZNF827	5.63959e-07
RAB22A	5.62239e-07
PDP1	5.58224e-07
ZNF606	5.5472e-07
CNTRL	5.48059e-07
FYN	5.47463e-07
ZBTB1	5.2321e-07
MFSD8	5.22771e-07
CCNG1	5.19456e-07
LPIN1	5.11822e-07
2026-09-06	4.94055e-07
GNPNAT1	4.91934e-07
ARL5A	4.89485e-07
ARFGEF2	4.88415e-07
RPL31	4.78563e-07
LIN52	4.77203e-07
RPS15A	4.76657e-07
ZNF736	4.75367e-07
CIPC	4.74172e-07
ZXDB	4.64749e-07
RPL7A	4.57669e-07
SEH1L	4.42082e-07
MTPAP	4.38659e-07
ZNF529	4.38162e-07
FAIM3	4.35196e-07
CBLL1	4.18517e-07
AI798769_GPL570	4.17095e-07
CCDC91	4.10674e-07
AI695743_GPL570	3.9432e-07
RPL13A	3.82814e-07
ZNF266	3.77936e-07
ZNF711	3.7641e-07
CCND2	3.66628e-07
UBE2I	3.52458e-07
HSPA14	3.24725e-07
PEX1	3.23925e-07
SMURF2	3.12849e-07
MLLT11	3.04564e-07
C11orf1	2.97729e-07
CCDC50	2.94071e-07
EIF3K	2.89285e-07
NPM1	2.8868e-07
LSM14A	2.85214e-07
RAN	2.84626e-07
RNASEH2B	2.82827e-07
NSMCE1	2.7982e-07
MRPS14	2.75317e-07
NIT2	2.73531e-07
PLRG1	2.68468e-07
EEF2	2.64705e-07
TMEM209	2.63671e-07
ACADSB	2.61986e-07
VPS36	2.57987e-07
ZNF227	2.51524e-07
RPL13	2.35742e-07
BF197118_GPL570	2.31941e-07
ADH5	2.22408e-07
FASTKD2	2.21483e-07
LPXN	2.18123e-07
HMGN4	2.17489e-07
MPRIP	2.1574e-07
RPL4	2.13801e-07
RABEP1	2.07411e-07
MAPK8	2.05814e-07
ZMYM4	2.04606e-07
ADO	2.00336e-07
WDR36	1.98979e-07
RPL30	1.93621e-07
ZNF268	1.91741e-07
MRPL30	1.85573e-07
ZNF304	1.85285e-07
GCOM1	1.84498e-07
PAPD7	1.84312e-07
ZCCHC8	1.82083e-07
RFXAP	1.71867e-07
TIAM1	1.70159e-07
EBLN3	1.67505e-07
IARS	1.53158e-07
C7orf55_LUC7L2	1.51881e-07
WWP1	1.51129e-07
NEK1	1.45498e-07
C11orf58	1.44988e-07
YEATS4	1.43882e-07
GPR89A	1.4265e-07
RPL9	1.41018e-07
TOMM20	1.40937e-07
WDR43	1.38851e-07
KIZ	1.37764e-07
DGKE	1.36897e-07
CIRH1A	1.32546e-07
LRCH1	1.29671e-07
TRIT1	1.28119e-07
NUP88	1.22224e-07
RPL36A	1.20091e-07
ARL1	1.19585e-07
ORMDL1	1.18883e-07
BEX4	1.18629e-07
DNAJC10	1.15097e-07
COMMD6	1.12493e-07
LEF1	1.05219e-07
MTERF1	1.05109e-07
2026-09-01	1.03836e-07
FBXO31	1.03196e-07
THOC1	9.50005e-08
NNT_AS1	9.21528e-08
FAM135A	9.14967e-08
UTP15	8.82596e-08
AIMP1	8.47795e-08
COX4I1	8.3803e-08
ZNF235	7.55051e-08
GCOM1	7.50477e-08
SLC7A6	7.33395e-08
RPL35	7.29822e-08
PCID2	6.74758e-08
DCK	6.70658e-08
CCDC88C	6.67586e-08
EXOSC7	6.64983e-08
LSM5	6.64739e-08
RPUSD4	6.2352e-08
ZNF506	6.17937e-08
RPL22	5.72714e-08
EEF2	5.61482e-08
RP11_747H7_3	5.40951e-08
PKIA	5.32306e-08
RP3_486D24_1	5.00456e-08
RPS7	4.96695e-08
GAS5	4.82056e-08
TADA1	4.70166e-08
EXOSC6	4.64062e-08
UBE2N	4.38596e-08
CEP68	4.28518e-08
ASF1A	4.22649e-08
METTL18	3.83258e-08
TRIM59	3.50846e-08
FUT8	3.50693e-08
NUPL2	3.26202e-08
SCAF8	3.22607e-08
MRFAP1L1	2.99992e-08
TMEM50B	2.62483e-08
METTL3	2.61361e-08
GNL3	2.45788e-08
RP3_507I15_1	2.44415e-08
TRABD2A	2.234e-08
GFM1	2.22182e-08
C11orf31	2.07324e-08
MAGEH1	2.00779e-08
DUS4L	1.97485e-08
EID2	1.82828e-08
PRMT2	1.7614e-08
PIGP	1.67004e-08
LCMT2	1.64785e-08
RABGGTB	1.58167e-08
LIPT1	1.56365e-08
EIF3L	1.53416e-08
C18orf32	1.31237e-08
SGPP1	1.2922e-08
ATR	1.2607e-08
PARP15	1.1939e-08
BTF3	1.15377e-08
DENND4C	1.15294e-08
KLHL5	1.06811e-08
CNOT7	1.03804e-08
ZNF91	1.0103e-08
PABPC1	1.00497e-08
C8orf59	9.6747e-09
PCID2	9.61858e-09
ZSCAN32	9.53623e-09
FTSJ1	8.53709e-09
SNX4	8.35252e-09
PRPS1	8.0882e-09
KLHL24	8.07692e-09
AIMP1	6.72296e-09
DNAJC24	6.64075e-09
GCSAM	6.45471e-09
CLEC2D	5.79161e-09
FAM179B	5.59647e-09
HLTF	5.49135e-09
RPL4	4.19486e-09
MIR636	3.74786e-09
CLEC2D	3.7382e-09
UTP14A	3.61105e-09
NOP58	2.64493e-09
PPWD1	1.76886e-09
EIF3G	1.73227e-09
RPS16	1.70883e-09
EIF3K	1.54344e-09
EEF1D	1.41634e-09
ATIC	1.33855e-09
CCT2	1.00877e-09
NARS	8.51059e-10
METAP2	8.4508e-10
PDCL	6.98743e-10
DCAF13	6.51788e-10
RPL31	6.21927e-10
RPS20	6.19447e-10
PCM1	5.80231e-10
WDR75	4.49736e-10
NT5C1B_RDH14	4.47197e-10
EEF1B2	4.19861e-10
DTD2	3.66317e-10
LOC101928747	2.5753e-10
MRPL57	2.2066e-10

## Sheet: adaboost
Gene	Importance_Score
RORA	14.6388
GPR183	5.18148
MDFIC	3.39096
NAA25	3.2187
CSE1L	2.41145
CDC25B	2.23945
RFTN1	2.14841
CCSER2	1.83307
PLSCR3	1.60202
CD2	1.55164
COX14	1.50426
GPATCH4	1.49051
TMED10	1.46157
MEF2C	1.43261
RPS21	1.41238
CYLD	1.36199
KLHL3	1.34207
SMC3	1.30601
PRKACB	1.23674
FAM216A	1.20074
RPL18P10	1.16227
RBM26	1.09348
SEPHS1	1.08947
TSPAN13	1.06219
HDAC9	1.03224
CIRH1A	1.02784
LOC101060363	1.02011
CCDC50	0.98442
AIP	0.965522
IPO7	0.931493
LIMD1	0.918477
KIAA1147	0.916654
EIF3M	0.914348
POLR1C	0.913825
KPNA5	0.912705
SMIM14	0.887687
SFT2D3	0.886812
ZNHIT3	0.876809
TMEM41A	0.864617
RPS8	0.853156
CMSS1	0.850016
SCML1	0.827185
AI936034_GPL570	0.808049
YEATS4	0.789772
RPS9	0.786993
SET	0.748
POLR2H	0.730307
CD3D	0.7234
CNOT7	0.721209
MRPL45	0.719241
BIRC3	0.718811
GTF3A	0.690114
SGPP1	0.651749
SNX25	0.639069
CEBPZ	0.620563
BLCAP	0.618293
BF197274_GPL570	0.60499
HNRNPDL	0.601526
C10orf88	0.587977
C15orf40	0.569522
RPL15	0.566357
PTPN4	0.558504
ZNF606	0.533582
NMT2	0.529595
RFX7	0.528593
TMEM18	0.519173
ZNF85	0.477637
VPS13A	0.476688
HMGN3	0.468163
C22orf39	0.463646
NLRC3	0.453156
PIGK	0.43699
ZFP36L2	0.395559
HADH	0.386308
COX7C	0.385957
RALGPS2	0.380017
SSBP1	0.376387
SYPL1	0.368045
LINC01215	0.3618
ZNF600	0.355049
VPS51	0.338783
LANCL1	0.338594
IKZF2	0.31603
CD96	0.307355
C8orf33	0.300699
PARP15	0.291496
EIF2S3	0.269011
PLRG1	0.24433
RPS25	0.232282
LARP4	0.218453
PSMD10	0.217322
PQLC3	0.21645
SRSF11	0.211028
DNAAF2	0.203979
NDUFS3	0.193042
IARS	0.18772
RPL7AL2	0.181128
NME1_NME2	0.179105
C1QBP	0.146434
MIR6890	0.125169
PTPN4	0.123421
SYTL2	0.117873
ZNF195	0.114378
EEF1A1	0.11263
C19orf53	0.109538
KLHDC1	0.108706
HINT1	0.108059
LOC100996740	0.100804
FCRL3	0.0791977

## Sheet: pls
Gene	Importance_Score
EPB41L4A_AS1	0.0332889
NMT2	0.0299901
NOB1	0.0265588
C10orf88	0.0247166
ZNF304	0.0244456
NAA25	0.0240546
COX11	0.0240223
CHRM3_AS2	0.0230469
CDC37L1	0.0230437
RP11_226L15_5	0.0227882
MFSD6	0.022606
NAA15	0.0224223
EIF2S3	0.0223505
ZNF107	0.0223261
TRPM7	0.0215505
TAF1A	0.0214887
PAICS	0.0214547
PRMT3	0.021437
ZNF280C	0.0213245
DDHD1	0.0206504
TUG1	0.0203768
EIF3M	0.020313
RRAS2	0.0202682
CCNG1	0.019719
TXLNG	0.0197126
DIEXF	0.0192796
TMOD1	0.0186463
ZNF195	0.0183521
PPA1	0.0182307
PKD2	0.0181843
CCT3	0.0179465
SLC39A10	0.017841
PRIM1	0.0178278
DCAF16	0.0175344
C1orf109	0.017364
PRMT6	0.0172324
TAPT1	0.0171364
PSMA5	0.0171178
ELP2	0.0170337
SS18L1	0.0168354
CHD6	0.0166064
ZNF404	0.0165948
AI741365_GPL570	0.0165628
CDKN2AIP	0.0164881
NIP7	0.0164474
NAA30	0.0161048
RUFY3	0.0157728
ZC3H8	0.0157232
CCT6A	0.0155731
FAM216A	0.0155632
COX7C	0.0155566
ZNF711	0.015391
BRWD1	0.0153735
TOMM22	0.0153091
IGBP1	0.0152442
ZNF91	0.015055
N79601_GPL570	0.0150247
TXLNG	0.0149139
PREPL	0.0149106
HADH	0.0148549
UXS1	0.0148515
AA977218_GPL570	0.0148138
ANKRD13C	0.0148124
DGKE	0.0147491
WHSC1L1	0.0146457
AGMAT	0.0145575
TCEAL1	0.0145259
ZNF268	0.014493
KIF2A	0.0143957
NIFK	0.0143538
PSIP1	0.0141517
TWISTNB	0.0141505
TMEM18	0.0141168
IMP3	0.0140591
FAM210A	0.0139792
AGPAT5	0.0139584
HDAC2	0.0139295
AGPAT5	0.0137931
RPL13	0.0137546
PCID2	0.0137493
ELK3	0.0136984
NUP88	0.0136544
RP9	0.0136049
PPWD1	0.0135113
CLIP4	0.0134614
DDX5	0.013375
MTERF4	0.0133101
LOC101928927	0.0132005
KDSR	0.0131953
AI393725_GPL570	0.0131089
NMD3	0.0130879
KLHL24	0.0129376
KCTD6	0.0128569
TIMM9	0.0128323
PPAT	0.0128082
USE1	0.0127729
DNAAF2	0.012754
SERBP1	0.0126265
ADSL	0.0125901
SNAPC5	0.01254
AL563613_GPL570	0.0123668
TRIM59	0.0122238
MTF2	0.0121223
TMEM41A	0.0120941
THEMIS	0.0120046
FOXO1	0.0119854
LOC100505549	0.0119836
ADO	0.0119681
MDN1	0.0119062
C1QBP	0.011899
UXS1	0.0118295
PCID2	0.0117259
SLC25A32	0.0116942
CNKSR2	0.0116195
RPL41	0.011557
ECHDC1	0.0115548
REV1	0.0115435
RBM12	0.0114729
ANAPC16	0.0114193
ZNF395	0.0114098
RPL35A	0.0113423
BACH2	0.0113392
TMEM206	0.0113034
CNTRL	0.0112999
PRKAB2	0.0112173
AI695743_GPL570	0.0111933
FAM208B	0.0110747
ZNF813	0.0110679
KIAA0355	0.0109967
XPOT	0.010943
GAS5	0.0109354
RBM26	0.0108279
ZNF708	0.0107784
FRS2	0.0107397
ICK	0.0107028
CAPRIN2	0.0106862
TBC1D15	0.0106435
SLC25A17	0.0106231
SLC16A7	0.0106107
GPATCH4	0.010585
TRAF5	0.0105623
TRIAP1	0.0105282
ZNF420	0.0104289
ALKBH8	0.0104001
BF197118_GPL570	0.0103498
THUMPD2	0.0103392
POLR1C	0.0102917
PDCD2	0.0102485
OXSM	0.0102211
FNTA	0.0102149
YEATS4	0.0101312
ZNF180	0.0101218
DCAF13	0.0100866
EIF2D	0.0100833
ALG10	0.0100198
MRPL54	0.0099515
PDP1	0.00994847
RUVBL1	0.00987307
AV700815_GPL570	0.00981909
RPL7L1	0.00979466
ITGA4	0.00978676
CPSF6	0.0097752
DIEXF	0.00975774
MRPL43	0.00971442
MSANTD2	0.00961346
TPP2	0.00960608
GAS5	0.00957588
MRPS30	0.0095755
FAM84B	0.00955751
ZNF678	0.00952011
ICOS	0.00951388
ANAPC16	0.0095025
HLA_F_AS1	0.0094996
ANKRD13C	0.00949483
METTL4	0.00933998
COIL	0.00927582
METAP2	0.00926475
YAE1D1	0.00918671
RNASEH2B	0.00915985
ZNF540	0.00914427
MRPS28	0.00912736
RPS15	0.00911491
LYRM4	0.00909175
FASTKD2	0.00908904
KRT10	0.00907508
WASL	0.00905932
PPP1CC	0.0090163
SMC6	0.00901176
ZNF227	0.00899961
AI990326_GPL570	0.00899789
CSTF2T	0.00899685
BTF3	0.00899665
FUNDC1	0.00895944
MAK16	0.00888568
AW182938_GPL570	0.00887879
POLR2H	0.00885573
SNHG1	0.00883444
PTPRCAP	0.00878281
SLAIN1	0.00874743
GAS5	0.00870974
RPL35A	0.00868245
RPL8	0.00866408
HNRNPA1	0.00864333
TOMM5	0.00856446
HELQ	0.00853793
SFPQ	0.00852515
CHD2	0.00848648
DLAT	0.00845278
DCK	0.00844977
CTB_31O20_2	0.00843047
AP3M2	0.00839699
TIA1	0.00838108
TOMM5	0.00833721
MTO1	0.0083331
THOC2	0.00833208
LAGE3	0.00830637
POGLUT1	0.00830017
PLRG1	0.00829627
YARS2	0.00829132
PPIL1	0.00826763
ZNHIT3	0.00825286
2026-09-06	0.0082497
IPO7	0.00822499
RGPD3	0.00819902
PEX1	0.00815779
LYPLAL1	0.00815546
RRN3	0.00811409
DTD2	0.00810768
C1QBP	0.00809682
CMPK1	0.00806647
NAP1L1	0.00806378
ICAM2	0.00800309
CDC37L1	0.00799867
C11orf1	0.00799209
MPHOSPH9	0.00797361
N95430_GPL570	0.00792315
C9orf41	0.00791579
RPS24	0.00789464
CCT4	0.00787856
NAPEPLD	0.00785567
PAPOLA	0.00785226
ASCC3	0.00784233
WDR36	0.00782154
RALGAPA1	0.00781723
GTF3A	0.00780553
PWAR6	0.00780213
FAM179B	0.00778384
KTN1	0.00777369
RSAD1	0.00776375
FUT8	0.00776333
EID2	0.0077108
RPS9	0.00770262
CEP95	0.00767033
TRIM28	0.0076629
RPL31	0.00765677
ABHD14A	0.00763492
NSA2	0.00762954
ZBTB2	0.00762887
APOA1BP	0.00761612
LOC728554	0.00760889
GTF3C4	0.00760811
TRIT1	0.00759924
BEX4	0.00759589
APOLD1	0.00758767
GTF3A	0.00753221
NOL8	0.00750251
CIAPIN1	0.00750224
ZNF789	0.00750039
PRIMPOL	0.00748464
ZNF138	0.00745187
ORC3	0.00744697
ATP2B1	0.00742369
RPS21	0.00740368
MRPS25	0.00739831
AI264003_GPL570	0.0073923
CLEC2D	0.00738605
ICAM2	0.00735902
RPS9	0.00733941
PM20D2	0.00730519
EIF4A2	0.00730451
HNRNPU	0.00728481
TOMM20	0.00727671
IMPDH2	0.00724954
NAP1L1	0.00722375
UPF3B	0.00716702
RPLP2	0.00712528
CFL2	0.00710644
ZNF32	0.00709633
MRPL46	0.00707919
DHX15	0.0070304
MSANTD4	0.00701925
RPL13A	0.00701523
NUP133	0.00698165
GPRASP1	0.00696847
REV3L	0.00696582
NCBP2_AS2	0.006937
DKFZP434I0714	0.00690937
C12orf29	0.00689339
TUBD1	0.00686768
RDH11	0.00684504
EEF1D	0.00682681
URI1	0.0068173
CREBZF	0.00680689
RP6_11O7_2	0.00680007
ISOC1	0.00679518
MRPL45	0.0067849
MLLT3	0.00677178
PRPF38A	0.00676969
BZW2	0.00675911
NXT1	0.00675424
ZNF226	0.00674574
MSH2	0.00674155
DCAF13	0.00673431
ZNF101	0.00671883
ZNF621	0.00670013
WDR3	0.00667671
RPUSD4	0.00666986
PAQR3	0.00663516
RPL13	0.00662378
RRP1B	0.00661026
RPS11	0.00657848
RCAN3	0.00654719
MAP9	0.00649298
AEBP2	0.00648124
C22orf39	0.00645872
RINT1	0.00644162
SFPQ	0.00641988
GTF3C3	0.00638166
QSER1	0.00636418
RPS5	0.0063618
BIRC6	0.00634795
SEH1L	0.00631051
RCN2	0.00627776
PSME4	0.00626683
MBTPS1	0.00623371
LOC100996668	0.00621251
RPL15	0.00619751
CEP41	0.00615834
SNHG8	0.00605714
RPLP0	0.00604437
AK023737_GPL570	0.00604275
RPL7AP10	0.00604038
ITGA6	0.00599566
PFDN5	0.00597636
UBE2I	0.0059515
NAP1L1	0.00593632
ZFP62	0.00586572
KIAA1429	0.00586244
TIA1	0.0058599
DGCR6	0.00585845
KLHL42	0.0058158
UBE3A	0.00581301
EIF3H	0.00576664
TCF12	0.00576293
AC004692_5	0.00575517
DDHD1	0.00574642
RAPGEF6	0.00571405
RPS3	0.00570988
GTPBP8	0.00570854
NKRF	0.00568642
MRPL1	0.00567797
ZCCHC7	0.00565092
ZNF827	0.00564904
JAGN1	0.00564431
LOC100506639	0.00564324
CLNS1A	0.00562725
TRAC	0.00561335
UBE3A	0.00556777
FAIM3	0.00554968
PIBF1	0.00552423
LETMD1	0.00552374
EIF3G	0.00550747
ZNF706	0.00550364
FBXO31	0.00549974
AW975512_GPL570	0.00547745
RP5_1074L1_4	0.00546678
ZBTB10	0.00545519
ILF2	0.00544572
DFFB	0.00543619
EIF5B	0.00542306
MTPAP	0.00541123
RPLP0	0.00541119
AI419968_GPL570	0.00539431
TYW3	0.0053901
EEF2	0.00538305
UTP14A	0.005383
PNN	0.00537904
FAM3C	0.00536642
NAP1L1	0.00535947
TARSL2	0.00535641
DPP8	0.00534762
SLC25A46	0.00533505
UBE2N	0.00531866
IPO7	0.00529618
ZNF605	0.00529076
RALGPS2	0.00528449
EID3	0.00528286
C8orf33	0.0052703
CNIH1	0.00526303
RPS19	0.00526177
PDCL3	0.00524127
PUS1	0.00521236
SPAG16	0.00519466
RPLP1	0.00519434
ZNF140	0.00519224
PTRH2	0.00516309
COX16	0.00515363
SEC63	0.00509693
ALG10	0.00508945
SMC3	0.00508513
ZNF83	0.0050508
AES	0.0050399
RPS12	0.00503502
RPLP0	0.00502689
RPS19	0.00501403
PCM1	0.00501343
METTL5	0.00501061
POP5	0.00500443
PDCD2	0.00497076
AI923633_GPL570	0.0049664
MRPL9	0.00495456
KLHL5	0.00493985
MTX3	0.00492339
MCM3	0.00489842
RPL39	0.00489022
PTCD3	0.00486302
MRPL11	0.00486066
VEZT	0.00483249
RPL4	0.00481502
RPL21	0.0047982
RPL13A	0.00478473
RPL13A	0.00478223
RPS27	0.00478092
SERINC5	0.00476353
IQCB1	0.00474449
GCFC2	0.00472848
GCOM1	0.00470804
W68845_GPL570	0.00469522
GSPT2	0.0046881
RFC1	0.00467743
UBE2V2	0.00467738
SRSF7	0.00467666
NDNL2	0.00467557
HMG20A	0.00466716
APRT	0.00464864
HNRNPDL	0.0046411
RALGPS2	0.00463921
GFM1	0.00463882
SNHG6	0.00462649
ARIH2	0.00462463
NHLRC2	0.00459393
RABEP1	0.00457108
ZNF736	0.00455421
MRPS30	0.00451045
RNF170	0.00448211
GOLGA6L4	0.00447747
PWWP2A	0.00446103
AA131302_GPL570	0.00444429
HNRNPDL	0.0044251
NNT_AS1	0.00442382
APPL1	0.00437774
NPM1	0.00437628
CIRH1A	0.00432742
KIAA0907	0.00431803
ZNF121	0.00431394
NDFIP1	0.00430973
ATIC	0.00430734
SNRPF	0.00430147
FOPNL	0.00429615
ZNF75A	0.00429271
NOSIP	0.00428358
PPHLN1	0.0042711
C7orf55_LUC7L2	0.00425948
ZXDA	0.00424518
SFT2D3	0.00422261
TBC1D4	0.00421582
T89044_GPL570	0.00420442
DCUN1D4	0.00418724
THNSL1	0.00418682
SMARCA5	0.00417696
C16orf52	0.00416692
TCEAL8	0.00416582
MTO1	0.00416267
NOP58	0.00415595
RPL30	0.00415243
KBTBD8	0.00413574
EBLN3	0.00412256
LOC101928747	0.0041092
RPL23A	0.00410127
LRPPRC	0.00409486
C14orf169	0.00407237
NEK1	0.00402745
ADPRM	0.00401103
EEF1B2	0.00400288
SLC16A7	0.00399671
ACYP1	0.00399467
RPL36	0.00399321
HDHD2	0.0039913
MFSD8	0.00398426
TUG1	0.00396483
NUP210	0.00394596
C11orf31	0.00392773
HIBADH	0.00392649
EEF2	0.00391893
RP11_258C19_7	0.00390986
ARGLU1	0.00387419
MDH1	0.00386182
HNRNPA1	0.00385492
ERGIC3	0.00381721
SIKE1	0.00381585
NSMCE4A	0.00380506
ZXDB	0.00372692
LRRC58	0.00371782
SEPSECS	0.0036866
PSMG4	0.0036864
ITM2A	0.00368274
PHF14	0.00367245
FASTKD1	0.00365892
GFM1	0.00364256
RPS4X	0.00360444
LINC01355	0.00359927
SMARCA5	0.00359845
RP11_97C16_1	0.00358102
CAND1	0.00357021
NOL11	0.00356712
MRPL57	0.00356364
N4BP2L1	0.00355529
C3orf17	0.0035494
DARS	0.00352578
RPL13	0.00352103
ZNF260	0.00349463
POC5	0.00348138
MIS12	0.00347827
CD52	0.00346451
AI080614_GPL570	0.00346352
GPALPP1	0.00346294
COX7C	0.00345872
RP11_819C21_1	0.00345754
MRPL3	0.00344263
SDR39U1	0.00343605
GNPNAT1	0.003422
SNHG19	0.00340961
HACL1	0.00339408
HNRNPA3	0.00337719
NOA1	0.00337038
XPA	0.00332894
STAMBPL1	0.0032928
PDHX	0.00328566
RPL13	0.00328465
ABHD10	0.00326828
LIMD1	0.00321244
ABCE1	0.00321139
MKRN2	0.00320905
TRABD2A	0.00320007
PALB2	0.00315333
RPL19	0.00315297
ZNHIT6	0.00314903
RPL24	0.00312321
CEP120	0.0031196
DKC1	0.00310999
RPL23A	0.00309447
RPL4	0.00308691
RPS20	0.00308505
LINC00938	0.00307639
C18orf32	0.00307245
CD52	0.0030661
RPS16	0.00301983
GPALPP1	0.00301949
DUSP12	0.00300981
PDHB	0.00298568
SSBP1	0.00297806
CMSS1	0.00294472
C14orf166	0.00293251
WDR75	0.00292922
RNF113A	0.00292644
TCEA1	0.00289729
RPS8	0.00287462
C11orf31	0.00287421
SRSF3	0.00285702
MEAF6	0.00285567
MRPS27	0.00285531
NT5DC1	0.00284667
NARS2	0.00282615
ZNF765	0.00282549
ZNF329	0.00280002
ABCE1	0.00278739
HNRNPR	0.00278517
RWDD1	0.00277018
NR1D2	0.00276887
ATP5L	0.0027662
C21orf33	0.00276374
GCOM1	0.00274446
PHF10	0.0027435
MDM4	0.0027331
OXCT1	0.00270003
ZNF738	0.00269148
CHD9	0.00266479
EEF1A1	0.0026498
COX7C	0.00264107
PABPC1	0.0026343
TMEM138	0.00260849
DFFA	0.00259165
RPL3	0.00258191
KIZ	0.00254818
MTERF1	0.00254638
RPS17	0.00253781
ZNF639	0.0025326
FUBP1	0.0025103
MAPKAPK5	0.00244496
LRPPRC	0.00239314
ASF1A	0.00236184
LOC101928054	0.00236134
SF3A3	0.00233548
PGRMC2	0.00228429
BOD1	0.00227235
CASP8AP2	0.00227222
VEZT	0.00225812
DOCK10	0.00224613
NMD3	0.00221869
KRIT1	0.0022112
CASD1	0.00220038
GTPBP8	0.00217852
HCFC2	0.00215984
ZNF26	0.00215797
RPS17P5	0.00214543
EEF1A1	0.00213834
RP11_174G6_5	0.00211672
RPS10P2	0.00211123
SRSF10	0.00209601
RALGAPA1	0.00208984
RPL13	0.00208088
ZFP82	0.00206992
DDX28	0.00206193
LOC100996740	0.00204355
EMG1	0.00203525
TMEM42	0.00203522
MIR636	0.00202291
CCDC66	0.00201501
UHRF2	0.0020129
ZC3H14	0.00201273
RPS25	0.00200546
SATB1	0.00199406
RPL38	0.00198145
LSM8	0.00197779
METAP1	0.00197618
ZNF558	0.00196008
BLCAP	0.00195368
ADAM1A	0.00194037
MBIP	0.00193766
C18orf32	0.00193517
PMS1	0.00193236
TMEM135	0.00191471
TMTC3	0.00191105
MAN2A1	0.00189335
SMIM20	0.00187831
C17orf89	0.00185572
MRPL32	0.00182152
C19orf53	0.00180315
RPS6	0.0017986
GPR89A	0.00178586
SREK1IP1	0.00178476
RPL5	0.00177922
CIRH1A	0.00176292
FAU	0.00176
RPL7AL2	0.00173702
ZNF84	0.00173566
SKIV2L2	0.0017271
TMEM243	0.0017211
MTR	0.00171727
PREPL	0.00168697
CCDC109B	0.00168035
RPS17	0.00167517
HNRNPU	0.00167177
RPL22	0.00165545
HSF5	0.00165138
HSPB11	0.00164822
TMEM126A	0.00164537
PITPNC1	0.00164212
RPS4X	0.00160708
MRPS14	0.00160568
KPNA3	0.00158895
TCERG1	0.00157989
PABPC3	0.00157856
RPL37A	0.00157356
NIF3L1	0.00156986
RPL29	0.00154734
UBE2V2	0.00154435
ATAD1	0.00153922
SNX25	0.00153763
ZSCAN32	0.0015318
ICE2	0.00152216
GNB2L1	0.00151688
ATL2	0.00149303
ZNF644	0.00149077
ZNF430	0.00146943
NDUFA12	0.00145866
NDUFAF4	0.00145411
UBP1	0.00144871
BET1	0.001438
ADH5	0.00140988
NSUN2	0.00138581
ZNF614	0.00137175
EIF3E	0.00136042
LSM14A	0.00134329
SERBP1	0.00131187
LANCL1	0.00130263
RPL6	0.00128865
CHIC1	0.00126663
C5orf28	0.00124495
ARL10	0.00120613
METTL3	0.00120584
AI936034_GPL570	0.00119389
RPL18A	0.00119294
EEF1G	0.00118364
MOAP1	0.00116837
LRRC8D	0.00116784
ERMP1	0.00116397
LEF1	0.00115895
TMTC4	0.00114106
ANKRD10	0.00112937
SLC26A2	0.00111856
CCT2	0.00110438
TCF12	0.00109733
ITM2A	0.0010889
NIFK	0.00108829
BICD1	0.00107855
ZBED5	0.00106823
GLOD4	0.00105995
C19orf70	0.00104476
EEF1A1	0.00101579
TIAM1	0.00101426
RPL13	0.0010126
ZNF709	0.00100943
DLG1	0.00100463
IPO7	0.000992661
PNRC2	0.000990408
UTP23	0.000975599
SS18L2	0.000940858
EIF3K	0.000937545
ZNF286A	0.000937272
EXOSC8	0.00092435
SMYD2	0.00092283
MATR3	0.000914441
DNAJC21	0.000911505
SUPT7L	0.000910289
AIP	0.000902685
GGCT	0.00090052
TMA7	0.000888946
RPS17	0.000886623
LOC100132352	0.000849454
ZNF92	0.000849093
RPSA	0.000818781
CEP57	0.000818177
RPS10	0.000817544
PPIL3	0.000815429
FAM102A	0.000791531
LARP4	0.000786316
CERS6	0.000781589
EHBP1	0.000756334
DZIP3	0.000751908
LOC283357	0.000748798
HNRNPU_AS1	0.00074563
KRIT1	0.000744171
RPS16	0.000742486
POLR3F	0.000733394
RP11_350F4_2	0.000726662
PTPLAD1	0.00072448
MRPS26	0.000717531
MATR3	0.000715216
NME1_NME2	0.000704335
SEC22A	0.000696964
RANGRF	0.000688753
TRMT10C	0.000685572
RPL27AP	0.00066533
DNAJC21	0.000655108
EEF1G	0.000616463
ZNF627	0.000612976
SRSF11	0.000584571
HINT1	0.000576519
NKTR	0.000571622
OTUD4	0.000544943
PRICKLE4	0.000526731
N21475_GPL570	0.000506673
THAP9_AS1	0.000497883
ANGEL2	0.000495923
RALA	0.00049298
PHAX	0.000492101
NBEAL1	0.000478298
GAS5	0.00047448
RPS15A	0.000472454
PRKRA	0.000469562
TRAT1	0.000467977
VPS13A	0.00045061
2026-09-01	0.000450304
FCF1	0.000447211
ZNF639	0.000445269
COX20	0.000426317
ZNF721	0.000426143
RABEP1	0.000418554
KANSL2	0.000401109
LPIN1	0.000393454
GPN1	0.000370732
SRP72	0.000370477
CLOCK	0.000369923
RAN	0.000362771
ZNF507	0.000351424
PABPC1	0.000341256
LUC7L3	0.000338464
EIF3K	0.00033702
FDX1	0.000327318
MRPS30	0.000301369
CCDC88C	0.000294017
ZNF14	0.000275784
AI571166_GPL570	0.000273147
NUP210	0.000263775
NARS	0.000237769
GPR89A	0.000225219
RPAIN	0.000213588
RPL7	0.000208302
MRPS24	0.000202719
SBDS	0.000195826
RPS3A	0.0001954
MAGEH1	0.000174496
COMMD2	0.000172926
AMIGO2	0.000159633
PDIK1L	0.000133006
CDK4	0.000123451
SUGT1	0.00012022
DCAF17	0.000111687
VPS36	7.64823e-05
PDE7A	5.76357e-05
EEF1A1	5.74895e-05
RPL29	4.32602e-05
CAMK4	2.50376e-05
RPL35	2.12128e-05
RABGGTB	1.8231e-05
ENSG00000156508	-1.27969e-05
C11orf58	-4.55396e-05
ZNF101	-4.63995e-05
C18orf32	-6.17827e-05
DLAT	-6.65226e-05
NGDN	-8.22624e-05
NDUFAB1	-8.77989e-05
RIOK2	-0.000106475
SLC16A10	-0.00010777
RPL18	-0.000108076
PKIA	-0.000128689
HNRNPA3	-0.000132362
ZNF30	-0.000169893
RNMTL1	-0.000173936
RPS16	-0.000179794
ZNF736	-0.000199992
PHF6	-0.00021814
TRIM13	-0.000218198
DOPEY1	-0.000221121
MAN1C1	-0.000224065
KLHL36	-0.000230853
SHQ1	-0.000240689
THUMPD1	-0.000241274
OSGEPL1	-0.000290333
C8orf59	-0.000292556
RNU86	-0.000320633
LOC101929336	-0.000372178
RRAS2	-0.000378523
CTDSPL2	-0.000389084
LOC100508408	-0.000401075
RPL14	-0.000404383
ZNF235	-0.00040837
CEP104	-0.000416669
PCYOX1L	-0.000425647
RPS2	-0.000434857
DDX50	-0.000446827
ITGA4	-0.000451788
RBBP4	-0.000457509
MRPS9	-0.00046735
ATP5L	-0.000469699
UCKL1	-0.000495705
GMPS	-0.000505546
MOCS2	-0.000518574
IER3IP1	-0.00052239
DYRK2	-0.000527605
PJA1	-0.000533082
ZNF211	-0.0005464
NUDCD2	-0.00055349
TFB2M	-0.000575676
LEPROTL1	-0.000583406
TBC1D31	-0.00059263
GPAM	-0.000624721
RPS6KB1	-0.000643086
NUP107	-0.000648305
PKIA	-0.000667751
AP3M1	-0.000669262
DNAJC10	-0.000673831
GNL3	-0.000685962
MAPKAPK5_AS1	-0.000713979
MIRLET7D	-0.000724264
EEF1G	-0.000736325
CREBZF	-0.000737187
KIAA0020	-0.000749231
PDS5A	-0.000750459
CMC4	-0.000762026
RPL7	-0.000765148
GLO1	-0.00076775
UXT	-0.000797476
LOC101060363	-0.000820034
MSI2	-0.00084292
EIF3K	-0.000859555
CCDC91	-0.000867132
SLC38A1	-0.00090341
NAA40	-0.000911242
TMEM261	-0.000911273
RPL23A	-0.000912763
RPL12	-0.000922181
RPS10	-0.000928111
RNU86	-0.000932728
GRPEL2	-0.000953986
PRPF39	-0.000954881
GOLT1B	-0.000956906
CIPC	-0.000976145
C11orf31	-0.000989364
SYPL1	-0.000993533
P2RY8	-0.00103525
BIRC3	-0.00105117
RPL32	-0.00105201
NOC3L	-0.00105366
MATR3	-0.00105457
NUDT21	-0.00106967
RPS10	-0.00107321
TOMM70A	-0.00108504
ZFP1	-0.00110067
AI701591_GPL570	-0.00110563
RPL12	-0.00110665
UBE2D2	-0.0011067
SMC6	-0.00112091
CLASP2	-0.00114288
GIMAP1	-0.00115358
TGDS	-0.00118584
XPO4	-0.00120354
IFT80	-0.00120491
TMEM170A	-0.00121391
MAP3K4	-0.00121675
SMC5	-0.00121839
LSM7	-0.00122533
PURA	-0.00123082
AIMP1	-0.00123989
STT3B	-0.00124164
TARBP1	-0.0012439
PRPF4B	-0.00124962
FAM122B	-0.00125773
EPRS	-0.00126281
DAP3	-0.00126453
CCDC132	-0.00126952
LCMT2	-0.00130402
FAIM3	-0.00130833
WDR74	-0.00135785
IARS	-0.00135876
NHP2	-0.00136776
LRRC40	-0.001374
DDX26B	-0.00139344
PPP3CC	-0.00140099
RBM17	-0.00140207
CBLL1	-0.00140308
EEF1E1	-0.00140528
PNISR	-0.0014382
FAM220A	-0.00144602
ZNF831	-0.00146796
SREK1	-0.00146875
METTL3	-0.0014741
ZRANB2	-0.00148105
TMEM230	-0.00148584
CTD_2528L19_6	-0.00148831
PLXDC1	-0.00149927
RPL10A	-0.00149994
KMT2A	-0.00152687
DENND6A	-0.00154358
FARS2	-0.00155451
RPL31	-0.00156687
ESCO1	-0.00156739
PRPF40A	-0.00158473
CNOT7	-0.00163244
TUBE1	-0.00164308
CRTAM	-0.00164935
TMEM203	-0.00165849
BBIP1	-0.00166211
RPS3A	-0.00167514
NFATC2IP	-0.00168493
USP45	-0.00168496
MATR3	-0.00168907
RP3_486D24_1	-0.00169233
MTERF3	-0.00169808
CENPC	-0.00171247
MRPL30	-0.00172405
NUP35	-0.00172476
CD3D	-0.00172744
PAPD7	-0.00173821
PWP1	-0.00173974
PHB2	-0.00175123
SUN1	-0.00175624
RBM4	-0.00176145
WDR43	-0.00176794
RP4_595K12_1	-0.00177029
MRPL50	-0.00177617
RPL37	-0.00178596
RPS18	-0.00179341
ZNF302	-0.00183681
SMARCE1	-0.00185676
CLASP2	-0.00187131
RSL1D1	-0.00191692
DNAJC10	-0.00192038
PTPLB	-0.0019219
TMEM209	-0.00192884
EEF1A1	-0.00194044
ZNF260	-0.00194152
CAMK2D	-0.00194955
ATXN3	-0.00194988
RFC1	-0.00197195
MIR636	-0.0019899
UBA2	-0.0020031
SET	-0.00201162
PSMD10	-0.00202975
RPS23	-0.00203269
SUCLG2	-0.00203384
SEPHS1	-0.00203884
ZNF664	-0.00204064
STK39	-0.00205312
RPL9	-0.00205716
RPL5	-0.00207959
PPP1R8	-0.00212237
BDP1	-0.00212276
SRP9	-0.00212686
ZCCHC8	-0.002143
FKBP3	-0.0021503
FOXP1	-0.00215593
G3BP1	-0.00215725
UBE2N	-0.00216126
CDC25B	-0.00217457
SMAD3	-0.00217525
C11orf58	-0.00218153
AI700476_GPL570	-0.00219266
CCDC25	-0.00220413
CNOT6L	-0.0022337
FNTA	-0.002236
TPR	-0.00224532
NDUFAF4	-0.00224636
FBXO25	-0.0022822
GCC2	-0.00230525
RPL24	-0.0023126
RFXAP	-0.0023326
PHC3	-0.00234891
RPS20	-0.00235976
ZNF22	-0.00237422
TRIM37	-0.00238401
MS4A1	-0.00238518
LOC145783	-0.00240138
AIMP1	-0.00240685
GPD1L	-0.0024121
CMC4	-0.00241335
RPS24	-0.0024154
ARID4B	-0.00241677
ADNP	-0.00242057
PEX3	-0.00242881
SLC25A6	-0.00243201
CREBZF	-0.00243667
TSPYL4	-0.00243815
ARL5A	-0.00244354
DHRS4_AS1	-0.00247177
ZNF383	-0.00247385
OXLD1	-0.00247573
FAM122B	-0.00249101
UTP6	-0.0024928
GIMAP7	-0.0025
LINC00921	-0.0025216
NACA	-0.00253448
ZBTB14	-0.00254063
RP5_882O7_1	-0.00256694
IGIP	-0.00258903
C15orf40	-0.00259054
BUB3	-0.00259449
HINT1	-0.00259843
SARAF	-0.00260506
OFD1	-0.00262695
ZNF879	-0.00263149
SKIV2L2	-0.00264442
USPL1	-0.00264661
KLHDC1	-0.00266174
MPRIP	-0.00268873
BMS1	-0.00270397
LOC101060363	-0.00270731
SUCLG2	-0.00272368
ZMAT1	-0.00273331
ANAPC5	-0.0027381
PRKD3	-0.00274497
ZBTB5	-0.00274996
DCTD	-0.00275105
ZNF680	-0.00276978
GMPS	-0.0027858
SRSF6	-0.00279427
NUCKS1	-0.00279796
RPF2	-0.002816
MKL2	-0.00282237
UFC1	-0.00283014
RPP30	-0.00285311
ABHD10	-0.00290199
ARL5A	-0.00290629
MMS19	-0.00291127
SLC25A5	-0.00291305
HEATR5B	-0.00292982
CEP68	-0.00293048
RFK	-0.00293396
LSM8	-0.00296213
TSPYL1	-0.00298793
MRPL34	-0.00299116
EIF3D	-0.00300036
ACADSB	-0.00302596
ZNF606	-0.00305779
HNRNPH1	-0.00308672
MAP3K4	-0.003114
RPS7	-0.00312062
CLASP2	-0.00312658
DNAJC19	-0.00317338
SNRPE	-0.00317501
SRSF10	-0.00317872
ZBTB4	-0.00318298
RPL36A	-0.00318368
NDUFB2	-0.00318752
RPS7	-0.00322723
DPY19L4	-0.00325032
ZMYM1	-0.0032515
MIR1244_3	-0.0032602
ANAPC5	-0.00326848
UMPS	-0.00327197
GPR89A	-0.00327729
RPL10	-0.00328085
STYX	-0.003302
FAM76A	-0.0033082
TOP2B	-0.00331509
EFR3A	-0.00331528
TMEM261	-0.0033241
TTC3	-0.00334139
TTC37	-0.00338331
INPP4B	-0.00341204
AP5M1	-0.00341486
PTPN11	-0.00342806
SETDB2	-0.00343325
SRSF11	-0.0034408
NUFIP1	-0.00344188
SNX4	-0.00344447
TDRD3	-0.00344877
SMAD5	-0.00346596
NAE1	-0.00349244
LINC00621	-0.00351795
TRBC1	-0.00353567
TMEM194A	-0.00354143
LSM11	-0.00355733
FYN	-0.00358303
ZNF529	-0.00359049
ASUN	-0.00359251
ATR	-0.00359486
ARFGEF2	-0.00360747
CMTR2	-0.00361339
MIR4680	-0.00361354
RPS6	-0.00363743
RPS28	-0.0036397
ACADM	-0.00367685
RPL7A	-0.00368301
PIGY	-0.00368303
KDM2B	-0.00369762
LBH	-0.00370082
COX14	-0.00371526
GCOM1	-0.00372366
RPL27	-0.00373854
ATAD1	-0.0037586
FAM169A	-0.00377083
PCM1	-0.00378428
STIM2	-0.00380336
MLLT11	-0.00382993
LOC100506248	-0.00383631
HLTF	-0.00385098
ALKBH7	-0.00385724
LYRM7	-0.00387615
ATP6V0A2	-0.00387835
COX4I1	-0.00390131
SLC25A6	-0.00390914
KRBOX4	-0.00391889
ATP5G2	-0.00393279
TSN	-0.00396358
ATXN10	-0.00398285
URI1	-0.00400293
WWP1	-0.00401685
STARD7	-0.00401774
GOPC	-0.00402801
PRPS1	-0.00403633
RPS29	-0.00405004
CEP57	-0.00405025
HNRNPD	-0.00405028
RBM26	-0.0040768
RFX5	-0.00409197
SCAF8	-0.0041042
KPNA5	-0.00410942
GIMAP6	-0.00411427
CCDC14	-0.00412979
ZCCHC9	-0.00413968
USP16	-0.00414331
MYO9A	-0.00416008
IMMP1L	-0.00416259
MSI2	-0.00417536
CSE1L	-0.0041771
RPL18AP16	-0.00420445
EIF4B	-0.00420965
EIF2A	-0.00421138
MLLT10	-0.00421791
SMIM19	-0.00431452
CNOT7	-0.0043158
MRPS18B	-0.00432265
PTDSS1	-0.00433409
EBLN3	-0.00436252
ZNF439	-0.00436873
ELK4	-0.00437275
GOLGA8A	-0.00437364
RPL10A	-0.0043775
ICE1	-0.00437923
IFT80	-0.0043944
IPO5	-0.0044231
LINC01215	-0.00443262
METTL23	-0.00445062
SRPRB	-0.00445427
HNRNPC	-0.0044678
TRAF3IP3	-0.00446863
HMGN1	-0.00447267
TTC37	-0.00447683
W87688_GPL570	-0.00448308
TNFAIP8	-0.00449385
NUS1	-0.00451138
PWP1	-0.00462065
CEP57	-0.00463558
CUL5	-0.00464679
SYNJ2BP	-0.00465446
TTC19	-0.00466851
NOLC1	-0.00467326
FAM60A	-0.00467599
ZNF248	-0.00469756
ZZZ3	-0.00473427
RPL18P10	-0.00473442
DNAJC10	-0.00474655
SRP72	-0.00477543
TBP	-0.00477783
ZBTB1	-0.00479157
SMARCAD1	-0.00479196
VPS51	-0.00479724
ATM	-0.00480895
PPIA	-0.00483233
THOC1	-0.00483836
CNPY2	-0.00485514
BTG1	-0.00487034
RPL7A	-0.00489691
MIR636	-0.00490374
YTHDC1	-0.00490832
FNBP4	-0.00498562
PWP1	-0.00501603
BF197274_GPL570	-0.00502611
TOMM20	-0.00504595
TAS2R14	-0.00505048
TBC1D4	-0.00507823
PDCL	-0.00508224
BCCIP	-0.00508313
TADA1	-0.00508926
TMEM161B	-0.00509058
RPL7A	-0.00511546
GGA2	-0.00512602
CYFIP2	-0.00513695
RP1_39G22_7	-0.00517913
BBS2	-0.00519234
UPRT	-0.00521267
LYRM7	-0.00521868
PARP15	-0.00525563
N4BP2	-0.0052581
LOC93622	-0.00527885
NT5C1B_RDH14	-0.00528002
COX4I1	-0.00529549
ATMIN	-0.00529617
RP11_209A2_1	-0.0053032
SAE1	-0.00530632
METTL14	-0.00533298
RPS27A	-0.00534882
DNAJC2	-0.00535352
RP11_747H7_3	-0.00538708
THEM4	-0.00540013
LY9	-0.00540813
RPS2	-0.0054124
PPAPDC2	-0.00542161
BTF3L4	-0.0054553
MRFAP1L1	-0.00553903
RNASEH2B	-0.00554565
REV1	-0.00558912
TRAF3IP3	-0.00559668
NUPL2	-0.00562085
MORF4L2	-0.00562621
PTMA	-0.00563262
PUM2	-0.00563684
PQLC3	-0.00565134
CWF19L2	-0.00565247
ZNF559	-0.00568302
DDX1	-0.00572331
RPL23	-0.00572897
MCCC1	-0.00573671
ZNF184	-0.00575977
CREBL2	-0.00577186
ID3	-0.0057786
SP4	-0.00579339
MRPS21	-0.00582678
TSPAN13	-0.00587989
RPL11	-0.0058819
VMA21	-0.00591854
PRKRIR	-0.00592618
FOXP1	-0.00593439
DIMT1	-0.0059648
OCIAD2	-0.00597053
NIT2	-0.00599039
RPL22	-0.00599974
CREBL2	-0.00600526
PEBP1	-0.00602867
PRICKLE4	-0.00603931
RP4_714D9_5	-0.0060517
RBAK	-0.00605866
CDK17	-0.00606448
PIGP	-0.00610007
U2SURP	-0.00610449
LIN52	-0.00615073
GNPDA2	-0.00615918
ZFP3	-0.00618342
FAM162A	-0.00618596
DVL1	-0.00619178
OSBPL3	-0.00619532
ZNF45	-0.00619949
BUB3	-0.00621729
C12orf43	-0.00622581
SYTL2	-0.00622633
ARMC1	-0.00622644
PEBP1	-0.00624206
ARL5A	-0.00624561
MRPS31	-0.00625288
LOC101060363	-0.0062843
ITK	-0.00628646
STMN3	-0.006287
RP11_53O19_3	-0.00630081
HAUS3	-0.00632208
NSMCE1	-0.00637327
RPS15A	-0.00640091
OXNAD1	-0.00640889
FTSJ1	-0.00641397
EXOSC7	-0.00646024
ENOPH1	-0.00648083
HNRNPA0	-0.00650198
USP16	-0.00651325
ZNF766	-0.00652375
CLEC2D	-0.00652481
CYLD	-0.00654041
PLEKHA8	-0.00654972
NACA	-0.00655939
CSPP1	-0.00658763
LOC374443	-0.00662778
AFG3L2	-0.00665283
FXN	-0.00668845
RPS21	-0.00668878
GTF2H3	-0.00669545
PGRMC2	-0.00671189
FAM98B	-0.00671637
RPAP3	-0.00675162
KIAA1147	-0.00675498
PITPNC1	-0.00679388
HYLS1	-0.00682134
RPL34	-0.00685854
DIS3L2	-0.00686414
CD2	-0.00690215
LINC00938	-0.00690406
RP11_5C23_1	-0.0069155
BU846215_GPL570	-0.0069339
EIF3A	-0.00693405
SET	-0.00694128
SFT2D3	-0.00694626
MRPS33	-0.00696279
RPS2	-0.00697787
ZNF567	-0.00699816
PAXIP1_AS1	-0.00702156
LIN7C	-0.00703542
CDC42SE2	-0.00704189
CBR4	-0.0070915
DDHD2	-0.00711069
TTC27	-0.00714085
ZNF571	-0.00715479
HOOK1	-0.00718037
TRMT11	-0.00726248
GIMAP6	-0.00726302
C4orf46	-0.00728251
JMY	-0.00731384
HMGN4	-0.00732169
TRMT112	-0.00732466
ZBTB41	-0.00737207
CLEC2D	-0.00741956
TAF4	-0.00744997
CYP4V2	-0.00745618
Y16709	-0.00745905
AIMP1	-0.00746326
LOC100996724	-0.00746704
HSPA14	-0.00747154
RPL22	-0.00750962
AF116710_GPL570	-0.00754383
TDRD3	-0.00755417
TMA16	-0.00755764
SYNCRIP	-0.00755947
PRRC1	-0.00759162
TM9SF3	-0.00760531
NUP54	-0.00761939
CYP2R1	-0.00765465
AI798769_GPL570	-0.00766735
UTP15	-0.0076764
WDR11	-0.00769592
ZFP90	-0.00774268
ZNF420	-0.00775157
RPL22	-0.00775469
LOC100506248	-0.00779843
GCSAM	-0.00780738
BTAF1	-0.00781787
FYTTD1	-0.00782662
RBL2	-0.00783794
NSMCE4A	-0.00784715
C8orf59	-0.0078595
DLG1	-0.00786401
LDHB	-0.00790854
SRP72	-0.00790859
C12orf57	-0.00791066
ZNF512	-0.00791245
DDX18	-0.00793028
MRPL21	-0.00797237
ZNF468	-0.00797254
ZNF85	-0.00797937
DUS4L	-0.00798468
METAP2	-0.00801518
LOC101928747	-0.00804731
ZC3H14	-0.00805181
ZNF506	-0.00806951
ZNF266	-0.0080777
GOLGA4	-0.00809658
TBC1D32	-0.00817485
TYW1	-0.00817994
IPO5	-0.00819364
SHPRH	-0.0082249
TAF9B	-0.00822705
LIN7C	-0.00822949
PLSCR3	-0.00824818
ZNF570	-0.0082695
NDUFS3	-0.00827291
DDX46	-0.0083233
DENND4C	-0.00844914
ZZZ3	-0.00848635
COX6C	-0.00851613
H49382_GPL570	-0.00852113
DYRK2	-0.00858011
DDX10	-0.00858321
LRCH1	-0.00861392
ALDH18A1	-0.00862397
RAB30	-0.00862522
TMEM50B	-0.00863049
CCNB1IP1	-0.00866389
CAAP1	-0.00867654
CWF19L2	-0.00868313
MRPL48	-0.00868995
PPP1R16B	-0.00869093
RAB22A	-0.00870936
WWP1	-0.00871623
LSM5	-0.00872747
ABI2	-0.00874497
SMDT1	-0.00879509
MS4A1	-0.00879756
ETAA1	-0.00879877
KIF3A	-0.0088087
MPHOSPH10	-0.00881649
AI651510_GPL570	-0.00882311
ZC3H6	-0.00882495
EIF3F	-0.00882602
KRR1	-0.00886983
LDHB	-0.00887638
HTATSF1	-0.0088865
RP13_258O15_1	-0.00892505
NDUFB8	-0.00892579
TRIM32	-0.0089493
CHML	-0.00896101
RPL15	-0.00896371
THAP9	-0.00903746
ERCC1	-0.00910532
GABPB1_AS1	-0.00913894
HDAC9	-0.00914399
GALNT12	-0.00916245
TATDN1	-0.00918063
SET	-0.00920303
PURA	-0.00920416
NFYB	-0.00923278
CYLD	-0.0092433
DOCK9	-0.00925491
CCNC	-0.00927905
GS1_111G14_1	-0.00933941
MBLAC2	-0.00935679
ARF6	-0.00936626
TASP1	-0.00937211
AC006129_2	-0.00941586
UFL1	-0.00945195
CROCCP2	-0.00953586
ZNF253	-0.00953772
ZFAND1	-0.00955592
TMEM263	-0.00956024
MIR4680	-0.0096238
LINC00116	-0.00966932
SIAH1	-0.00967109
ZNF320	-0.00968792
SNRPD2	-0.00969996
NMT2	-0.00973397
SACS	-0.00980767
METTL18	-0.00981072
MAPK8	-0.00985051
TPRKB	-0.009881
EIF2AK3	-0.00988109
COX18	-0.0098847
TSEN15	-0.00991022
APEX1	-0.00992686
CRYZ	-0.00996638
PLCXD2	-0.00996851
TRMT61B	-0.00997816
WDR89	-0.00997834
ORMDL1	-0.00999031
DPY19L4	-0.00999489
ARL1	-0.00999559
RQCD1	-0.0100079
COMMD6	-0.0100286
ATP5A1	-0.0100471
SEPHS1	-0.0100845
HIGD2A	-0.0101919
ARMCX5	-0.0102182
RNF219	-0.0102385
PPP1R2	-0.0102679
WDR89	-0.0103248
LOC100506248	-0.0103931
UFM1	-0.010436
CAMK2D	-0.010437
UBA5	-0.0104487
CD27	-0.010466
TRUB1	-0.0104829
PPP2R5E	-0.0104877
ETS1	-0.0105081
HP1BP3	-0.0105178
FAM69A	-0.0105245
ZDHHC21	-0.0105331
TMEM128	-0.0105547
FBL	-0.0105655
ATP8A1	-0.010589
NDC1	-0.0107108
C21orf59	-0.0107455
NMT2	-0.0108474
KIAA1143	-0.0108854
GPR18	-0.0109195
SH3YL1	-0.0109251
ANXA2	-0.0109314
UBE2Q2	-0.0109346
CHD9	-0.010958
GIMAP1	-0.0109849
TMEM64	-0.0109959
DYNLT3	-0.0110025
MRI1	-0.0110301
EIF3L	-0.0110924
ATRAID	-0.0111616
GORAB	-0.011183
SSR4	-0.0112456
ST6GAL1	-0.0112543
GPATCH11	-0.0113233
KAT6B	-0.0113504
PEBP1	-0.0114146
ZMYND11	-0.011439
SCAI	-0.0114467
ARHGAP5	-0.0114724
PIGK	-0.0114744
GLCCI1	-0.0115533
LIPT1	-0.0115597
RASGRP1	-0.0117379
PPIH	-0.0117407
ALG2	-0.0117538
MAP4K3	-0.011775
SMIM14	-0.0117989
SCOC	-0.0118649
SCML1	-0.0118898
EDF1	-0.0119031
TMEM106B	-0.0119218
FOXP1	-0.0119309
TRIM44	-0.0120178
SLC30A4	-0.0120371
RFX7	-0.0121089
MRPL39	-0.0121444
LOC100996696	-0.0121671
ATXN7L3B	-0.0123095
ITGB3BP	-0.0123212
AKR1B1	-0.0123951
ZNF550	-0.0124884
ZMAT3	-0.0125747
KIAA1430	-0.0125937
TSHZ1	-0.0125961
ESYT1	-0.0126336
ANKRD46	-0.0126555
BLOC1S4	-0.0126942
MAN1A2	-0.0127407
TUBB	-0.0128835
WDR54	-0.0128903
SMURF2	-0.0129041
PRKACB	-0.0129883
SIVA1	-0.0130487
SGPP1	-0.0130647
S100PBP	-0.0130752
FAM73A	-0.0131729
CTDSPL2	-0.0133296
CYP2U1	-0.0133606
USP14	-0.0134459
AA992936_GPL570	-0.0135609
CHMP7	-0.0135645
SPIN1	-0.0137292
HP1BP3	-0.0137795
CCND2	-0.0138247
FAM126A	-0.0138937
EVL	-0.0139635
IL7R	-0.013989
MEF2C	-0.0139892
ZNF146	-0.0140084
PRKCH	-0.0141004
CEBPZ	-0.0141081
DNAJC24	-0.0141123
RP11_846E15_4	-0.0141173
FAM69A	-0.014118
SLC7A6	-0.0141784
ESYT2	-0.0143699
EPHA4	-0.0143858
BMI1	-0.0144802
ZBTB33	-0.0145091
FAM135A	-0.0145116
BCLAF1	-0.0145299
CEP290	-0.0146072
UCHL5	-0.0146585
SGK223	-0.0146738
HACE1	-0.0146932
NELL2	-0.01472
TMEM204	-0.0148889
VPS13A	-0.0148934
MFNG	-0.0149775
RABGGTB	-0.0150008
ZFP36L2	-0.0151015
GFM1	-0.0151119
NCL	-0.0151299
AKAP7	-0.0151602
RCAN3	-0.0152491
PTPN4	-0.0153596
FLVCR1	-0.0154285
AI225238_GPL570	-0.0154772
CD3G	-0.0155053
EXOSC6	-0.0155921
SLC35A3	-0.015718
MIR6890	-0.0157336
ARL14EP	-0.0157998
ANGEL2	-0.0158718
LPXN	-0.0158879
NOG	-0.0159149
CD47	-0.0159175
IPW	-0.016266
PTPN4	-0.016336
SUB1	-0.0164376
KPNA5	-0.0164711
NLRC3	-0.0165142
UPF3A	-0.0165489
ZBTB44	-0.0167026
PTER	-0.0168562
CCSER2	-0.0169428
NFATC3	-0.0171122
CETN3	-0.0171189
METTL10	-0.0171215
TTC39B	-0.0173324
TC2N	-0.0173728
PRMT2	-0.0173769
SLC39A6	-0.017422
ABHD17B	-0.0176151
RP3_507I15_1	-0.0176375
TIGD2	-0.0176722
PLEKHA1	-0.0176782
CD96	-0.0177669
TMEM14A	-0.017967
CUTA	-0.0179717
TMEM19	-0.0181037
MANEA	-0.01812
MGAT4A	-0.0182176
CRY1	-0.0183166
MEX3C	-0.0183833
DPH5	-0.0185354
TRAPPC6A	-0.0185802
LOC101060363	-0.0186498
FAM214A	-0.018778
BZRAP1_AS1	-0.0189068
ERCC5	-0.0190971
EIF3F	-0.0190979
ZC3H12D	-0.0193073
LCORL	-0.0194581
SYNCRIP	-0.0196664
ZNF382	-0.0197446
CCDC50	-0.0201914
HMGN3	-0.0204324
TTC39C	-0.0205827
TBC1D9	-0.0206118
BZRAP1_AS1	-0.0206174
RNF125	-0.0206423
KLHL3	-0.0213009
MEF2C	-0.0215191
TOX	-0.0217327
ZMYM4	-0.0217746
CCDC50	-0.022297
PTPN4	-0.0224354
ZNF677	-0.0229309
ZNF600	-0.0232657
MDFIC	-0.0252085
LOC100505501	-0.0252957
KLF12	-0.0253575
IKZF2	-0.0268013
TMED10	-0.0274866
MGC40069	-0.028908
RFTN1	-0.0296558
CEP78	-0.0326763
GPR183	-0.0335946
FCRL3	-0.0340494
RORA	-0.0422671

## Sheet: xgboost
Gene	Importance_Score
RORA	0.486262
GPR183	0.0861085
SMIM14	0.0655156
RFX7	0.0441846
KLHL3	0.0261695
PAICS	0.0170553
MIR6890	0.0169545
LOC101060363	0.0169229
KPNA5	0.0161399
POLR2H	0.0141861
CYLD	0.0127279
ANKRD13C	0.0124902
C15orf40	0.0110182
CSE1L	0.0104322
GPATCH4	0.00900078
CLASP2	0.00898917
LOC100508408	0.00895763
COX7C	0.00881892
NLRC3	0.00881321
PPP1CC	0.00848222
MDFIC	0.00682712
PTER	0.00637996
LY9	0.00627238
RFTN1	0.00542246
C19orf70	0.00485921
CCDC50	0.00474934
TMEM161B	0.0047303
TTC39C	0.00425552
NAA25	0.00403231
KIAA1147	0.003337
RPS21	0.00329128
FYTTD1	0.00328466
NKRF	0.00320226
MEF2C	0.00316008
IKZF2	0.0029119
COX7C	0.00289487
TRIM28	0.00275178
AIP	0.00264279
SUGT1	0.00263482
STMN3	0.0023285
PRKACB	0.00212804
ZNF606	0.0020731
MTO1	0.00206772
NDUFS3	0.00178693
TC2N	0.00173366
RPS9	0.00168456
N79601_GPL570	0.0016758
RP9	0.00164831
AI936034_GPL570	0.0011691
RPL18P10	0.00113651
ZC3H14	0.00104294
RCAN3	0.00103205
AI741365_GPL570	0.00101978
EXOSC7	0.000956274
CCDC14	0.000918546
C19orf53	0.000873255
NXT1	0.000863141
TMED10	0.000820284
SNX25	0.000758292
SGK223	0.000736114
C8orf59	0.000666686
AI701591_GPL570	0.000660367
TSPAN13	0.000623431
CDC25B	0.000621591
ICK	0.000494164
IPO7	0.000384311
MLLT3	0.000313091
RPS16	0.000312437
BZRAP1_AS1	0.00021482
ITM2A	0.000183326
SFT2D3	0.000135556
SF3A3	3.83337e-05
TRIM13	2.50793e-05
SLC39A10	4.4182e-06

## Sheet: nnet
Gene	Importance_Score
RORA	4775.9
RCAN3	2249.56
SH3YL1	2198.97
MPHOSPH9	2193.43
DFFB	2094.59
CHD6	2042.87
RP9	2016.51
WHSC1L1	1977.99
TMEM50B	1826.49
PREPL	1818.33
LINC01355	1812.05
FUBP1	1776.18
BEX4	1776.17
CCSER2	1774.12
C12orf43	1747.66
MIR6890	1737.21
PEX3	1677.13
SLC35A3	1676.42
MAP9	1674.8
ZNF235	1670.78
NDUFAF4	1640.15
RPL22	1632.31
NOB1	1621.87
IFT80	1604.74
TRUB1	1603.27
RPL22	1588.86
RPSA	1572.56
SNRPD2	1560.07
RPF2	1557.87
RPS21	1554.96
RPS20	1545.55
KLHL42	1537.28
NOA1	1522.98
AI923633_GPL570	1519.65
NHP2	1508.04
PWAR6	1507.18
LSM14A	1506.51
PPAT	1505.4
GPD1L	1498.61
RBM26	1497.21
COX11	1488.01
ERMP1	1483.34
TFB2M	1471.46
TCEAL1	1467.9
AIP	1467.46
DFFA	1459.65
ZNF708	1457.51
SLC25A32	1456.05
RFTN1	1427.59
RPL7AP10	1426.18
SLC39A6	1422.31
GMPS	1404.12
FRS2	1404.1
TUG1	1392.95
ZNF83	1374.17
CIAPIN1	1367.97
SIVA1	1363.35
THUMPD1	1360.97
SETDB2	1356.46
TUBB	1344.82
ACYP1	1340.1
SRSF11	1334.49
NACA	1327.11
ZNF101	1319.68
LOC101928927	1317.65
CTD_2528L19_6	1317.63
GS1_111G14_1	1311.59
TMEM138	1305.45
LSM11	1305.08
PPA1	1287.92
ASCC3	1285.18
REV1	1285.14
ZNF138	1284.16
BACH2	1269.33
NEK1	1257.5
HNRNPR	1256.38
PHB2	1253.85
RBM17	1248.55
MRPL11	1246.46
LPXN	1241.41
TTC39B	1240.14
TYW3	1234.17
SEPHS1	1232.75
RAN	1232.22
RPL18	1225.04
ZNHIT6	1219.88
ZNF664	1218.08
TSPYL1	1217.72
AI990326_GPL570	1217.27
MEF2C	1213.86
ADNP	1201.24
NKTR	1201.02
ORC3	1199.67
EIF2AK3	1198.49
CASP8AP2	1189.09
SFPQ	1188.01
RPL35A	1182.26
RP1_39G22_7	1173.59
RASGRP1	1173.56
SMIM14	1173.28
TUBD1	1171.64
ZNF600	1171.15
STYX	1170.9
SSR4	1169.12
GSPT2	1165.22
CCNC	1159.69
TRBC1	1159.41
MTF2	1158.52
ATP8A1	1156.4
ZNF706	1154.92
C16orf52	1145.72
MRPL1	1145.65
ARL5A	1144.05
NIP7	1142.06
TC2N	1136.96
LRPPRC	1133.63
ANXA2	1132.95
CEP57	1131.46
SHPRH	1128.53
RPL27	1127.9
ZNF766	1126.01
PGRMC2	1117.8
AGMAT	1107.76
DIS3L2	1107.76
WWP1	1107.48
MAK16	1106.07
ZNF304	1103
ZNF430	1100.66
MOCS2	1100
LRRC8D	1098.7
IQCB1	1098.48
TMEM14A	1096.49
PRICKLE4	1096.29
GIMAP6	1094.4
MSI2	1092.06
IER3IP1	1090.5
SFT2D3	1089.37
PRPF39	1086.4
ITM2A	1084.94
MAP3K4	1084.5
PRIMPOL	1083.58
KLF12	1083.14
ZNF678	1082.91
ZBTB41	1082.27
FAM102A	1080.68
ZNF286A	1080.25
NAP1L1	1077.19
TOMM22	1076.06
NAA30	1074.73
TMEM42	1074.72
LUC7L3	1073.84
MRPS33	1073.82
GPR183	1072.2
CREBZF	1070.28
SKIV2L2	1069.21
GTF3A	1068.63
CNOT6L	1066.73
TBC1D9	1064.83
MAN1C1	1064.36
MRPL43	1064.2
NDFIP1	1063.5
CIRH1A	1063.41
ATXN7L3B	1062.7
MRPL50	1061.69
PITPNC1	1061.5
TRIM37	1058.19
CYFIP2	1057.07
TPRKB	1056.57
AI741365_GPL570	1053.57
SRP9	1052.35
CCT3	1051.85
SFT2D3	1049.74
TMOD1	1048.89
PWP1	1047.97
ABHD10	1047.8
C11orf31	1046.35
CCT4	1046.18
ATR	1044.44
SYPL1	1041.32
RPS24	1040.49
IKZF2	1040.12
DAP3	1035.29
FAU	1030.23
SMARCA5	1027.77
ZNF101	1026.8
RPL36	1024.91
AKAP7	1024.83
CYP4V2	1024.66
TMA7	1023.99
CEP78	1022.95
GPRASP1	1022.26
NKRF	1015.34
DNAJC24	1013.47
DKFZP434I0714	1012.05
RPS8	1006.86
RGPD3	1006.77
SYTL2	1005.7
RNF125	1005.34
PMS1	1002.2
AI225238_GPL570	1001.03
PREPL	1000.39
TRPM7	999.88
CCT6A	998.46
ALKBH8	995.91
DYNLT3	995.27
QSER1	994.27
CEP290	992.91
UBE2Q2	990.67
TMEM194A	988.98
RPP30	986.47
WWP1	981.36
ZNF621	980.08
DDX50	975.53
DCAF16	975
RPL22	972.92
MRPL57	972.06
VPS13A	971.87
FOXP1	970.95
ESYT1	970.71
RNF219	970.61
IGBP1	964.39
RPS7	964.18
VPS51	964.06
KLHL24	963.13
COIL	961.69
KIF2A	958.2
SYNCRIP	954.84
MORF4L2	954.14
ALG10	952.94
CTDSPL2	951.68
RPL5	950.53
TCF12	949.59
ALG2	949.52
MSANTD2	946.14
POLR1C	943.78
SNHG6	942.84
TMEM126A	941.92
ZC3H14	941.25
NMT2	936.98
LINC00621	935.85
PRIM1	933.5
DDX28	932.19
CCND2	931.85
CDC25B	930.71
THNSL1	928.32
PIGP	925.99
ZNHIT3	920.89
PKD2	919.97
RINT1	918.74
PPP1CC	917.73
GCOM1	917.68
ZNF260	912.65
XPO4	911.83
HMGN4	909.92
NDUFA12	909.78
TTC19	909.68
FYN	906.82
MBIP	906.14
HNRNPH1	903.03
PRRC1	900.87
RRN3	899.04
FLVCR1	896.55
FBXO31	895.15
ITK	894.03
SRP72	892.21
LOC145783	889.52
PWWP2A	885.13
BUB3	883.79
RPS16	883.18
MAPKAPK5	881.57
ARF6	879.51
C5orf28	877.82
LOC100506248	877.69
MRPS14	874.85
TCEA1	874.63
PDHX	873.35
PRKD3	873.1
GOLGA4	872.9
ERGIC3	872.77
CCDC25	872.66
CCDC50	872.45
PPHLN1	872.23
PDIK1L	871.29
ZBTB1	870.99
NOL8	870.92
RPL21	870.8
DOCK10	870.26
FAM73A	870.15
UBE2V2	864.47
ALG10	864.22
DCUN1D4	863.46
PAQR3	863.31
RAPGEF6	861.6
MAPK8	861.24
TMEM128	858.35
ABHD10	856.86
TMEM170A	856
RPS4X	854.32
TIAM1	852.87
MEF2C	852.41
UPRT	852.38
TXLNG	851.99
ZNF121	851.62
SLC25A5	851.25
EEF1B2	848.49
NMD3	847.71
SMC3	847.51
PABPC3	847.11
RANGRF	846
YAE1D1	845.49
GPR89A	844.9
MTO1	844.58
C22orf39	843.82
BF197118_GPL570	843.46
KIAA0020	842.19
TRIM59	842.01
SATB1	841.65
PSMA5	841.59
SMURF2	839.66
CTDSPL2	838.84
ZBTB5	836.36
NXT1	832.53
NUCKS1	832.07
RPL3	831.3
PDP1	830.91
EEF1A1	827.55
URI1	826.12
TAS2R14	825.68
MATR3	823.01
UTP14A	821.71
TMEM204	821.2
HNRNPD	820.5
KLHL5	818.95
LIN7C	818.71
FAM69A	816.41
RPL8	815.97
MFSD6	814.83
TSPYL4	812.47
ZMAT1	811.67
MLLT3	811.48
METTL14	810.57
RPS24	809.71
TTC3	809.5
LPIN1	809.27
LRRC58	809.02
RPS21	808.54
PTER	806.09
RPS23	804.74
ATP5L	804.09
TRABD2A	803.52
BRWD1	803.5
EBLN3	803.08
MAPKAPK5_AS1	802.22
MRPS26	802.14
UTP6	802.09
RP4_595K12_1	801.76
RPL35A	800.26
ZFP82	799.52
FXN	799.49
C1QBP	798.77
CIPC	796.77
RP11_174G6_5	796.56
LOC101929336	795.44
DUS4L	794.76
TMEM206	794.67
ZZZ3	793.49
REV3L	793.09
C15orf40	790.29
NUS1	789.81
PRKAB2	788.76
PHF14	787.39
IPO7	787.38
NT5C1B_RDH14	786.98
OXLD1	786.46
ZMYM1	786.34
SBDS	785.4
PURA	783.45
SPAG16	783.17
ZNF140	782.69
RPL18P10	782.08
RDH11	781.54
SEH1L	781.54
TOP2B	781.38
UBE2D2	781.37
PDCL3	780.05
PEX1	776.77
BZRAP1_AS1	776.14
TSN	775.76
EIF4A2	775.7
IMMP1L	774.42
UPF3A	772.84
UPF3B	772.64
RPS16	771.14
RPS5	771.05
DGKE	768.74
C4orf46	768.7
N4BP2L1	767.21
RPL7	765.49
RPL5	765.42
MAN1A2	765.11
DPY19L4	764.99
CCDC50	763.12
LOC100996696	762.76
TGDS	762.05
OXSM	760.31
NSUN2	760.3
RPS2	759.64
CREBZF	759.51
NDUFAB1	758.78
LYPLAL1	758.77
ARL10	758.26
AL563613_GPL570	757.66
UHRF2	757.44
N95430_GPL570	754.42
NUP210	754.31
MRPL54	753.84
CCDC109B	753.8
PPIA	752.46
CMC4	752.08
NACA	751.95
PIGY	751.89
KDM2B	751.68
RPS7	751.26
EIF3D	751.01
PTCD3	749.37
RPS10	747.65
KLHDC1	747.28
HINT1	745.49
SERINC5	745.11
FAM216A	743.45
CMTR2	742.56
RPL7A	742.28
ARGLU1	741.83
U2SURP	741.72
ITGA4	740.78
CAMK2D	740.61
ICE2	740.37
MGC40069	739.13
GTPBP8	739.04
EEF1A1	737.31
TPR	736.77
STIM2	735.72
EEF2	735.54
NAP1L1	735.21
METAP2	734.78
CRY1	734.37
FAM208B	734.11
KRBOX4	733.35
MRPL21	731.92
RPS28	731.57
DDHD1	731.4
SSBP1	731.09
SMAD3	728.77
FAM169A	727.9
PURA	727.51
EIF3G	726.76
ZSCAN32	726.28
URI1	725.9
TAPT1	724.49
ATP6V0A2	723.61
ATAD1	723.5
PSMG4	723.22
COX7C	723.15
TOMM70A	722.29
CLEC2D	722.11
MIR636	721.76
FARS2	721.65
FCRL3	721.6
LANCL1	719.41
KLHL36	719.2
MRFAP1L1	719.02
ZNF605	717.97
ZNF512	717.6
EIF4B	716.28
PTPN4	715.83
SET	715.63
TRIM44	714.68
ZFAND1	714.43
RPL11	713.88
PRPF40A	713.68
TOMM20	711.58
HDAC9	710.68
PTPRCAP	710.51
DNAJC10	710.02
ZNF91	709.36
TOMM20	707.94
TARBP1	706.91
CBR4	706.84
CHIC1	705.8
SF3A3	705.31
ATAD1	704.71
RPL13A	704.64
IGIP	704.59
ICE1	703.62
SLAIN1	703.59
ZNF146	703.55
RPS6KB1	703.41
RFK	702.89
ERCC5	702.17
RUVBL1	701.52
LOC728554	700.84
AW975512_GPL570	700.35
ZNF507	699.54
EIF3F	697.09
TATDN1	696.77
ZNF571	695.7
PTRH2	695.47
ZNF302	694.62
RPLP2	692.42
CIRH1A	691.83
PUM2	691.66
FASTKD1	691.09
NUFIP1	690.36
FUT8	689.81
NAPEPLD	687.47
FOXP1	686.85
ARIH2	684.56
ZCCHC8	684.32
DIEXF	681.68
DTD2	681.11
CCDC66	680.94
PLXDC1	678.39
RPS3A	677.81
RPL29	677.57
NAE1	674.77
RPL4	674.27
TRAC	674.12
LOC93622	671.93
ITM2A	671.92
PTPN4	671.26
RPL34	670.8
RP11_209A2_1	670.67
CLASP2	669.19
CCDC14	669.11
PEBP1	668.95
JMY	668.03
EMG1	668.01
HP1BP3	667.7
PTPLAD1	666.4
GNPDA2	664.47
UFL1	662.9
ZNF320	662.8
LARP4	662.67
TBP	662.46
EXOSC8	659.65
GNB2L1	658.53
RALGPS2	658
HELQ	657.7
SRPRB	655.91
RPL41	655.42
APPL1	655.26
PIGK	654.57
ZNF260	654.34
TRIAP1	653.29
ESYT2	652.43
DNAJC2	651.13
ICOS	651.11
RPS17P5	650.76
ZNF26	650.74
ECHDC1	650.49
PWP1	650.04
FASTKD2	649.66
NSMCE1	648.99
BF197274_GPL570	647.9
PTPLB	647.86
CTB_31O20_2	647.33
IPO5	645.34
C11orf58	644.93
PDCD2	643.92
SEC22A	642.78
ARL5A	642.75
NUP54	642.36
TTC37	641.59
CBLL1	640.7
HCFC2	640.55
CMPK1	640.21
CAMK2D	637.44
ZNF75A	635.78
ETS1	635.74
SMYD2	634
TMTC3	633.33
PITPNC1	632.81
LBH	632.63
ARL1	630.68
AI936034_GPL570	628.84
GPN1	627.37
EEF1G	627.31
NT5DC1	625.76
KBTBD8	625.13
GIMAP7	624.63
KIAA0355	624.25
C1QBP	623.58
GNL3	623.3
AI695743_GPL570	622.88
RSL1D1	620.86
STK39	620.58
KRR1	620.08
ATL2	619.7
OTUD4	619.35
ATP5G2	618.6
CSTF2T	616.51
MTO1	615.34
MEAF6	615.33
DNAJC10	613.88
RP11_97C16_1	613.16
SIKE1	611.14
RPL29	609.11
BLOC1S4	608.84
RPL27AP	608.41
LOC101928747	607.63
C21orf33	607.25
PSMD10	605.91
MRPS28	605.89
PIBF1	605.87
AIMP1	605.52
W87688_GPL570	604.9
HOOK1	604.09
KLHL3	603.93
NARS2	602.99
DNAAF2	602.24
PWP1	602.17
ZNF404	600.24
ARL14EP	598.64
C11orf58	597.91
TMED10	596.82
EIF3E	593.28
RPS15A	591.93
DKC1	588.37
MIR4680	588.24
GCOM1	588.16
BOD1	586.83
OXNAD1	586.32
DDX5	586.29
RPS3A	585.82
FOPNL	585.19
TSEN15	583.56
SLC16A7	583.09
HNRNPDL	582.65
TRAPPC6A	580.98
GFM1	580.4
COMMD2	580.24
FAM220A	579.83
DCK	579.01
RPL15	578.51
TWISTNB	578.51
TOMM5	578.35
DENND4C	577.59
LDHB	577.56
PEBP1	577.42
HNRNPC	577.23
MTERF1	576.76
RPS9	576.44
ANAPC16	575.21
NAA40	575.18
RPL37	573.69
NUP35	573.02
MAP3K4	572.2
HNRNPA1	571.82
RPS2	571.28
ORMDL1	570.64
RPL23A	570.56
H49382_GPL570	570.48
TMEM18	569.92
RP11_747H7_3	569.57
SPIN1	569.3
VMA21	569.02
ESCO1	568.99
ANKRD10	568.85
CDC37L1	568.5
AGPAT5	568.36
FAM69A	568.1
TMEM243	566.58
SRSF6	566.54
EIF3K	566.04
RPLP0	565.49
RPL10	565.22
ZNF30	565.03
ZMAT3	564.17
Y16709	564.03
RPL7L1	563.79
MRPL9	562.52
ZCCHC7	562.13
PM20D2	561.88
ZNF107	561.46
ZNF45	559.48
VPS13A	559.45
CAMK4	559.22
WASL	557.16
RABGGTB	556.9
NBEAL1	556.54
ELP2	556.29
CEBPZ	555.38
BZW2	555.11
VPS36	554.65
C19orf70	554
RPL7A	553.13
HNRNPDL	552.99
MIR636	550.91
ZFP62	550.62
NELL2	549.69
KDSR	549.51
ZNF736	549.15
MSI2	547.56
C18orf32	546.99
LOC100132352	546.68
DCAF17	546.23
UCKL1	546.21
RPL13	545.65
CAAP1	545.11
AI701591_GPL570	544.77
TBC1D31	544.56
ZNF736	543.01
ZNF329	542.7
INPP4B	542.29
SUCLG2	542
MRPS30	541.97
CD96	540.93
UXS1	540.61
RPL23A	540.51
SEC63	540.11
SNX25	539.4
TBC1D15	539.2
LCORL	538.93
RPS19	538.38
NSMCE4A	538.02
NDUFAF4	537.96
GPR89A	535.79
LOC100996668	535.49
CEP41	534.66
CLIP4	534.49
REV1	534.3
MMS19	534.12
PTPN4	533.21
RNU86	532.9
CAPRIN2	531.01
UBE2I	529.93
ZNF32	529.43
TRAT1	527.81
RBAK	527.23
RPL13A	526.48
C18orf32	526.35
PABPC1	526.17
C12orf29	525.66
PPP2R5E	525.27
TRIM28	524.1
RPL14	523.98
UCHL5	523.73
G3BP1	523.5
ZNF721	523.42
NOLC1	523
HSPA14	522.78
PHF6	521.26
ZC3H8	521.13
ZNF711	521.1
METTL10	520.8
UBE3A	519.57
TMEM41A	517.62
ZNF383	516.88
WDR36	515.77
FDX1	514.83
RFX7	514.46
PRICKLE4	514.35
SIAH1	513.71
COX4I1	513.65
SDR39U1	513.56
HACL1	510.83
TIMM9	508.63
RCN2	507.31
FAM98B	507.09
MCCC1	505.28
RPS9	504.9
DDX1	504.23
KMT2A	503.12
BICD1	502.28
HP1BP3	502.14
ZNF879	501.73
MBLAC2	501.61
PJA1	501.32
LOC101060363	501.2
EEF2	501.02
CYP2R1	500.92
VEZT	500.84
HYLS1	499.44
FOXP1	498.45
SLC26A2	498.27
NFATC2IP	497.87
RPL12	497.13
C14orf166	496.81
CEP68	494.12
RPL18A	493.82
OXCT1	493.77
MPRIP	493.52
ANAPC5	493.2
PPIL3	491.63
CNKSR2	491.52
RPL22	491.44
ZNF84	491.07
RP11_226L15_5	490.88
C9orf41	490.25
SLC7A6	489.99
NMT2	489.68
ZCCHC9	489.55
RPL13A	488.66
TMEM209	487.76
BDP1	487.61
GALNT12	487.54
ZRANB2	487.5
PRPF4B	487.09
HNRNPA3	486.69
MTPAP	484.86
CCT2	484.26
PFDN5	483.91
RPS17	483.11
GMPS	482.52
MBTPS1	482.03
UBE3A	481.86
KPNA3	481.75
SMIM19	481.67
CPSF6	480.63
TIA1	479.95
ARL5A	478.57
AA131302_GPL570	477.98
ZNF709	477.23
SRSF11	474.74
UBE2N	474.58
RPS20	474.41
DGCR6	473.84
KIAA0907	472.99
COX4I1	471.19
P2RY8	470.8
MAN2A1	470.42
RPAIN	469.27
DLG1	468.05
ILF2	467.69
SNX4	467.6
DDX26B	467.07
IPO5	466.48
GLOD4	465.66
CREBL2	465.52
LRRC40	465.37
SMDT1	464.34
CD52	463.88
MRPS27	463.27
MRPS21	462.86
NLRC3	461.55
CMC4	461.03
OSGEPL1	460.71
RP5_1074L1_4	460.3
SUCLG2	459.63
N21475_GPL570	457.96
CCNG1	454.75
ANAPC5	454.1
HSF5	454.07
NMT2	453.62
ZNF14	453.15
GAS5	452.86
RPS10	451.5
VEZT	450.94
DLAT	448.28
RPL18AP16	447.69
KIAA1430	446.73
WDR43	446.59
C8orf59	446.27
PSME4	446.23
FAM214A	446.2
ATP2B1	445.19
MATR3	444.65
UTP15	444.18
FNBP4	443.38
PCYOX1L	443.37
EIF2A	442.86
C3orf17	441.4
ZFP36L2	440.85
RPS17	440.71
RPL32	440.62
FAM210A	439.34
NOP58	439.28
TMEM261	439.28
UBA5	439.17
AI798769_GPL570	438.89
PTMA	438.79
CEP104	438.78
GAS5	437.61
BUB3	437.18
UBP1	436.79
TUG1	436.14
SEPHS1	433.38
NR1D2	432.21
RPL9	431.87
ASUN	431.45
COX7C	430.79
RQCD1	429.43
PALB2	428.47
TADA1	428.21
SET	427.99
AI651510_GPL570	427.19
MRPL45	425.72
LY9	425.03
UTP23	424.71
MLLT11	424.12
SNHG19	422.97
ANKRD46	422.17
PRKRIR	421.9
LINC01215	420.84
ZNF677	419.08
ALDH18A1	418.89
RPL10A	417.98
AKR1B1	417.56
CHRM3_AS2	416.46
GCFC2	415.25
CUTA	414.74
GCSAM	414.71
ACADM	414.33
RBM4	414.31
USP14	414.23
HDAC2	413.09
GPATCH4	412.63
NNT_AS1	412.33
MGAT4A	411.76
RPL13	411.58
DNAJC10	411.24
NFATC3	410.91
SLC25A6	410.83
SAE1	410.66
RP11_5C23_1	410.41
CDK4	410.39
STARD7	409.76
BLCAP	409.33
COX7C	409.04
TMEM161B	408.85
EID3	408.76
PGRMC2	408.58
ZBTB33	408.17
CFL2	406.89
AP5M1	403.92
PNRC2	402.86
RPL13	401.66
METTL3	401.3
RPS6	401.25
CNOT7	400.61
LIN7C	400.53
RPS2	399.38
IL7R	399.36
NPM1	397.15
NUP107	397.05
CD52	396.45
METAP2	396.33
LSM8	396.22
ZFP90	394.45
UBE2V2	394.08
NCBP2_AS2	393.91
NOG	393.61
RNF170	393.32
PHC3	393.14
CLEC2D	393.08
STT3B	393.01
RPL7AL2	392.58
ZNF558	392.31
SMARCA5	391.96
METTL18	391.37
ZNF827	390.46
SUN1	388.79
SRSF10	388.75
PLCXD2	388.26
TMEM106B	388.05
RPL4	386.27
EIF3M	385.48
MRPS31	384.71
FAM3C	384.66
CD27	384.54
AI393725_GPL570	384.31
FAM60A	383.73
METTL23	383.6
DCTD	383.14
MRPL39	382.88
PHF10	382.35
HEATR5B	381.1
IMP3	381.08
SNRPE	380.45
TRAF3IP3	380.29
ABI2	379.74
SMC6	379.72
MAGEH1	378.48
CHMP7	378.15
MCM3	378.05
APOA1BP	378.02
COX20	377.13
RPLP0	376.75
HTATSF1	376.41
UXS1	374.9
RP11_819C21_1	374.31
MRPS30	373.9
TRIT1	373.59
CROCCP2	373.53
RPL7A	373.24
ZNF468	372.63
ZBTB44	371.88
CDC42SE2	370.94
DVL1	370.18
UBE2N	370.02
RPS29	369.84
ABCE1	369.07
NSMCE4A	368.05
RP11_53O19_3	367.22
EIF3F	366.84
ATP5L	366.3
SNRPF	365.74
EDF1	364.14
ZNF570	363.61
SARAF	363.51
NAP1L1	362.22
POC5	362.05
PTDSS1	361.71
ZC3H6	361.12
PLEKHA8	359.97
TRMT10C	359.87
GIMAP1	359.53
SUGT1	359.45
RPS10P2	357.03
EEF1E1	356.5
HIGD2A	356.36
ZNF765	356.22
ANAPC16	355.99
LOC100505549	355.65
C10orf88	355.14
AIMP1	355.12
ELK4	355.03
NDUFB2	354.31
C8orf33	353.41
RNF113A	353.25
TSHZ1	352.46
UBA2	351.69
TRMT112	351.57
RPL19	351.56
ZNF227	351.25
RBM12	349.88
THEM4	348.84
NOL11	348.76
ZBTB4	348.62
ZNF639	348.2
NUDT21	347.82
ARHGAP5	347.58
LOC101060363	346.86
NARS	346.06
RRAS2	346.05
APOLD1	345.31
C11orf1	343.94
EIF3L	341.69
HIBADH	341.59
RPL23A	341.47
THAP9	340.76
MLLT10	340.5
ZXDB	339.2
CNOT7	339.08
POP5	337.86
ZNF248	337.86
NUDCD2	337.38
GPR18	336.66
NDUFB8	336.62
UFC1	336.31
ZNF529	335.49
RABEP1	335.28
SUB1	334.87
CCDC91	334.63
SFPQ	334.57
TMA16	334.37
LOC283357	334.04
FBL	333.74
OSBPL3	333.7
MRPL46	333.58
HINT1	332.91
DUSP12	332.38
GPALPP1	330.98
KRIT1	330.1
SERBP1	329.78
WDR89	329.73
METAP1	329.5
FYTTD1	329.3
METTL5	327.19
PAPOLA	326.68
CERS6	326.4
DYRK2	325.88
PRKCH	325.65
XPOT	325.5
RBM26	325.24
YARS2	324.4
PAICS	323.99
MRPS30	323.57
HNRNPU	323.47
TCERG1	323.41
HDHD2	322.47
SGPP1	322.17
PPP1R16B	319.96
THOC1	319.94
NGDN	319.51
ZNF506	319.16
ADAM1A	318.87
SYNJ2BP	318.05
LOC101060363	317.96
BCCIP	317.91
C7orf55_LUC7L2	317.31
METTL4	316.78
FAM122B	315.85
POLR2H	314.89
LETMD1	314.7
DDX10	314.6
CD3G	313.7
TRAF3IP3	312.12
NUP88	310.27
2026-09-01	309.55
LOC100506248	309.36
ATRAID	307.5
WDR75	306.82
EEF1G	306.46
EIF2D	306.14
GFM1	306.13
MYO9A	305.52
AV700815_GPL570	304.21
GORAB	303.82
CYLD	303.79
S100PBP	303.41
ZNF439	302.38
MIR636	302.2
ATIC	300.63
ZNF606	299.91
MEX3C	299.61
SMARCAD1	299.57
ETAA1	299.46
NOC3L	299.28
RNASEH2B	299.25
NIF3L1	298.14
T89044_GPL570	297.92
ADO	297.81
TSPAN13	297.58
GPAM	296.28
KIZ	295.98
COX18	295.78
ATMIN	295.28
FAM126A	295.12
ZNF540	293.92
NUP210	293.35
WDR74	293.22
DDHD2	293.2
KRT10	293.03
XPA	292.91
MFSD8	292.8
ANGEL2	292.78
ZNF85	292.64
PABPC1	291.41
COX6C	291.19
DDX18	291.19
IMPDH2	290.95
RPAP3	290.78
LINC00116	290.26
PDS5A	290.16
KPNA5	289.85
SUPT7L	289.74
RP3_507I15_1	289.61
TMEM203	288.72
CLEC2D	288.67
GGA2	287.63
ARMCX5	287.02
C19orf53	286.91
FKBP3	285.86
MSH2	285.81
ZNF420	284.85
PCM1	284.46
PARP15	284.13
LSM5	284.1
DLAT	283.41
ZNF22	282.81
POLR3F	282.68
YEATS4	282.33
TBC1D4	281.95
C11orf31	281.92
GNPNAT1	281.88
SYNCRIP	281.5
AA977218_GPL570	281.41
ADPRM	281.18
GTF2H3	280.65
C1orf109	279.13
PRPF38A	278.88
LEPROTL1	278.81
ADSL	278.17
LOC101928747	278.16
ZBTB14	276.23
AEBP2	276.15
LYRM7	275.48
RRAS2	275.06
CCDC88C	274.36
CETN3	273.77
ZNF559	273.59
EID2	273.56
AES	272.91
ZBED5	272.33
DNAJC21	270.95
EIF3A	268.66
TYW1	268.45
LINC00921	267.87
DHRS4_AS1	267.7
RPL13	267.31
RPS15A	267.27
AF116710_GPL570	266.42
WDR89	266.24
ASF1A	266
USP16	264.92
CD47	264.52
LRCH1	264.34
ZBTB10	264.1
ZZZ3	263.81
RFXAP	263.35
ZBTB2	262.19
GTPBP8	262.04
DHX15	261.29
CD2	261.1
SRSF10	260.53
MRPS9	260.42
RPL31	259.86
MTERF3	259.23
TOX	258.54
HACE1	258.22
LSM8	258.11
HMGN1	257.59
ICAM2	257.05
ZNF395	257.03
TUBE1	256.8
TASP1	256.08
C17orf89	256.03
PLEKHA1	255.25
EIF3K	255.09
ID3	252.05
CWF19L2	250.7
LOC101060363	250.46
RPL13	250.45
KIAA1429	250.33
DYRK2	250.05
RBBP4	249.6
ATM	249.49
HADH	249.19
SREK1	249.05
ATXN10	248.83
CNPY2	248.82
PPP1R8	247.82
RP13_258O15_1	247.44
MPHOSPH10	246.85
ITGA4	246.01
OCIAD2	245.89
SS18L1	245.62
RPL30	245.59
CUL5	244.6
ATP5A1	243.9
DNAJC19	243.16
EFR3A	242.86
SEPSECS	242.32
PAXIP1_AS1	242.18
POGLUT1	241.67
TBC1D32	241.66
ZNF639	241.35
PRMT3	240.81
LYRM7	240.07
UFM1	240.03
AW182938_GPL570	239.77
DPH5	239.71
ABHD17B	239.03
PPAPDC2	238.47
HAUS3	237.94
UXT	237.39
HNRNPA1	236.68
DOPEY1	236.12
ICAM2	235.43
CLOCK	234.91
GCC2	234.75
ZNF550	234.71
RPS27A	234.35
SCOC	234.24
BMS1	233.78
MTERF4	233.46
COMMD6	233.14
PCID2	233.02
BTG1	231.2
RABEP1	230.64
PRPS1	229.94
METTL3	228.84
PDCD2	228.57
PKIA	227.84
ZNF92	227.67
TPP2	227.62
SRP72	227.01
DDX46	226.79
CHD9	226.73
MKL2	225.71
RALGAPA1	225.61
RPS17	224.9
RP3_486D24_1	224.36
ICK	224.35
COX14	224.13
ZNF253	223.78
CYLD	223.33
LOC100506639	222.99
WDR11	222.28
NDNL2	221.67
PPP1R2	221.35
GIMAP1	221.07
HNRNPU	220.96
RUFY3	220.51
LOC101928054	220.42
SMIM20	219.99
MSANTD4	219.9
RPL12	219.27
RALGAPA1	218.79
SP4	218.6
MIR1244_3	218.28
SLC38A1	218.15
NFYB	218
HMG20A	216.68
RP11_846E15_4	214.29
RPL23	213.49
IPO7	212.91
RPL24	211.62
EEF1D	211.33
TMEM19	210.4
MDM4	210.03
LINC00938	209.94
FAIM3	209.66
C12orf57	208.86
MIRLET7D	208.11
PRKACB	207.73
ABCE1	207.04
AGPAT5	206.91
CREBL2	206.28
TMEM230	205.82
C18orf32	205.51
RIOK2	205.19
PDE7A	205.14
EEF1A1	204.8
SRSF3	202.8
SLC16A7	201.48
FTSJ1	201.02
HNRNPU_AS1	200.76
UMPS	200.19
C21orf59	198.84
ZMYM4	198.22
TMEM135	197.69
PCID2	196
TRIM13	195.58
EXOSC6	194.92
CDKN2AIP	194.24
MRPS24	193.57
EEF1A1	193.31
RPL24	192.71
RPS15	192.07
ZC3H12D	191.63
EVL	190.81
GLCCI1	189.99
NAP1L1	189.86
TMTC4	189.07
LDHB	187.43
RPS25	187.27
DCAF13	186.33
AC006129_2	185.6
PRMT2	185.37
EPHA4	185.15
OFD1	184.71
NCL	184.34
ZC3H14	184.23
PUS1	184.07
MOAP1	183.75
BIRC3	182.74
TRMT61B	181.3
MATR3	180.82
RABGGTB	180.6
N79601_GPL570	180.21
CSE1L	180.16
CASD1	180.04
FAM135A	177.82
ENSG00000156508	177.57
RPL38	177.08
RPLP0	176.56
DIMT1	175.65
SNHG1	174.83
DPY19L4	174.24
ARFGEF2	173.28
GRPEL2	172.01
MRPL48	171.75
KRIT1	171.34
C14orf169	170.93
IPO7	170.68
SRSF7	170.55
TRAF5	170.48
BMI1	170.31
CMSS1	170.24
SNAPC5	170.1
RPLP1	169.45
SLC25A17	168.44
RPL7	167.5
DARS	167.43
BBIP1	167.14
TAF9B	167.05
TARSL2	166.65
MDN1	164.9
CDC37L1	164.89
SRP72	164.15
ZFP1	163.51
SMC6	163.42
MFNG	163.32
SNHG8	163.11
ZNF184	162.39
TIGD2	161.23
FAM162A	161.03
EPRS	160.23
LIN52	160.05
DDHD1	159.77
CCDC132	159.31
RNMTL1	157.92
TNFAIP8	157.63
EEF1A1	157.44
ANGEL2	157.37
TMEM263	157
PPIH	156.9
CCNB1IP1	156.42
RPL10A	156.17
PTPN11	155.85
RRP1B	155.43
ITGB3BP	153.7
KTN1	153.39
PRKRA	153.22
USE1	152.35
ZNF268	152.27
NAA15	151.59
HNRNPA0	151.1
ZNF280C	150.94
LOC374443	150.32
ISOC1	150.16
RP11_258C19_7	149.89
RPUSD4	149.18
IARS	147.65
BIRC6	146.41
CSPP1	146.34
STMN3	145.78
IFT80	145.76
MAP4K3	145.18
RPL15	144.1
ZNF266	143.26
RALGPS2	142.35
ZFP3	141.83
ERCC1	141.37
TRIM32	141.1
ARID4B	138.89
GPATCH11	138.84
GGCT	137.84
APRT	137.62
ZNF226	137.5
AA992936_GPL570	136.99
HSPB11	135.93
CYP2U1	134.5
SCAF8	134.21
RAB22A	133.24
SERBP1	133.14
USPL1	132.74
BBS2	132.47
MKRN2	131.23
2026-09-06	130.54
MTR	130.3
RBL2	129.95
BCLAF1	129.82
STAMBPL1	129.58
SET	129.53
NHLRC2	127.09
FAM179B	126.98
SLC16A10	126.95
TMEM261	124.9
EEF1G	124.89
AMIGO2	123.84
EBLN3	123.6
CENPC	123.19
SMARCE1	122.09
LOC100508408	121.64
GOLT1B	121.54
EXOSC7	120.7
RSAD1	120.43
TTC37	120.13
ZNF644	119.93
BTF3L4	119.22
AP3M1	117.83
MTX3	117.2
N4BP2	115.98
LAGE3	115.53
LYRM4	115.33
PEBP1	114.47
TAF1A	114.06
SACS	113.93
CEP120	113.83
LOC100505501	113.76
PCM1	113.72
TIA1	113.58
ZNF738	113.01
PLSCR3	113.01
CLASP2	112.96
HLTF	112.92
GOLGA8A	112.9
NOSIP	112.79
DENND6A	112.74
DLG1	112.15
THEMIS	111.35
BU846215_GPL570	109.81
NUP133	109.72
GTF3C3	109.71
MDH1	109.47
RPL6	109.26
GTF3C4	106.84
MRPS18B	106.52
RP5_882O7_1	106.22
DIEXF	105.95
GABPB1_AS1	105.81
ZNF680	105.38
ACADSB	105.33
KIF3A	104.4
MIR4680	104.17
CRTAM	104.07
EIF2S3	103.81
RPS27	103.74
FNTA	103.64
FNTA	103.48
AI264003_GPL570	103.41
FCF1	103.24
THUMPD2	102.36
ANKRD13C	101.71
KIAA1147	100.82
ZNF627	100.34
TRMT11	99.7
AI080614_GPL570	99.28
CLASP2	98.02
TCEAL8	96.9
PRMT6	95.88
GPALPP1	95.39
ITGA6	95.28
SGK223	95.2
SS18L2	94.78
AI700476_GPL570	93.18
NUPL2	92.91
USP45	92.76
CLNS1A	92.71
CAND1	92.66
TTC27	92.64
AK023737_GPL570	92.56
ZNF420	92.27
AI419968_GPL570	92.12
C11orf31	91.95
HNRNPA3	91.45
GAS5	90.54
SHQ1	89.9
TMEM64	89.5
RWDD1	88.82
TDRD3	87.87
FAM76A	87.21
HMGN3	85.97
CHD2	85.9
NIFK	85.72
MRPL32	85.67
SKIV2L2	85.47
GOPC	84.34
ALKBH7	83.65
CREBZF	83.02
GOLGA6L4	82.39
SLC30A4	81.06
AFG3L2	80.64
SCAI	80.29
DNAJC21	79.85
PSIP1	79.59
CHML	79.58
ZNF567	79.08
PPIL1	78.88
LCMT2	78.13
ZNF813	77.74
TAF4	77.68
CNIH1	77.18
ST6GAL1	76.86
LINC00938	76.28
W68845_GPL570	76.23
KIAA1143	75.47
MRPL34	74.73
TDRD3	73.9
RPS18	73.59
EIF5B	73.51
CD3D	73.41
BTAF1	73.38
NDUFS3	72.2
PNISR	72.08
BET1	72.01
MANEA	71.88
FBXO25	71.54
THOC2	70.72
EIF3K	70.34
ARMC1	69.71
RP11_350F4_2	69.66
RPS16	69.64
TXLNG	68.08
RFC1	67.8
IPW	67.44
RPS11	65.92
ZXDA	65.81
KANSL2	64.2
PPWD1	64.19
TOMM5	63.77
RPL35	63.43
MS4A1	62.91
SCML1	62.6
LSM7	62.58
TM9SF3	62.56
RP6_11O7_2	62.3
ZNF831	62.23
ZNF789	61.71
ZNF211	61.45
MDFIC	61.36
RAB30	61.34
WDR54	61.31
NMD3	61.29
PNN	60.72
BTF3	60.5
CEP95	60.22
RPL37A	59.74
PQLC3	59.19
MRI1	59.12
BZRAP1_AS1	58.77
RPS6	58.54
LIPT1	57.89
LRPPRC	57.37
GIMAP6	57.33
GLO1	57.02
C8orf59	56.87
PAPD7	56.34
PKIA	56.34
ANKRD13C	56.06
EIF3H	56.01
GFM1	54.76
AP3M2	54.69
LOC100996740	54.65
NAA25	54.11
ZDHHC21	53.79
RFX5	53.63
ZNF614	53.62
KCTD6	53.43
LOC100506248	52.67
RNASEH2B	52.49
TCF12	52.3
RP4_714D9_5	51.68
NME1_NME2	50.81
FUNDC1	50.79
RNU86	48.7
FAM84B	47
APEX1	44.83
RFC1	44.42
PDHB	43.76
GAS5	42.03
GPR89A	41.78
EPB41L4A_AS1	41.48
RPL13	41.47
LIMD1	41.29
RPS3	41.14
MS4A1	40.11
JAGN1	39.8
MRPL30	39.38
DPP8	39.3
MATR3	39.16
SREK1IP1	38.52
GTF3A	38.34
ZNF180	38.14
LEF1	37.95
RPS19	37.91
CEP57	37.89
USP16	37.48
CNTRL	37.28
CHD9	36.89
ENOPH1	36.53
EHBP1	36.47
KPNA5	36.34
NIFK	35.43
DOCK9	35.36
SLC39A10	35.14
AC004692_5	35.01
KAT6B	34.98
RPL39	34.92
NDC1	34.39
PLRG1	34.39
AIMP1	32.7
WDR3	32.65
LOC100996724	32.55
ZMYND11	32.12
CRYZ	30.66
COX16	30.62
NIT2	30.57
MRPS25	30.52
PPP3CC	29.21
RPL31	29
ATXN3	28.52
ELK3	28.08
FOXO1	27.85
TTC39C	27.23
HLA_F_AS1	27.22
DCAF13	26.53
MRPL3	24.96
AI571166_GPL570	24.94
PHAX	24.21
RPS12	23.43
SMC5	23.14
NSA2	22.72
YTHDC1	22.31
FAM122B	20.87
RPL36A	19.49
ZNF195	18.22
PDCL	17.61
RPS10	17.35
CDK17	17.07
GCOM1	16.99
CWF19L2	16.41
ABHD14A	16.32
TBC1D4	15.2
RPS4X	15.15
FAIM3	15.05
ZNF382	13.06
SLC25A6	12.74
RALA	12.36
DZIP3	11.84
CEP57	10.94
MIS12	10.48
RCAN3	7.61
SLC25A46	7.51
SMAD5	5.32
THAP9_AS1	4.53
ADH5	4.51

## Sheet: random_forest
Gene	Importance_Score
C15orf40	0.109793
CNOT7	0.03431
CDC42SE2	0.0947928
ZNF101	0.0352926
PTPN11	0.0144182
PHC3	0.135223
KLHDC1	0.0949238
HDAC9	0.141661
ICK	0.0389214
FCRL3	0.361326
BRWD1	0.0308995
PARP15	0.0655349
CBR4	0.155296
ZNF644	0.0265008
C22orf39	0.0327467
ZNF121	0.00751459
MAPKAPK5_AS1	0.0118154
TRIM37	0.0245095
BICD1	0.0506069
TTC37	0.0153833
CCSER2	0.303193
SH3YL1	0.435561
ZNF146	0.0995379
ZNF85	0.373139
KRBOX4	0.00986773
ANKRD13C	0.00548006
PSMD10	0.0172154
HNRNPDL	0.0767519
CYP2U1	0.2313
TMEM135	0.0245119
PRKD3	0.0139061
FUT8	0.0246745
IKZF2	0.604674
CTDSPL2	0.0139118
KLHL3	0.62352
CD96	0.378013
C8orf59	0.0241676
ZNF26	0.0996676
LARP4	0.0194913
GTF3C3	0.0661949
CLASP2	0.00189536
2026-09-06	0.313615
CAPRIN2	0.0198335
ZFP82	0.0614148
LOC101060363	0.0291262
RPS24	0.108863
ARMCX5	0.0671752
HINT1	0.0404624
NAP1L1	0.206323
EIF4A2	0.00902749
MEX3C	0.409781
EEF1A1	0.0172046
ZNF382	0.0910469
CHRM3_AS2	0.062704
AFG3L2	0.0285155
TXLNG	0.0241899
MTERF4	0.0177826
RPS9	0.0193834
ERGIC3	0.0322212
RP11_350F4_2	0.0250296
MPHOSPH9	0.0300362
RP11_819C21_1	0.0409731
ZNF621	0.0373619
ZNF260	0.0131741
MKL2	0.0116761
NNT_AS1	0.0503951
ZNF831	0.119175
ZNF765	0.0488107
IFT80	0.172129
THEMIS	0.082844
CEP68	0.024811
ZC3H12D	0.0794372
BU846215_GPL570	0.0657499
ZNF138	0.0256102
MDFIC	0.740156
BTG1	0.063757
LOC101928054	0.0391469
SPAG16	0.0923811
ZNF107	0.0442745
CCDC14	0.027253
AI419968_GPL570	0.286147
KTN1	0.0379944
USPL1	0.00994656
SSBP1	0.0311581
MRPS27	0.0554124
IFT80	0.446914
TCEA1	0.0504756
ZNF506	0.0123321
DCAF13	0.0473639
TDRD3	0.0223933
TRIM13	0.0196749
TTC3	0.027653
MLLT3	0.143307
RFTN1	0.224557
TPP2	0.0649857
TRAF5	0.0174783
CASP8AP2	0.0128041
DNAJC24	0.0855624
UCHL5	0.0499057
NKTR	0.0451586
EIF3K	0.00735123
CMPK1	0.0598488
RPL35	0.0566556
EIF3D	0.0216284
RPL11	0.00925696
RPL21	0.0399584
RPL24	0.0218844
HNRNPA1	0.0433004
RPS27A	0.0137129
LOC100508408	0.040174
FAU	0.0557527
RPL18	0.0446308
EIF3F	0.0780483
RPS5	0.0416565
RPL27	0.0592203
RPL34	0.030682
NARS	0.0051661
STARD7	0.0813591
RPL19	0.0322905
RPS11	0.0551049
RPL9	0.0257187
RPL6	0.0173929
RPL10A	0.0237483
C18orf32	0.0355989
ILF2	0.0447062
RPS24	0.0400906
RPL30	0.047155
NPM1	0.0239123
RPS6	0.0213309
RPS7	0.0634295
C11orf58	0.0258337
COX4I1	0.0438359
NBEAL1	0.0164231
RPL4	0.0290898
FNTA	0.00357895
RPS25	0.0273317
RPL37	0.014161
HINT1	0.0718819
EEF2	0.110548
RPS10	0.0229136
ANAPC5	0.0341322
EIF3A	0.0202681
NCL	0.0286419
MATR3	0.0753011
MATR3	0.0310761
SET	0.0924749
SET	0.0220526
GNB2L1	0.0188385
SLC25A5	0.0255773
TOMM20	0.0931676
RPL32	0.0172026
GLO1	0.0181228
SRSF11	0.0414001
SRSF11	0.0169677
EEF1G	0.0383793
EEF1B2	0.0267256
RPL13A	0.0103086
RPL7	0.0267349
RPL10	0.0269392
PPP1CC	0.0570261
NACA	0.026211
RPS27	0.0607845
RAN	0.0241444
MIR636	0.00865936
MIR636	0.0166826
RPLP1	0.0197054
LOC100506248	0.0398332
LOC100506248	0.00772951
RPS15A	0.0451042
RPL12	0.0144795
RPS10	0.0238972
RPS15	0.0561883
RPL29	0.0333259
SNRPD2	0.0745211
RPS21	0.015578
EPRS	0.0408553
SARAF	0.13
RPS8	0.0430225
RPL18A	0.0402849
CCT4	0.0297943
RPL23	0.00853333
RPLP2	0.0251105
CCT3	0.0476672
RPS23	0.0165868
RPS4X	0.00883075
RPL8	0.0616533
RPL5	0.0054423
HMGN1	0.022517
RPS20	0.0104484
CCND2	0.0811257
RPL31	0.0627414
RPL31	0.012783
MDH1	0.0363515
TRIM28	0.0722834
IPO7	0.0398999
IPO7	0.04004
IPO7	0.0223731
SSR4	0.02909
PAICS	0.168266
EIF5B	0.0631761
LDHB	0.00917605
HNRNPH1	0.0159949
BLCAP	0.242299
RPLP0	0.0616391
HADH	0.0175756
RPS18	0.0378733
HNRNPA0	0.0284534
LOC100996696	0.11078
ANXA2	0.0363383
RPS29	0.0428223
CSE1L	0.11484
COX7C	0.114467
RPL4	0.0422698
UBA2	0.0093254
RNU86	0.0281356
NDUFB8	0.0201567
DDX1	0.0134299
RPS6	0.0265293
RPS3A	0.0139797
RPS16	0.0329339
SYPL1	0.0143883
NME1_NME2	0.14532
AKR1B1	0.00701732
SRP9	0.0394888
PPIA	0.0103016
CCT6A	0.0154454
GTF3A	0.0325933
UBE2D2	0.0319137
ZFP36L2	0.0629563
DHX15	0.0240131
RPL36A	0.0287159
RPL37A	0.0234345
PTDSS1	0.030998
TIA1	0.0166104
TIA1	0.0231582
BUB3	0.0330844
BUB3	0.0560845
DKC1	0.00905404
RCN2	0.00353518
RPL41	0.0660661
TOMM70A	0.132599
TSN	0.0325602
UBE2N	0.0354809
MCM3	0.0324477
GOLGA4	0.0202576
DCTD	0.0439119
EIF3H	0.0613197
PHB2	0.0208965
PWP1	0.00942037
PWP1	0.0120001
PWP1	0.00490211
RUVBL1	0.0393121
MBTPS1	0.0211335
DARS	0.0279637
ITGA6	0.0279167
ARL1	0.0361372
RPS17	0.0514937
PGRMC2	0.0256036
NDUFS3	0.0978061
COX6C	0.0755756
ADNP	0.0530337
AIP	0.124079
C11orf58	0.0392859
C4orf46	0.0398984
HDAC2	0.0223842
SUPT7L	0.0522677
CDC25B	0.134116
ATMIN	0.0259373
ABCE1	0.0176959
ABCE1	0.144989
FAM3C	0.0542604
IMPDH2	0.0170842
NSA2	0.0263951
CCT2	0.0533473
CCNC	0.0383328
CREBL2	0.207045
CREBL2	0.0287683
MORF4L2	0.00566667
ST6GAL1	0.619148
METAP2	0.0594219
LANCL1	0.36872
RPL38	0.0496676
ZMYM4	0.0201415
NDUFAB1	0.0288279
SLC39A6	0.0267484
IGBP1	0.0436279
PRPF4B	0.0256839
ZMYND11	0.0511156
ADSL	0.11995
PPP1R2	0.0634183
MMS19	0.0164412
PCM1	0.049967
NUP133	0.0972028
C21orf33	0.0266618
KIAA0907	0.0214214
EIF3M	0.119647
CDK4	0.0722215
BMI1	0.218253
NAE1	0.0366575
SMARCA5	0.0674312
TCERG1	0.0302576
ERCC5	0.0136392
PAPD7	0.115506
ACADM	0.0243077
DLG1	0.00813964
DLG1	0.0303247
AIMP1	0.0337093
AIMP1	0.034274
HMGN4	0.0248842
LEPROTL1	0.0195696
HTATSF1	0.0384154
RPS19	0.0990014
COX4I1	0.0393792
UMPS	0.00682166
BET1	0.0253089
FOXO1	0.0727697
PRKACB	0.435523
ITM2A	0.0910837
ITM2A	0.104116
OXCT1	0.0154674
STK39	0.0793198
TARBP1	0.320806
GCC2	0.141457
CNPY2	0.0214597
SRSF3	0.0301886
NUP88	0.0453443
LSM5	0.0305159
CRYZ	0.0145067
RFX5	0.165477
DYRK2	0.423448
DYRK2	0.548416
CREBZF	0.0149684
CREBZF	0.00886884
SIAH1	0.0343433
HLTF	0.0210772
RPL23A	0.0401245
ZBTB5	0.134841
TTC37	0.0307486
PDHX	0.0570243
BMS1	0.0386647
KIF2A	0.0479097
RPS2	0.0202031
TBP	0.0264991
KRR1	0.0836528
RFK	0.0242298
DVL1	0.0147358
SCAF8	0.0166622
KIAA0355	0.0328634
DCK	0.0205462
DYNLT3	0.0139641
SNRPE	0.0321404
CEBPZ	0.0235445
TBC1D4	0.918786
TBC1D4	0.462356
AP3M2	0.00952261
NELL2	0.385029
ASF1A	0.0350493
RPP30	0.032559
OTUD4	0.0991835
SIVA1	0.0174884
CEP57	0.0969459
CEP57	0.0132143
CEP57	0.0194898
CUL5	0.106932
COX11	0.0347672
OFD1	0.271227
SLC7A6	0.115644
FDX1	0.0507217
COIL	0.040747
PKD2	0.00138947
LINC00921	0.0574707
KIAA0020	0.00505002
MTR	0.00438886
DDX28	0.0180923
MRPS14	0.0784768
LUC7L3	0.00968182
SF3A3	0.0160367
SNRPF	0.0350684
TRIM32	0.261431
PEX3	0.0124648
NUPL2	0.00978224
LCMT2	0.00311538
PURA	0.0260578
PDCD2	0.0443061
TCEAL1	0.00250076
THOC1	0.0436218
CEP104	0.105347
MAP3K4	0.0214367
EEF2	0.0986017
MFNG	0.0387898
TMEM243	0.0222516
PPIH	0.00539954
ZNF195	0.0325964
FARS2	0.0220013
SRSF10	0.0288025
MRPL57	0.045364
DIMT1	0.0306537
PDCL	0.0124179
FAM216A	0.102551
ZNF140	0.0509564
TOX	0.227261
LSM7	0.043439
PKIA	0.0114745
CD52	0.0470392
ICAM2	0.0295148
DIEXF	0.0226653
KRIT1	0.0102332
CENPC	0.0270591
IARS	0.0333908
GPRASP1	0.19937
POP5	0.0263899
MTERF1	0.0244761
PEX1	0.0463543
ENSG00000156508	0.0239194
EEF1E1	0.0355001
PTPRCAP	0.00742381
DDX10	0.0224063
TRAPPC6A	0.0380354
NKRF	0.0500725
NMT2	0.376233
NMT2	0.197374
PRIM1	0.0663605
NUFIP1	0.040572
PTPN4	0.394415
ITGB3BP	0.00915003
POLR3F	0.0361884
CEP290	0.269961
ACYP1	0.0231423
FTSJ1	0.0335684
PEBP1	0.0303386
GPR183	0.877998
ZNF211	0.0109729
GSPT2	0.0198389
FXN	0.0605901
LIPT1	0.276272
RASGRP1	0.141273
CNTRL	0.0432248
XPA	0.0348843
DUS4L	0.0300141
AKAP7	0.125333
TRAF3IP3	0.0297377
CD2	0.572223
ITGA4	0.0353514
NOLC1	0.0133017
PSIP1	0.0419262
FASTKD2	0.0311976
IQCB1	0.0125994
CD27	0.137982
TIAM1	0.0169792
TAF1A	0.010052
ZNF571	0.149321
SP4	0.364923
DFFB	0.0281247
CD3G	0.0479893
HNRNPA3	0.0469617
CRTAM	0.0738724
PPP3CC	0.0116212
PFDN5	0.000393056
LETMD1	0.0612237
VEZT	0.0754725
CAND1	0.0471931
POLR1C	0.0218231
ATP5G2	0.0219151
ATP5L	0.0930095
ZNF304	0.0128265
ID3	0.186872
PPP1R8	0.0482812
RFC1	0.0288208
DGCR6	0.0253371
REV3L	0.0366444
PABPC3	0.0173723
TGDS	0.0111979
TNFAIP8	0.0322068
CIAPIN1	0.00908498
PRPS1	0.0433885
PTMA	0.013267
NACA	0.0152267
AF116710_GPL570	0.030058
RPS3	0.0182748
RPL39	0.055063
EIF3E	0.0709973
ANAPC5	0.0339363
ATP5L	0.0340617
NAP1L1	0.204882
ATIC	0.0444501
UBE2I	0.0324412
HNRNPR	0.115741
RPL22	0.0257966
MRPL3	0.0273641
CCNG1	0.0281739
SRP72	0.00838017
SRP72	0.0415981
SRP72	0.0438842
SRSF6	0.232316
DAP3	0.00903742
ATXN10	0.0951751
RPL23A	0.0480008
ADH5	0.0249738
ESYT1	0.184321
EIF3G	0.0500935
DDX18	0.0248856
RPS28	0.025198
MRPS18B	0.0282257
C1QBP	0.121254
PDHB	0.0603301
GGA2	0.0951832
RPL13	0.0332889
SEPHS1	0.0107067
SEPHS1	0.0836607
TCF12	0.0174051
TUBB	0.0457892
EDF1	0.0563156
RFC1	0.05261
GLOD4	0.0439362
UBE2V2	0.0695379
NHP2	0.0273586
PRKRA	0.020287
CLNS1A	0.0180011
RABGGTB	0.0232627
MEF2C	0.397677
MEF2C	0.130941
EMG1	0.0361017
SMC3	0.0828601
METTL3	0.0239687
POLR2H	0.115834
GPN1	0.031058
PRKRIR	0.112701
HIGD2A	0.0458221
HMGN3	0.0669251
MSH2	0.0110408
BTAF1	0.162623
PPAT	0.0987842
FNTA	0.0225884
ZNF32	0.0230932
RNF113A	0.0357382
MRPL9	0.0172686
OSBPL3	0.0260462
ICE1	0.0142228
CETN3	0.013862
SERBP1	0.0528154
TRAC	0.0772421
CRY1	0.410964
MTF2	0.0412404
ZBTB14	0.0796876
ATR	0.0384382
ZNF268	0.02992
ABHD14A	0.0609069
APEX1	0.133341
ORC3	0.0232448
HAUS3	0.063143
CMC4	0.0144355
GPR18	0.564536
TUBD1	0.021109
GOLGA8A	0.609289
ICOS	0.0092
BIRC3	0.152809
ZNF235	0.0165365
PEBP1	0.225428
TRBC1	0.229585
LEF1	0.0566011
CROCCP2	0.0250296
MLLT11	0.136322
ITK	0.672286
EEF1G	0.0348373
NSMCE4A	0.0278604
IER3IP1	0.013287
RPS17	0.0513552
RPS10	0.00601961
URI1	0.0268594
LRPPRC	0.0307162
FBL	0.0412937
MAK16	0.054241
SLC25A17	0.0391978
EEF1G	0.0546542
HNRNPA3	0.0147351
EIF4B	0.0583465
PEBP1	0.012429
RPL13A	0.028039
IPO5	0.0320591
IPO5	0.0343938
LRPPRC	0.0425852
RPLP0	0.0820122
LOC101060363	0.0209032
TOP2B	0.0603413
SMARCE1	0.0205425
PNN	0.0435941
RNU86	0.0253001
RPL7	0.0335603
U2SURP	0.04808
SUN1	0.0155035
SLC25A6	0.0341292
ATXN7L3B	0.364504
LSM14A	0.0500269
PDS5A	0.0185646
EFR3A	0.0161789
XPOT	0.103539
RBM12	0.052593
PNISR	0.0287256
RPL13	0.0298469
MPRIP	0.0519928
MRFAP1L1	0.049395
PREPL	0.00861052
PREPL	0.0426337
PSME4	0.0876966
FNBP4	0.560077
GCOM1	0.0216414
GCOM1	0.0970618
GCOM1	0.0632151
C18orf32	0.00381138
LPIN1	0.108127
CLASP2	0.0206026
CLASP2	0.0149739
CHMP7	0.0942764
NUP210	0.00927398
RBL2	0.198741
TMED10	0.375766
RPS3A	0.0413345
FAM102A	0.253905
RPS2	0.0387662
CERS6	0.0183627
HNRNPDL	0.0326042
YTHDC1	0.0128615
SUCLG2	0.0158054
KAT6B	0.035548
FYN	0.108697
FCF1	0.0397918
ADO	0.0346125
MOAP1	0.0471998
GPD1L	0.0297125
C18orf32	0.0269113
DOCK9	0.545657
ZNHIT3	0.0269863
DLAT	0.063032
RPS17	0.0313339
RRAS2	0.0115052
RRAS2	0.0215231
ARID4B	0.0215334
MIR4680	0.396577
MIR4680	0.130478
MRPS31	0.0238188
CHD9	0.0243924
CHD9	0.0296507
TMEM194A	0.0152606
EXOSC7	0.021356
UFL1	0.0270915
WWP1	0.0706429
WWP1	0.025994
PTPLB	0.00622222
SNX4	0.0799511
EHBP1	0.0115446
LOC101060363	0.0277806
ATM	0.293644
METAP1	0.00369944
DDHD2	0.385433
MDN1	0.0447006
EIF3K	0.026241
SREK1	0.0306308
TUG1	0.0168933
ANKRD46	0.418589
RPL13	0.0476433
PPP1R16B	0.0946585
UBE2N	0.0172782
LOC100996668	0.00907631
TOMM20	0.0287679
RPL13A	0.0557143
SERINC5	0.267323
ASCC3	0.0296411
SLC25A6	0.0379668
RGPD3	0.00742273
RRP1B	0.0138985
FUBP1	0.0101546
DCUN1D4	0.0202196
MAPKAPK5	0.0242479
MPHOSPH10	0.0133365
ZZZ3	0.246728
SKIV2L2	0.0312818
CSTF2T	0.0580295
SMYD2	0.100816
SMC5	0.0172747
TSPYL4	0.0194749
ATP2B1	0.0309057
RPL13	0.0394434
TBC1D9	0.0986254
NAP1L1	0.323997
THUMPD1	0.0229002
SET	0.00483184
Y16709	0.00299431
RALGAPA1	0.0672817
ZC3H14	0.0204345
ZC3H14	0.0335515
RPL5	0.0220631
RPL23A	0.0484664
TAF4	0.0354715
DNAJC2	0.0104966
ATP8A1	0.0450679
UBE3A	0.0442768
SS18L1	0.0228403
DLAT	0.00904881
TMOD1	0.0264698
RQCD1	0.0413888
DZIP3	0.251289
SNAPC5	0.0846601
GOLGA6L4	0.0129804
PGRMC2	0.0588763
PIBF1	0.0346537
SACS	0.185228
DOPEY1	0.0195721
ZNF248	0.0513988
KRT10	0.0413609
UBE3A	0.0396702
CYLD	0.539626
FAM179B	0.0130666
PRMT3	0.0542488
NEK1	0.0443775
RPS4X	0.0262814
HNRNPA1	0.019477
PAQR3	0.0541228
N4BP2L1	0.0290654
ZBTB1	0.0833549
RPS12	0.141056
LOC100996724	0.0116181
DPY19L4	0.0193236
SDR39U1	0.0526766
RAB22A	0.0809079
RPS19	0.037242
ITGA4	0.0814196
ZNF184	0.0201934
EEF1A1	0.0287305
PPWD1	0.0339981
METTL18	0.01393
CD3D	0.0431761
LDHB	0.0839523
PDCD2	0.00782841
EEF1A1	0.0308366
RPL14	0.0569302
W87688_GPL570	0.135619
EEF1A1	0.0319855
ICAM2	0.058846
METTL3	0.0325872
PMS1	0.0181265
VPS13A	0.427983
RPL35A	0.0105986
FAM69A	0.082389
C12orf29	0.0136141
RABGGTB	0.0365994
ATP5A1	0.0549315
RSL1D1	0.0534841
LOC101928747	0.040762
NGDN	0.0236422
RPSA	0.0375619
COX7C	0.118129
SMARCA5	0.0216122
NAP1L1	0.0496541
TRAF3IP3	0.079613
RPS16	0.0234475
APRT	0.0025
RPS7	0.0135871
NUP210	0.036881
RPL29	0.0198969
RPS20	0.022343
SFPQ	0.0319944
TDRD3	0.0644461
RPL22	0.0418574
TBC1D31	0.0278681
PLXDC1	0.0857638
RPS21	0.103544
AK023737_GPL570	0.0069018
SRSF7	0.0293433
RPL24	0.0350829
RPLP0	0.0510482
URI1	0.0126538
DIEXF	0.0482926
C1QBP	0.0993897
RPL12	0.0671718
RPS9	0.115996
UPF3A	0.13266
RPL13	0.0147299
MATR3	0.00989422
EEF1D	0.0218766
GMPS	0.0668649
WDR43	0.0236248
ZNF266	0.133425
ZNF468	0.0288246
BTF3	0.0242101
SUCLG2	0.0125575
RALGAPA1	0.0456518
MIR636	0.011349
THAP9_AS1	0.0377757
GTF3A	0.121105
EXOSC8	0.0268912
DOCK10	0.187824
PABPC1	0.0112694
GGCT	0.0416334
BEX4	0.0128004
HSPB11	0.0255863
NMT2	0.104477
PABPC1	0.0180644
RPL3	0.015641
FAM69A	0.0458657
MAP3K4	0.0206504
FAM208B	0.0491399
PUM2	0.388969
LPXN	0.325321
GCFC2	0.125804
RPL7AL2	0.0474911
RPS17P5	0.019466
GS1_111G14_1	0.0398556
RPL18AP16	0.0241131
LOC100506248	0.02028
RPL27AP	0.0253565
MIR1244_3	0.0116376
RP4_595K12_1	0.06065
CMC4	0.0178527
RP6_11O7_2	0.0310585
TRAT1	0.283803
RP3_507I15_1	0.0262188
RPL15	0.0162104
AC004692_5	0.0225901
RPS10P2	0.037989
RP11_209A2_1	0.00490956
RPS2	0.0317697
COX7C	0.0971736
H49382_GPL570	0.0485684
COX16	0.0685394
ZNF813	0.0585509
EIF3L	0.027196
AES	0.0373111
RPL7A	0.0140556
TRIM44	0.122033
C14orf166	0.018559
TRMT112	0.0490654
RDH11	0.0528594
PNRC2	0.019297
ALDH18A1	0.0746103
UFC1	0.0484903
BZW2	0.108245
SPIN1	0.0105105
SYNCRIP	0.0174679
SYNCRIP	0.356882
EVL	0.810362
MIR6890	0.103345
PPA1	0.144538
GNL3	0.035798
PTCD3	0.0132651
MAN1A2	0.516852
C19orf53	0.0361642
ARHGAP5	0.042557
SAE1	0.0315917
NOSIP	0.0548237
ENOPH1	0.0257733
TOMM22	0.00783394
TTC19	0.015528
VPS51	0.0362285
TSPAN13	0.0629126
CCNB1IP1	0.0210893
FKBP3	0.0196475
ZNF22	0.078139
ARGLU1	0.0679136
MKRN2	0.00760784
NDC1	0.0118718
UBP1	0.0126082
WDR11	0.025464
ANKRD10	0.0231913
AGPAT5	0.0877039
ARFGEF2	0.0217615
C21orf59	0.0150287
CCDC25	0.0198991
NFYB	0.00992392
NIF3L1	0.0226377
SRPRB	0.0864921
ZNF395	0.0513422
ARL5A	0.0123925
HMG20A	0.0208242
APPL1	0.0479494
MEAF6	0.0174103
ISOC1	0.0120656
ARMC1	0.0267861
C8orf33	0.0873105
GOLT1B	0.0476284
NDUFB2	0.0213229
MOCS2	0.014724
PRICKLE4	0.0228686
NOL8	0.00448551
EIF2D	0.0156274
NUP54	0.0413656
ZBED5	0.00770746
WDR74	0.0599276
MRPL48	0.0104041
SS18L2	0.0489653
SMAD3	0.168619
RSAD1	0.0312225
MAP4K3	0.0147124
TIMM9	0.0778389
TYW1	0.0335506
S100PBP	0.278694
USP16	0.0171119
MRPS30	0.0603365
TRIAP1	0.022822
MBIP	0.0244587
REV1	0.018232
MCCC1	0.0186033
YARS2	0.0798101
TMEM14A	0.109257
ZCCHC8	0.0290774
ZNF302	0.0830495
UXT	0.0480681
TMA16	0.0498425
RANGRF	0.00997458
UCKL1	0.0203037
RIOK2	0.0511448
CCDC91	0.026022
NIT2	0.0818944
MRPL39	0.00346465
LYRM4	0.0182303
MAGEH1	0.0176185
DUSP12	0.0525235
LRRC40	0.0208159
RINT1	0.045326
TFB2M	0.0888912
TRIT1	0.0160793
ABHD10	0.0808547
MRPS33	0.0318148
PJA1	0.0387277
PUS1	0.0414723
LRRC8D	0.0266794
EIF2AK3	0.087044
SEC22A	0.0924267
NXT1	0.0904516
TTC27	0.0162628
C1orf109	0.0257332
ICE2	0.132624
UTP6	0.0249797
MTO1	0.0623342
PTRH2	0.0695806
UPF3B	0.041933
PRKCH	0.140497
NUP107	0.017524
SMC6	0.0315349
SCML1	0.371951
CCDC109B	0.0866344
TMEM206	0.00927192
RPAP3	0.0197368
TRMT11	0.197127
WDR3	0.0960585
GALNT12	0.0769008
NOC3L	0.0438427
YEATS4	0.0438126
MAN1C1	0.188057
ZFAND1	0.0382298
C11orf1	0.077817
CDKN2AIP	0.0471855
ZNHIT6	0.0975385
ZSCAN32	0.0215181
MTPAP	0.101324
PCYOX1L	0.0273144
PTER	0.184404
RNMTL1	0.0224458
FASTKD1	0.00770081
NDUFAF4	0.00908016
C12orf43	0.085765
C5orf28	0.0312563
TPRKB	0.0990953
NIP7	0.0215015
PDCL3	0.0237757
RNASEH2B	0.00213095
LAGE3	0.119933
SHQ1	0.0115305
OXSM	0.039312
MRPL11	0.117771
DNAAF2	0.0138605
HSPA14	0.0254336
ETAA1	0.0760497
NARS2	0.00689167
C10orf88	0.0896579
MRPL46	0.0641754
THUMPD2	0.0149271
CAAP1	0.0686132
RNF219	0.0319836
TMEM204	0.74731
ATRAID	0.066084
CASD1	0.0252328
USE1	0.0282819
NHLRC2	0.0177586
MTERF3	0.0490106
LIN7C	0.0276228
TASP1	0.117316
ZNF180	0.0268772
C14orf169	0.0390865
PALB2	0.0281085
DPH5	0.0362685
RWDD1	0.0665951
TMEM50B	0.0830737
ZNF226	0.037266
UXS1	0.0237566
METTL4	0.0253829
RPL36	0.014268
ZNF329	0.150798
GIMAP6	0.324244
FBXO31	0.0312955
MRPS28	0.116997
ZNF14	0.0283094
PCID2	0.0174794
C7orf55_LUC7L2	0.0402222
CLEC2D	0.012761
FAM60A	0.0830606
GPALPP1	0.081783
DCAF17	0.231848
ZMYM1	0.00694441
TMEM230	0.0296359
PRPF39	0.0181202
ADPRM	0.0455817
SYTL2	0.0733693
HP1BP3	0.0289661
GPR89A	0.0150562
METTL5	0.0322079
APOLD1	0.0131163
FAM162A	0.0224565
CYFIP2	0.0172421
LBH	0.317099
SLC25A32	0.0312129
GTPBP8	0.0174293
UTP14A	0.148685
MSANTD2	0.0056695
LOC145783	0.0154168
TRMT61B	0.0833017
FAM135A	0.109389
BACH2	0.12148
RPL15	0.248641
CUTA	0.0454375
TSPYL1	0.0214855
EIF3K	0.0305536
KPNA3	0.0913767
MIS12	0.0156077
PRMT2	0.012553
FAIM3	0.418981
FAIM3	0.347649
ZNF83	0.0139394
AGMAT	0.0651592
ASUN	0.0662759
IMP3	0.0290211
PIGP	0.00226451
MRPL34	0.0666469
DDX50	0.019486
RPL22	0.350196
SUB1	0.0208516
SFPQ	0.0326892
ELK3	0.0167301
RPL22	0.0177872
DNAJC10	0.0144495
TMA7	0.0191837
RP5_882O7_1	0.00934777
KANSL2	0.0157468
ANGEL2	0.239304
ANGEL2	0.0132325
CDK17	0.0755089
SEH1L	0.0744849
AI990326_GPL570	0.0142965
NOL11	0.101132
MTO1	0.0447758
ZNF45	0.0310253
AMIGO2	0.0384373
GPR89A	0.00794384
CYLD	0.419309
NT5C1B_RDH14	0.127739
RRN3	0.1755
RP13_258O15_1	0.0157068
MRPS30	0.0348636
HLA_F_AS1	0.046707
RPL18P10	0.232498
NAA40	0.0157657
PTPLAD1	0.0292345
NDFIP1	0.0931129
VPS36	0.0849648
NMD3	0.0849318
PPIL1	0.0629632
AP3M1	0.0323006
STMN3	0.11402
PDP1	0.0313854
UBA5	0.00767792
ERMP1	0.0265656
ZNF639	0.0288784
ZNF639	0.024721
REV1	0.0398932
RFX7	0.496269
XPO4	0.203329
SBDS	0.0988262
FAM122B	0.0983446
POGLUT1	0.0452687
ABHD10	0.0104074
ATL2	0.0150169
LIMD1	0.0497154
MANEA	0.0244223
CMTR2	0.00750222
THNSL1	0.0984622
SLC16A10	0.206851
MRPS21	0.0311294
EIF2A	0.197132
ZRANB2	0.0968432
NOB1	0.0798498
NSUN2	0.0124917
ECHDC1	0.0315203
VEZT	0.00819223
NOP58	0.0155337
JAGN1	0.0690658
TMEM138	0.0301362
MRPL1	0.0231832
HDHD2	0.0237821
NOA1	0.0790659
KIAA1147	0.252156
NT5DC1	0.00545785
SMARCAD1	0.11322
HACL1	0.0433396
BBS2	0.02932
TATDN1	0.0251855
NDUFA12	0.0423592
TRMT10C	0.0241475
PRMT6	0.0188032
TSHZ1	0.0943765
FOXP1	0.0165055
ALKBH7	0.0534775
TRPM7	0.0294969
TMEM126A	0.0357991
SCOC	0.0360603
LIN7C	0.0439259
PDE7A	0.201232
SGPP1	0.0510236
BLOC1S4	0.0767122
YAE1D1	0.0420298
GTPBP8	0.0714557
ZC3H8	0.0202639
PRICKLE4	0.0244536
MRPS25	0.0156763
MRPL43	0.046758
CFL2	0.0157378
PPIL3	0.0451746
FAM220A	0.0202811
MRPL45	0.0846023
ZNF627	0.0157345
ZNF559	0.00633681
CMSS1	0.101122
SLC38A1	0.210632
NUCKS1	0.0133685
HP1BP3	0.0343897
ZNF664	0.0179651
SNHG1	0.0387355
LOC728554	0.00981207
GPATCH4	0.099313
BIRC6	0.0201938
FYTTD1	0.00718809
PRRC1	0.0241865
PIGY	0.0180022
ANAPC16	0.036127
NSMCE1	0.0504279
C11orf31	0.0126664
ESYT2	0.0634603
STT3B	0.00878256
NIFK	0.0138778
NIFK	0.0301924
C12orf57	0.0217037
WDR75	0.0456972
RPL7L1	0.0331961
GAS5	0.0419508
UBE2Q2	0.0276776
TM9SF3	0.0366569
TMEM263	0.0125137
RBM17	0.0248515
ARF6	0.00908613
HIBADH	0.0152541
WASL	0.041689
TCEAL8	0.0905147
COX20	0.0460458
NUDT21	0.147605
ETS1	0.363401
FOXP1	0.102384
GAS5	0.0228047
ATAD1	0.0185158
TMEM261	0.0160533
TMEM261	0.043106
RALA	0.0641788
CIRH1A	0.0454942
RPL7A	0.029636
EIF2S3	0.0367008
MRPS24	0.0176611
SLC26A2	0.0476602
MRPL30	0.0220975
G3BP1	0.0323988
SMIM20	0.0516443
CAMK2D	0.201069
GOPC	0.00335
CHD6	0.0285564
BOD1	0.0149815
TOMM5	0.0164596
PHF10	0.594204
ZNF512	0.193275
TMEM203	0.013496
CNOT7	0.187216
RABEP1	0.0270949
NUS1	0.00737919
FAM98B	0.0950403
FOPNL	0.0280022
RABEP1	0.0346255
ABI2	0.159057
NFATC3	0.0524804
PCID2	0.035932
GFM1	0.0301309
GFM1	0.0385472
ELK4	0.371344
GFM1	0.0316503
DNAJC10	0.0823234
RPL35A	0.0456783
MRPS26	0.0097434
SNHG8	0.0365042
SMAD5	0.0275717
MSI2	0.0437677
MRPL32	0.0465977
PRKAB2	0.0163616
C3orf17	0.0175961
SLC39A10	0.0300957
LOC101928747	0.343468
COMMD6	0.0775399
OCIAD2	0.0328474
MRPL21	0.0439796
WHSC1L1	0.0301832
MFSD6	0.0215575
FAM214A	0.149517
SRSF10	0.0180929
DNAJC19	0.0371026
FAM122B	0.0101771
LOC93622	0.319114
RBBP4	0.0295534
RPUSD4	0.00161607
TSEN15	0.214629
PM20D2	0.00828431
GPAM	0.0251041
APOA1BP	0.0378196
TADA1	0.0057023
TMEM128	0.0259544
GPR89A	0.0191225
NUP35	0.0156005
LRRC58	0.0461447
CEP41	0.0512429
TMEM18	0.101844
PHF6	0.0114881
SMIM19	0.0119881
ZCCHC9	0.0442966
GTF3C4	0.0115459
SNHG6	0.01745
CNIH1	0.0387399
VMA21	0.451856
PQLC3	0.0319396
MRPL50	0.0349085
UXS1	0.0185509
FBXO25	0.00605344
CREBZF	0.0465572
UHRF2	0.200558
SLAIN1	0.0297244
ALG2	0.0244433
CIPC	0.0130921
ZBTB4	0.215869
EBLN3	0.0212561
NCBP2_AS2	0.0110511
TMTC4	0.0201261
DCAF13	0.0543031
NAA30	0.0212139
EPB41L4A_AS1	0.0265083
LOC101928927	0.0561731
CEP95	0.015693
ZMAT3	0.25726
KLHL42	0.016959
MDM4	0.0163679
NR1D2	0.0194242
COX14	0.0499255
HNRNPU_AS1	0.0408116
HOOK1	0.0402798
SMDT1	0.0397188
MRPL54	0.0772349
HNRNPU	0.0212881
METTL23	0.0205642
C19orf70	0.0421748
ZBTB44	0.0211719
GNPNAT1	0.0184282
FAM84B	0.0226348
RPF2	0.0190792
DDX5	0.0570883
NAA25	0.0726912
AEBP2	0.0372847
WDR54	0.024724
LOC100506639	0.0927251
EID2	0.0496671
C17orf89	0.0155028
DDHD1	0.0355389
DDHD1	0.021384
TMEM64	0.067883
BTF3L4	0.111462
TMEM41A	0.0462108
MLLT10	0.0386143
NDNL2	0.0380062
CD47	0.719266
ACADSB	0.0464839
CCDC132	0.0520503
TAF9B	0.0381333
MGAT4A	0.0775351
NAPEPLD	0.0107991
FRS2	0.0301848
RNF170	0.0440074
DFFA	0.0770133
ZFP90	0.0221248
RPS16	0.0368912
MSI2	0.091192
KLHL24	0.00913067
C8orf59	0.0897228
WDR36	0.178351
TUBE1	0.00968908
UPRT	0.00391451
MYO9A	0.0192663
KDM2B	0.242711
IL7R	0.135632
PLEKHA1	0.619993
KIAA1430	0.0277432
ZBTB33	0.0409682
QSER1	0.0173224
RCAN3	0.278887
ZBTB2	0.026003
BDP1	0.168184
RBM26	0.163276
ZNF507	0.13369
LOC101060363	0.267769
GORAB	0.0473863
TRUB1	0.0207737
DPP8	0.0204487
ZMAT1	0.049653
CHML	0.0833095
JMY	0.194468
TMEM42	0.0785101
SHPRH	0.0475299
ARL14EP	0.135489
LINC00938	0.0222119
CLIP4	0.0339037
AI700476_GPL570	0.520583
CEP120	0.0180774
RP1_39G22_7	0.00809524
N21475_GPL570	0.0735395
ZCCHC7	0.0278609
MTX3	0.136781
TMEM106B	0.276892
AL563613_GPL570	0.0212485
MAN2A1	0.0248901
USP14	0.0298387
PWAR6	0.016299
TMTC3	0.0223519
ARL5A	0.0240621
THOC2	0.022265
METTL10	0.0147071
EBLN3	0.226902
SFT2D3	0.242679
NUDCD2	0.0490709
RPS6KB1	0.0419644
RORA	0.371706
PRPF40A	0.0251797
CCDC50	0.431262
DPY19L4	0.256119
MRPS9	0.0471223
TWISTNB	0.0440318
LRCH1	0.0157023
ZFP1	0.0174647
KIAA1143	0.130771
LOC101929336	0.00669141
LSM11	0.0328855
SLC25A46	0.0691394
AI571166_GPL570	0.308284
PKIA	0.0332178
ESCO1	0.0133363
DENND4C	0.190567
GRPEL2	0.0315751
T89044_GPL570	0.0114171
SLC35A3	0.0378073
COMMD2	0.0651301
CPSF6	0.0487928
ZBTB41	0.0500541
DENND6A	0.0380251
IGIP	0.157217
KMT2A	0.0330078
NAA15	0.0416804
GNPDA2	0.198591
PPHLN1	0.0196507
ZNF614	0.0390992
SMIM14	0.146184
ZNF286A	0.0874445
CSPP1	0.035735
CYP2R1	0.0417618
HNRNPC	0.0357675
CNOT6L	0.0912068
ZNF706	0.0340469
TYW3	0.011065
PRIMPOL	0.0269428
DTD2	0.0287707
CBLL1	0.023541
SLC30A4	0.765197
RALGPS2	0.0256698
CCDC88C	0.0655173
FAM126A	0.0227036
PLRG1	0.0181544
PLEKHA8	0.00514286
PDIK1L	0.0283322
KLF12	1.0228
POC5	0.0200088
SYNJ2BP	0.0627529
ZNF766	0.245754
SREK1IP1	0.0358639
AI264003_GPL570	0.0352583
KLHL36	0.0264331
BCCIP	0.00737234
C16orf52	0.0326411
SERBP1	0.0308253
ANKRD13C	0.0146285
PPAPDC2	0.0286935
GABPB1_AS1	0.0413233
TAPT1	0.0422896
SNX25	0.0974382
MSANTD4	0.088433
COX18	0.0206796
DHRS4_AS1	0.055217
SKIV2L2	0.0187595
EPHA4	0.349494
HACE1	0.0109848
DDX26B	0.0613746
SMURF2	0.105565
GAS5	0.0183965
TXLNG	0.0129491
GLCCI1	0.0747105
CLOCK	0.0251148
RALGPS2	0.414281
ORMDL1	0.0242254
ABHD17B	0.0657446
2026-09-01	0.0336126
NDUFAF4	0.0270326
KLHL5	0.0313155
ATAD1	0.00689993
TMEM170A	0.0269048
MRPS30	0.0239993
N95430_GPL570	0.0990377
AIMP1	0.117497
STAMBPL1	0.0457537
TARSL2	0.001
PPP2R5E	0.0517832
PIGK	0.295682
ZNF75A	0.0154209
OXNAD1	0.0786986
HYLS1	0.0266909
ZNF227	0.111328
EXOSC6	0.174838
EEF1A1	0.0446752
AV700815_GPL570	0.0183502
MIRLET7D	0.0123418
ZFP62	0.0823353
TRIM59	0.00996043
RUFY3	0.0231997
ZC3H6	0.0423935
ZNF558	0.00853006
ZNF605	0.0559492
UTP23	0.0849579
RP9	0.143689
TMEM161B	0.606953
TRABD2A	0.194867
ARIH2	0.0493113
KPNA5	0.609634
RBM4	0.0646725
SEPSECS	0.00732911
VPS13A	0.0129494
METAP2	0.0343375
ZXDB	0.0770907
MATR3	0.0631101
SIKE1	0.0158995
ZNF721	0.0527671
DDX46	0.0187561
SUGT1	0.0288749
ZNF827	0.11095
SNHG19	0.0492059
UTP15	0.0170291
TOMM5	0.0650426
GIMAP7	0.216604
MRI1	0.100485
PHF14	0.0112
ZNF550	0.684557
DCAF16	0.0239103
CCDC66	0.0279103
ERCC1	0.395045
SCAI	0.0881123
RPAIN	0.0286567
FLVCR1	0.0107142
PSMG4	0.0179869
GAS5	0.0148423
N4BP2	0.0291035
RP11_5C23_1	0.0407961
MFSD8	0.0336689
KIZ	0.00552442
C9orf41	0.0196736
C11orf31	0.0521641
PWWP2A	0.0178378
CHIC1	0.0232363
IPW	0.356149
LINC01355	0.040378
BF197118_GPL570	0.0427515
CYP4V2	0.0619279
TUG1	0.0148951
MAP9	0.0201515
CLEC2D	0.167985
RP5_1074L1_4	0.0450613
AI651510_GPL570	0.120928
GPATCH11	0.125923
NSMCE4A	0.193114
LSM8	0.0413305
RP11_258C19_7	0.0129034
CAMK2D	0.298751
CDC37L1	0.0434113
ZBTB10	0.0732311
PAPOLA	0.0156956
RBAK	0.093947
LIN52	0.0223753
MS4A1	0.288056
MS4A1	0.208726
FAM76A	0.0459789
BF197274_GPL570	0.434576
LINC00116	0.0159897
ZNF84	0.102461
KIF3A	0.0732753
TPR	0.0181814
UBE2V2	0.0217194
HELQ	0.0305304
USP16	0.0187741
BZRAP1_AS1	0.233976
BZRAP1_AS1	0.540523
LYRM7	0.240053
ARL10	0.0554196
STYX	0.033896
PCM1	0.14884
CWF19L2	0.0146286
AI798769_GPL570	0.0286737
ZNF260	0.0811854
ADAM1A	0.0404719
ALG10	0.0712095
ZNF677	0.123798
ZNF711	0.0225897
BBIP1	0.0572519
CHD2	0.0244779
IMMP1L	0.0223112
CAMK4	0.14517
RCAN3	0.0715582
RAB30	0.0388091
CNKSR2	0.0160165
TMEM19	0.0565381
HNRNPD	0.0511476
SFT2D3	0.0748052
ANAPC16	0.0115375
PURA	0.00800295
RNASEH2B	0.0177395
NFATC2IP	0.0172426
ZDHHC21	0.144055
THEM4	0.0755774
KPNA5	0.454327
ZZZ3	0.0342891
GMPS	0.0224511
RP11_97C16_1	0.0415777
GIMAP6	0.117052
PITPNC1	0.04741
RFXAP	0.0805969
RBM26	0.0415194
BCLAF1	0.0707507
AW182938_GPL570	0.0108641
ZNF680	0.0539726
RPL10A	0.0450894
ATP6V0A2	0.0105685
DNAJC10	0.0175623
RPL13	0.0445712
AI923633_GPL570	0.320075
LINC00621	0.0252727
MAPK8	0.218995
P2RY8	0.0542901
ZNF738	0.0505317
ZNF606	0.228365
AI741365_GPL570	0.0218513
KRIT1	0.025825
AI701591_GPL570	0.013479
KDSR	0.0255918
LOC100996740	0.0623261
GPALPP1	0.158977
SEC63	0.0138523
TIGD2	0.0248312
SLC16A7	0.00840352
OSGEPL1	0.313156
TBC1D15	0.0275442
RAPGEF6	0.132968
AI080614_GPL570	0.0764126
LYPLAL1	0.0142655
ELP2	0.0883512
THAP9	0.0276636
PTPN4	0.23687
MBLAC2	0.754281
PSMA5	0.0405252
CTB_31O20_2	0.0189654
ZNF879	0.0524777
EIF3F	0.101719
RP11_174G6_5	0.0134355
ZNF678	0.020475
CIRH1A	0.17774
HSF5	0.0177321
C11orf31	0.0332552
LY9	0.40855
ZNF570	0.0673906
EID3	0.0739047
NOG	0.358706
NMD3	0.00710468
ZNF529	0.128874
DKFZP434I0714	0.032373
TTC39B	0.160885
AGPAT5	0.0220293
ZNF30	0.0321492
TBC1D32	0.094074
LOC100132352	0.0089831
HEATR5B	0.0189892
STIM2	0.0479737
RP3_486D24_1	0.0261443
RPL7A	0.0367433
RPL7AP10	0.0276935
TC2N	0.828641
FAM210A	0.0427771
WDR89	0.0177818
ZNF736	0.00608022
DNAJC21	0.0461998
INPP4B	0.382629
FAM169A	0.0922878
CCDC50	0.154271
AI393725_GPL570	0.019279
SGK223	0.684862
FAM73A	0.0595768
LOC283357	0.0234731
TMEM209	0.0273342
ZNF92	0.0146656
LOC100505501	0.168655
RNF125	0.306964
PLCXD2	0.299033
ZNF789	0.0222979
ATXN3	0.005374
HCFC2	0.0212095
CTD_2528L19_6	0.0120372
RPS15A	0.0600599
GCSAM	0.155874
SETDB2	0.0237905
FUNDC1	0.0285071
ZNF383	0.0445959
AA977218_GPL570	0.0352282
FOXP1	0.0386052
LSM8	0.0204319
ZNF280C	0.0318634
CLEC2D	0.196319
RP11_226L15_5	0.0271881
PAXIP1_AS1	0.0601501
HNRNPU	0.00996433
ALKBH8	0.0440122
PRPF38A	0.0536645
ZNF567	0.0220641
ZFP3	0.17538
TAS2R14	0.0810039
PHAX	0.071498
CDC37L1	0.0156411
CEP78	0.276173
AP5M1	0.0235408
AA131302_GPL570	0.12584
ZNF91	0.0471764
RP11_53O19_3	0.0309305
LINC01215	0.186963
AI225238_GPL570	0.485183
NLRC3	0.416559
GIMAP1	0.0140473
SMC6	0.0400295
ZNF439	0.140829
GIMAP1	0.460687
PTPN4	0.243942
CWF19L2	0.018002
TCF12	0.0126122
USP45	0.245133
KCTD6	0.0399548
DNAJC21	0.0315614
W68845_GPL570	0.0240774
ZNF540	0.0647585
TTC39C	0.494157
AA992936_GPL570	0.279325
ZNF430	0.0452933
RP11_846E15_4	0.235731
PITPNC1	0.0324141
DGKE	0.0338851
LOC374443	0.096887
RP4_714D9_5	0.176817
ZNF420	0.0161354
ZNF404	0.0183151
CTDSPL2	0.0307304
ZNF101	0.110939
AC006129_2	0.0907889
GTF2H3	0.0275199
ZNF708	0.0193507
KBTBD8	0.0371973
LYRM7	0.0152693
LCORL	0.0136745
SATB1	0.101237
LOC100505549	0.0338382
METTL14	0.0469608
ZNF320	0.0313868
SLC16A7	0.0429654
ZNF709	0.0247385
ZNF600	0.344639
LINC00938	0.0139858
DIS3L2	0.166327
AW975512_GPL570	0.0308824
UFM1	0.0244443
ZNF420	0.177589
ALG10	0.0197481
ZNF253	0.0207138
N79601_GPL570	0.0705285
ARL5A	0.00175
AI936034_GPL570	0.373579
ZXDA	0.111287
MGC40069	0.253433
RP11_747H7_3	0.293588
KIAA1429	0.0183983
WDR89	0.0300079
AI695743_GPL570	0.0273954
ZNF736	0.0390086
CD52	0.0320314
OXLD1	0.0231335
PLSCR3	0.128586

## Sheet: decision_tree
Gene	Importance_Score
RORA	39.5172
CD2	29.2291
ITK	28.702
NLRC3	28.702
PTPN4	28.702
CD96	28.286
SMIM14	7.88491
MDFIC	7.73265
MEF2C	5.12519
TBC1D9	5.12519
RFX7	5.09392
LOC100996696	4.3367
MEF2C	4.3367
CCSER2	3.82044
SYNCRIP	3.82044
ABCE1	3.39595
DYRK2	3.39595
ANKRD13C	3.2
ANXA2	3.2
EIF5B	3.2
HADH	3.2
IPO7	3.2
UCHL5	3.2
JAGN1	2.67524
BTG1	2.66667
CLASP2	2.66667
ERGIC3	2.66667
HINT1	2.66667
RPL35	2.66667
SET	2.66667
ATRAID	2.14019
CSE1L	2.14019
GPN1	2.14019
OXLD1	2.14019
GIMAP6	1.88613
MIR6890	1.88613
RPS11	1.60514
ATP2B1	0.985294
CRTAM	0.943067
LOC101060363	0.943067
PQLC3	0.943067
CNOT7	0.8
C15orf40	0.5
TSPAN13	0.496894

## Sheet: catboost
Gene	Importance_Score
RORA	13.6661
GPR183	4.08026
NLRC3	3.08668
KPNA5	3.02795
MBLAC2	2.52008
ESYT1	2.25647
KLHL3	2.16351
FAM169A	1.80615
GPR18	1.76948
MAPK8	1.67007
SMIM14	1.47126
SRPRB	1.46382
FAIM3	1.44097
LY9	1.35541
GOLGA8A	1.22798
FAM135A	1.22363
COX6C	1.16818
PEBP1	1.13769
IKZF2	1.09584
ZNF550	1.06752
ZBTB33	1.05324
TTC39C	1.04941
ITK	0.867993
UFC1	0.867069
PEBP1	0.859972
UTP6	0.848899
MIR4680	0.798015
NME1_NME2	0.791058
BZRAP1_AS1	0.755732
ORMDL1	0.736771
BTF3L4	0.732055
MGC40069	0.722057
XPO4	0.719551
ZNF439	0.712355
LOC100996668	0.711492
NHP2	0.696692
ABI2	0.689758
UTP14A	0.679299
CIRH1A	0.670044
THEM4	0.614624
APRT	0.610188
EPHA4	0.598263
LYRM7	0.594716
EEF1E1	0.579988
CD3G	0.55319
SLC16A10	0.548719
Y16709	0.545538
PRPF38A	0.54464
MEF2C	0.534847
ERMP1	0.533949
TCEA1	0.522153
RP5_1074L1_4	0.521902
AGPAT5	0.521062
RALGPS2	0.518997
SIKE1	0.50964
PHC3	0.500876
KLF12	0.495092
RALGPS2	0.485556
UPF3B	0.484103
LIN7C	0.483429
NOB1	0.471541
HNRNPA1	0.458803
WDR54	0.456999
PRICKLE4	0.456388
ZNF677	0.446827
TMEM106B	0.445673
ZNF813	0.442612
FCRL3	0.437794
SERINC5	0.436169
TDRD3	0.429483
IARS	0.428181
RNF125	0.426598
CD3D	0.426561
USP45	0.423038
JMY	0.414545
TSPYL1	0.40464
FOXO1	0.399757
HMGN1	0.392883
BU846215_GPL570	0.390203
PIGK	0.386441
SNX25	0.385712
ZDHHC21	0.384868
TRBC1	0.381762
PWWP2A	0.377281
NACA	0.367554
MTF2	0.35982
INPP4B	0.357688
TMEM41A	0.353236
PURA	0.349251
C11orf1	0.348985
SMIM20	0.344939
W68845_GPL570	0.339091
LOC101060363	0.338817
PTPN4	0.332096
RBM26	0.327738
KDSR	0.326798
RFC1	0.317454
KPNA5	0.307935
PPA1	0.299891
ZXDB	0.295954
RPL10A	0.290144
NAA15	0.284268
C11orf31	0.279428
KLHL5	0.279369
RP11_846E15_4	0.260228
AA992936_GPL570	0.243756
YARS2	0.239875
MIR1244_3	0.239031
PPP2R5E	0.232008
TMEM14A	0.226422
GALNT12	0.225572
MSI2	0.220786
GNPDA2	0.217696
CBLL1	0.216961
NOG	0.215268
DGCR6	0.209932
PGRMC2	0.20671
ARID4B	0.206416
UXS1	0.204594
COIL	0.203529
DNAJC2	0.193982
ZNF708	0.187704
TTC3	0.185495
FUBP1	0.185433
SNRPF	0.184942
RPS21	0.181482
RBAK	0.173777
HTATSF1	0.171123
AEBP2	0.169723
TOMM22	0.165718
RPS6	0.163506
DENND4C	0.163489
HMGN4	0.162678
FAM76A	0.158425
BIRC3	0.157209
KIF3A	0.156109
PPWD1	0.14509
C18orf32	0.141929
YEATS4	0.141354
RPL7	0.139075
EEF1B2	0.134955
TUG1	0.130987
SETDB2	0.128921
TADA1	0.128647
EIF5B	0.1183
IPO5	0.0988351
AI264003_GPL570	0.0920813
PTPN11	0.0905146
CTDSPL2	0.0841754
RRAS2	0.0779652
CHRM3_AS2	0.0768578
GPR89A	0.0741229
RPP30	0.0701884
RPS6	0.0685701
TGDS	0.0439562
GPR89A	0.0434592
CDK17	0.0304161
RPLP1	0.0227925
AP3M2	0.0200675

## Sheet: lasso
Gene	Importance_Score
N79601_GPL570	2.48932
ZNF280C	1.74432
EIF3M	1.6781
EIF5B	1.41442
TCEAL1	1.27221
SUPT7L	1.03036
XPOT	0.838072
TMEM18	0.511125
TMEM41A	0.487825
REV1	0.4625
KRT10	0.445198
NMT2	0.336008
EIF2S3	0.284298
PREPL	0.212383
MTO1	0.180089
HLA_F_AS1	0.10164
CNKSR2	0.0959454
ZNF268	0.0942069
C10orf88	0.0751117
RPS21	0.0393608
PRPF38A	0.0212656
RBM26	0.00207071
SMIM14	-0.102852
MIR6890	-0.108021
FCRL3	-0.132883
CCDC50	-0.176015
LOC101060363	-0.257377
IKZF2	-0.379947
CD3G	-0.419529
RP11_846E15_4	-0.545041
TBC1D9	-0.555837
SYNCRIP	-0.563778
MEF2C	-0.697861
TTC39C	-0.716319
KLF12	-0.999226
ZNF677	-1.18737
HMGN3	-1.27529
ZNF550	-1.61512
RFTN1	-2.08497
RORA	-3.42219
MDFIC	-4.18612
TMED10	-4.57228

## Sheet: elastic_net
Gene	Importance_Score
ZNF280C	1.38051
N79601_GPL570	0.755588
REV1	0.652081
EIF2S3	0.581453
XPOT	0.566408
C10orf88	0.565346
FAM216A	0.520319
TMEM41A	0.490721
EIF3M	0.487993
YARS2	0.475637
TCEAL1	0.455619
RBM26	0.41442
EIF5B	0.410317
SUPT7L	0.403534
USE1	0.356436
RPS9	0.307067
MTO1	0.280634
PREPL	0.270604
DIEXF	0.2698
RP9	0.246293
CNKSR2	0.243093
AI741365_GPL570	0.23906
JAGN1	0.23095
NMT2	0.224963
NAA15	0.221877
PRPF38A	0.218614
ZNF268	0.204559
ADSL	0.192585
KRT10	0.184576
PRIM1	0.179144
MRPL11	0.164827
IGBP1	0.157864
ZNF195	0.146122
CDC37L1	0.143114
SMC3	0.134026
RPS21	0.119871
COX7C	0.119314
COX7C	0.104996
IPO7	0.103336
TMEM18	0.102626
COX11	0.0833512
UXS1	0.0653767
DDX5	0.0528753
TXLNG	0.0458746
KDSR	0.0388771
TXLNG	0.0311516
PDCD2	0.0194113
FRS2	0.0153313
CDKN2AIP	0.0148727
HNRNPU	0.0135493
CCT6A	0.00755977
PHAX	0.00202072
TOX	-0.00406978
ABI2	-0.0235984
DDHD2	-0.0244977
MFNG	-0.036099
ZMYM4	-0.0366561
ANGEL2	-0.0795682
SMIM14	-0.0886113
IPW	-0.109409
RPL15	-0.119043
TMEM19	-0.122333
FAM135A	-0.130841
GIMAP7	-0.151076
MGC40069	-0.160349
MAN1A2	-0.163065
EIF3F	-0.199662
CD3G	-0.210984
TRAPPC6A	-0.21677
CEP290	-0.222306
PRKACB	-0.232853
CYLD	-0.234893
MIR6890	-0.23991
BZRAP1_AS1	-0.256214
ZFP36L2	-0.268733
AKAP7	-0.295128
NLRC3	-0.317617
BCLAF1	-0.326909
ZBTB33	-0.328591
KLHL3	-0.346181
IKZF2	-0.349446
MIR4680	-0.396753
CCDC50	-0.40367
LOC100505501	-0.453031
TC2N	-0.46
TBC1D9	-0.462764
GPR183	-0.48639
RP11_846E15_4	-0.510034
LOC101060363	-0.60352
SET	-0.684533
TTC39C	-0.69914
FCRL3	-0.711389
MEF2C	-0.723123
SYNCRIP	-0.742643
HMGN3	-0.776183
ZNF677	-0.832453
ZNF550	-0.856663
KLF12	-0.882211
RFTN1	-1.39337
MDFIC	-1.637
RORA	-1.69016
TMED10	-1.9208

[truncated: 4 more sheets: ridge, superpc, glm, svm_rfe]
